# Supplementary material for: Meta-analysis of human prefrontal cortex reveals activation of GFAP and decline of synaptic transmission in the aging brain
Source: Acta Neuropathol Commun. 2020 Mar 5;8:26. doi: 10.1186/s40478-020-00907-8 (PMC7059712; doi:10.1186/s40478-020-00907-8)
Supplement: Supplementary file 3 — Additional file 3: Supplementary Table 2. Results of statistical tests comparing female versus male PFC biopsy-derived gene expression data. P-values and q-values are based on the R packages limma and qvalue, ratios are calculated by dividing mean female by mean male expression. [file 40478_2020_907_MOESM3_ESM.xlsx]

## Sheet: Tabelle1
Name	ratio	limma_p	limma_q
RPS4Y1	0.245045	7.79185e-248	4.57048e-244
DDX3Y	0.285633	6.23338e-237	1.82816e-233
USP9Y	0.33849	1.78345e-221	3.48707e-218
NLGN4Y	0.543059	5.73166e-196	8.40507e-193
ZFY	0.734716	9.17112e-153	1.0759e-149
UTY	0.690279	4.31561e-122	4.21902e-119
PCDH11X	0.762523	9.66712e-71	8.10065e-68
PRKY	0.867542	7.06757e-60	5.18204e-57
ZFX	1.16312	5.308e-59	3.45947e-56
TMSB4Y	0.885082	1.08888e-54	6.38705e-52
KDM5C	1.10159	3.325e-48	1.77305e-45
KDM6A	1.12416	4.65233e-35	2.2741e-32
DDX3X	1.09598	3.09818e-26	1.39793e-23
PNPLA4	1.06459	7.68273e-14	3.21891e-11
SMC1A	1.07986	3.53334e-08	1.3817e-05
USP9X	1.02996	4.75702e-08	1.74396e-05
STS	1.05742	1.08025e-07	3.72733e-05
ZRSR2	1.04141	1.78725e-06	0.000582418
NLRP2	1.08387	2.32234e-06	0.000716958
UBA1	1.03542	2.98188e-06	0.000874542
CAV1	1.06931	3.21992e-06	0.000899387
TMEM176A	1.06831	3.53373e-06	0.000942173
SNN	0.967416	7.13576e-06	0.00181984
STK4	0.96189	8.93569e-06	0.00218392
CA5B	1.03196	1.04092e-05	0.0024423
COL4A5	1.09642	1.29685e-05	0.002854
ASPHD1	0.959998	1.3137e-05	0.002854
GPR143	1.045	2.01329e-05	0.00421763
BID	0.967746	2.45924e-05	0.0049742
KCNMB1	1.05195	2.98407e-05	0.00583456
HLA-G	1.03774	3.74427e-05	0.00705235
CYP3A43	1.03917	3.84736e-05	0.00705235
VAV3	1.03897	4.25242e-05	0.0075465
BANK1	1.04398	4.37425e-05	0.0075465
ZNF124	0.95982	4.53077e-05	0.00757567
NID1	1.03975	4.64947e-05	0.00757567
NR2F1	1.03111	5.36596e-05	0.00826782
MCFD2	0.963602	5.4988e-05	0.00826782
ABHD6	0.969715	5.53441e-05	0.00826782
TXNL4A	0.968947	5.63806e-05	0.00826782
MGAT5	0.974348	6.09819e-05	0.00860307
ZNF343	1.03161	6.16002e-05	0.00860307
PLP2	1.0499	7.47568e-05	0.0101977
TFPT	0.965964	8.33593e-05	0.0111128
IGF1	0.962905	8.92003e-05	0.0115231
CD44	1.15542	9.11113e-05	0.0115231
GRIK1	0.964788	9.23305e-05	0.0115231
ACSBG2	1.03472	9.58184e-05	0.0117092
PITPNA	0.965286	0.000105749	0.0124642
SF3A1	0.97553	0.000108486	0.0124642
FXYD3	1.04862	0.000109004	0.0124642
HLA-F	1.04316	0.000112004	0.0124642
OR2J2	1.02654	0.000115076	0.0124642
WDR44	0.968847	0.000117393	0.0124642
CYP1A1	1.03961	0.000119068	0.0124642
TWIST1	1.04095	0.000119179	0.0124642
CAMKK2	0.946192	0.000121121	0.0124642
GPR107	0.972625	0.000123516	0.0124916
ACTR1A	0.971092	0.000126866	0.0126129
HLA-B	1.05907	0.000136659	0.0132402
ROBO1	0.967275	0.00013769	0.0132402
CORO1C	0.969002	0.00014693	0.0139008
ARIH1	0.97006	0.000157298	0.01446
GNB1	0.969253	0.000157771	0.01446
SYT11	0.964145	0.000164408	0.0148365
CACNG5	1.03188	0.000170999	0.0151975
ANK2	0.967008	0.000174444	0.0152722
KLHL3	0.971279	0.000185436	0.0157287
SLC25A36	0.974213	0.000186851	0.0157287
GDE1	0.955003	0.000187703	0.0157287
PPP1CA	0.975934	0.000192696	0.0159197
VPS26A	0.972278	0.000199912	0.0162865
FRG1	0.965094	0.000213233	0.0171338
GLI2	1.03093	0.00021868	0.0171713
BAG1	0.973501	0.000219555	0.0171713
RCVRN	1.04104	0.000229957	0.0177361
KLHL7	0.970623	0.000232824	0.0177361
TUBG2	0.964703	0.000243352	0.0180826
MT1G	1.08725	0.000243539	0.0180826
IPO5	0.963892	0.000254416	0.0185232
IL20RA	1.03021	0.000255788	0.0185232
WSB2	0.96291	0.000272642	0.0195029
CDK17	0.967663	0.000288858	0.0199806
BTAF1	0.967226	0.000293822	0.0199806
ZMYM2	0.969703	0.000294499	0.0199806
ENOX2	0.977623	0.000295554	0.0199806
ARFGEF2	0.970525	0.000298939	0.0199806
KITLG	0.965194	0.000301054	0.0199806
PAX2	1.02343	0.000303901	0.0199806
LBP	1.03809	0.00030657	0.0199806
SLC25A44	0.970251	0.000315206	0.0201827
STAG3L4	0.96155	0.000316553	0.0201827
ULK2	0.967383	0.000323629	0.0202161
ACOX2	1.03453	0.000328768	0.0202161
HBD	1.05881	0.000329417	0.0202161
SLC2A8	0.978782	0.000336287	0.0202161
PUF60	0.978958	0.000338059	0.0202161
RABEP1	0.966952	0.000338973	0.0202161
TRPC4AP	0.981383	0.000341202	0.0202161
T	1.02964	0.000357674	0.020816
CAPN1	0.973136	0.000358693	0.020816
TUSC2	0.977682	0.000361973	0.020816
C16orf62	0.978343	0.000370448	0.0208773
USP7	0.974683	0.000373294	0.0208773
IGFBP6	0.953074	0.000376491	0.0208773
STK25	0.970354	0.000377277	0.0208773
COL2A1	1.02728	0.000382604	0.0209742
AGFG1	0.973231	0.000389194	0.021138
F3	1.0921	0.000411766	0.0220569
REEP2	0.97767	0.000413635	0.0220569
KIT	0.948503	0.000432825	0.0227747
MBNL3	1.02391	0.00043486	0.0227747
TPD52L1	1.06734	0.000443033	0.0229974
MTMR2	0.96246	0.000463825	0.0238655
ARSD	0.971827	0.000480577	0.0242431
GORASP1	0.978188	0.00049998	0.0242431
BCL2L11	1.03274	0.000509304	0.0242431
MYO15A	1.02446	0.000510321	0.0242431
SLC25A46	0.951793	0.00051324	0.0242431
ARMC1	0.966347	0.00051607	0.0242431
HLF	0.959139	0.000516715	0.0242431
ATP5D	0.967514	0.000517154	0.0242431
PSMD2	0.97371	0.000531177	0.0242431
BHMT	1.0511	0.00053878	0.0242431
DNAJC11	0.97791	0.000541148	0.0242431
SERGEF	0.974733	0.000546726	0.0242431
STX7	0.965756	0.000549017	0.0242431
DNAJC8	0.979368	0.000549225	0.0242431
PCSK2	0.958106	0.000552358	0.0242431
CD38	1.03156	0.00055655	0.0242431
LYRM4	0.963038	0.000558552	0.0242431
GAPVD1	0.970794	0.000560559	0.0242431
WBSCR22	0.974443	0.000566372	0.0242431
ICMT	0.977257	0.00056921	0.0242431
EPHA5	0.954798	0.000571482	0.0242431
CSTB	1.03777	0.000576074	0.0242431
TNFRSF21	0.967628	0.00057644	0.0242431
ZIC3	1.0245	0.000579502	0.0242431
CLCN3	0.97307	0.000586842	0.0242431
RPRD1A	0.95825	0.000591533	0.0242431
CDV3	0.975013	0.000593069	0.0242431
FPR3	1.03039	0.00059529	0.0242431
DDX54	0.97089	0.000596004	0.0242431
ACLY	0.972489	0.000598456	0.0242431
PWP1	0.975768	0.000599288	0.0242431
ARHGAP22	0.973141	0.000607868	0.0244218
MSC	1.03452	0.000616226	0.0245588
GUK1	0.970447	0.000619653	0.0245588
MECR	0.973319	0.000626046	0.0246457
COL5A2	0.950751	0.00063467	0.0248186
ARHGEF11	0.977776	0.00063898	0.0248217
NDUFA2	0.976809	0.000643707	0.0248408
GUCY1B2	1.02784	0.00064956	0.0249028
ANK3	0.970656	0.000673485	0.0256524
LANCL1	0.962769	0.000693649	0.0259255
EIF2B1	0.978922	0.000693661	0.0259255
PRKDC	0.963291	0.000693914	0.0259255
TES	1.0299	0.00071432	0.0259624
ACTR3B	0.946266	0.000718493	0.0259624
OSBPL3	0.963885	0.000719519	0.0259624
OPRM1	1.02884	0.000723086	0.0259624
RALB	0.967901	0.000725592	0.0259624
PDCD11	0.978331	0.000732901	0.0259624
CLIC5	1.02584	0.000735206	0.0259624
LAMB3	0.966243	0.000735454	0.0259624
HIST1H2AE	0.973037	0.00073934	0.0259624
PMEPA1	0.971205	0.000742501	0.0259624
GNB5	0.962597	0.00074359	0.0259624
HAPLN1	0.967797	0.000748727	0.0259871
SERPING1	1.05438	0.000761234	0.0260597
NDUFS6	0.972796	0.000782787	0.0260597
FLII	0.979965	0.00078297	0.0260597
SEPT5	0.969348	0.000787923	0.0260597
ACACB	1.03	0.000807157	0.0260597
TRO	0.966048	0.000807521	0.0260597
TUBG1	0.96247	0.000807716	0.0260597
DDRGK1	0.971645	0.000809437	0.0260597
PF4	1.03077	0.000810093	0.0260597
ETS2	0.969703	0.000832033	0.0260597
TFAM	0.974307	0.000834589	0.0260597
ATP5I	0.976326	0.000835767	0.0260597
PPP2R2A	0.969596	0.00083698	0.0260597
HNF4G	1.02425	0.000843021	0.0260597
IQCA1	1.02881	0.00084783	0.0260597
PRPS1	0.966065	0.000849484	0.0260597
STATH	1.02882	0.000849594	0.0260597
S100A10	1.05409	0.000850712	0.0260597
RAMP2	1.03274	0.00085388	0.0260597
MCM3AP	0.975882	0.000854228	0.0260597
VTI1B	0.97465	0.000857281	0.0260597
USP32	0.972501	0.000860311	0.0260597
ETV5	0.959632	0.000860534	0.0260597
SSX1	1.02989	0.000866073	0.0260597
CMA1	1.0307	0.000867299	0.0260597
HRAS	0.973862	0.000872879	0.0260597
ALAS2	1.03413	0.000873956	0.0260597
MRPL9	0.974098	0.000875214	0.0260597
RIMS1	0.959841	0.000883448	0.026172
TIMP1	1.0844	0.000890445	0.0261895
IGFBP2	0.954315	0.000902822	0.0261895
TIAM1	0.970173	0.000905843	0.0261895
STAB2	1.03471	0.000906134	0.0261895
DCX	0.959486	0.000911216	0.0261895
CPD	0.97361	0.000919369	0.0261895
HEBP2	1.05523	0.000920703	0.0261895
C18orf25	0.9704	0.000923201	0.0261895
DENND2D	1.03097	0.000928316	0.0261895
OCA2	1.03251	0.000933278	0.0261895
GIN1	0.975007	0.000940058	0.0261895
CTSB	0.977099	0.000942929	0.0261895
COPS7A	0.969446	0.0009439	0.0261895
DDX11	1.03694	0.000954516	0.0261895
AMFR	0.961436	0.000954627	0.0261895
IL21R	1.02166	0.000955478	0.0261895
PEX5L	0.962881	0.000960767	0.026212
GALNS	0.980545	0.000967929	0.0262852
NKX6-1	1.02752	0.000985823	0.0266477
WDR3	0.973767	0.000994625	0.0267623
INSIG2	0.963846	0.00101195	0.0270386
DPP8	0.966819	0.00102282	0.0270386
GRIA4	0.950373	0.00102824	0.0270386
GLUL	1.04625	0.00104206	0.0270386
CAPZA2	0.947218	0.0010587	0.0270386
TMEM176B	1.05713	0.00105873	0.0270386
TNKS	0.97041	0.00106521	0.0270386
PDE4B	0.965396	0.00106837	0.0270386
MAP3K13	0.973543	0.00107503	0.0270386
BUD31	0.970157	0.00108506	0.0270386
STX12	0.978713	0.00108557	0.0270386
ARHGAP1	0.980927	0.00108811	0.0270386
AHNAK2	0.959451	0.00109147	0.0270386
DNM3	0.966357	0.0011056	0.0270386
ERI3	0.971855	0.00110593	0.0270386
PHTF2	0.963644	0.00110774	0.0270386
PAMR1	1.04427	0.00111013	0.0270386
CAPRIN1	0.976343	0.00111629	0.0270386
MT1F	1.07033	0.00111843	0.0270386
P2RY6	1.02528	0.00111992	0.0270386
AHCY	0.970939	0.0011206	0.0270386
NME7	0.93967	0.00112209	0.0270386
HPCAL4	0.957091	0.00112213	0.0270386
ASNA1	0.971955	0.00112515	0.0270386
MIA3	0.977293	0.00112761	0.0270386
UFSP2	0.971575	0.0011284	0.0270386
SH2D4A	1.02439	0.00114462	0.0270386
RCOR3	0.968132	0.00114649	0.0270386
LAMA3	1.02678	0.00116042	0.0270386
FGF13	0.948465	0.00116104	0.0270386
SRPRB	0.978353	0.00116112	0.0270386
TRAM2	1.0224	0.00116672	0.0270386
DSTN	0.968601	0.00117065	0.0270386
AOC3	1.03401	0.001178	0.0270386
CLASP2	0.963451	0.00118444	0.0270386
COQ7	0.978235	0.00119029	0.0270386
LANCL2	0.975055	0.00120706	0.0270386
TRIP12	0.976187	0.00121183	0.0270386
GNAL	0.96466	0.00121575	0.0270386
TOX3	0.962901	0.00121718	0.0270386
ADCK2	0.9722	0.00121976	0.0270386
STAU2	0.967919	0.00122079	0.0270386
SIKE1	0.969424	0.00122188	0.0270386
GTDC1	0.972375	0.00122364	0.0270386
TBP	0.979819	0.00122872	0.0270386
EMP2	1.03933	0.00123	0.0270386
KIF22	0.978396	0.0012311	0.0270386
IVNS1ABP	0.969489	0.00123751	0.0270386
KCNAB2	0.962257	0.00124025	0.0270386
BCLAF1	0.976134	0.00124197	0.0270386
PIKFYVE	0.96822	0.00124236	0.0270386
PDE5A	1.02878	0.00124667	0.0270386
PRAMEF11	1.03877	0.0012492	0.0270386
PRKCZ	0.969758	0.00127041	0.0271476
APBB2	0.968426	0.00127106	0.0271476
CXCL12	1.03608	0.00127137	0.0271476
PLS3	0.971317	0.00127275	0.0271476
VBP1	0.971525	0.00129106	0.0273848
PZP	1.03193	0.00129854	0.0273848
CHST4	1.02917	0.00130279	0.0273848
MRPL15	0.967906	0.00130448	0.0273848
APLNR	1.08357	0.00130722	0.0273848
RELN	0.943342	0.00131549	0.027421
CYC1	0.968541	0.0013201	0.027421
PI4K2A	0.979016	0.00132624	0.027421
MAPK1	0.964822	0.00132764	0.027421
NDUFV1	0.967681	0.00133417	0.0274592
CHI3L2	1.06731	0.0013408	0.0274991
CYP46A1	0.962958	0.0013503	0.0275975
MARCH6	0.975355	0.00135727	0.0276436
ATP5C1	0.976028	0.0013714	0.0277012
OSBPL1A	0.975195	0.00137361	0.0277012
PDCD1LG2	1.02884	0.0013754	0.0277012
PPP6C	0.980906	0.00137899	0.0277012
FAM189A2	1.042	0.0013925	0.0277712
EMP3	1.05647	0.00139405	0.0277712
NCLN	0.981833	0.00139668	0.0277712
SKAP1	1.0302	0.00142754	0.0282335
MAPK8IP2	0.972527	0.00143091	0.0282335
SEL1L	0.976119	0.00143934	0.0282335
GZMK	1.03339	0.00145152	0.0282335
PSME4	0.972083	0.00145407	0.0282335
KLHL18	0.978011	0.00145683	0.0282335
CDR2	0.972887	0.00146041	0.0282335
HMGN3	1.03704	0.00146351	0.0282335
CALB1	0.919657	0.00146489	0.0282335
TAX1BP1	0.977126	0.00146921	0.0282335
PINK1	0.973996	0.00147287	0.0282335
HEY1	0.976826	0.00149493	0.0284654
PLSCR4	1.08353	0.00149536	0.0284654
SIDT2	0.973786	0.00149953	0.0284654
NFYB	0.974869	0.00150805	0.028525
CLPTM1	0.971153	0.00151239	0.028525
IFITM1	1.08401	0.00151828	0.0285443
SAE1	0.971827	0.00153728	0.0286828
PSMD8	0.963138	0.00153983	0.0286828
TIMM8B	0.978521	0.00154741	0.0286828
AP2S1	0.970916	0.00154925	0.0286828
ABCG4	0.974591	0.00155421	0.0286828
WNT2	1.03126	0.00155499	0.0286828
DRAM1	1.03035	0.00158065	0.0290647
LGALS4	1.02552	0.00159531	0.0291771
SLC30A9	0.957997	0.00160124	0.0291771
ITGB4	1.05682	0.00160168	0.0291771
PSMD7	0.964745	0.00161073	0.0292028
GOLT1B	0.967141	0.00162778	0.0292028
SELT	0.969196	0.00163076	0.0292028
VCPIP1	0.973436	0.00163255	0.0292028
UTP3	0.96862	0.00163358	0.0292028
SLC39A6	0.971448	0.00163749	0.0292028
ZNF639	0.971696	0.00164134	0.0292028
CD34	1.03101	0.00164432	0.0292028
CTLA4	1.03072	0.00165116	0.0292028
FDX1	0.970679	0.00165288	0.0292028
DDT	0.969896	0.00166484	0.0292392
NDUFS7	0.967628	0.00166491	0.0292392
UBE2K	0.96531	0.00168944	0.0295248
PSMD13	0.973624	0.00169243	0.0295248
SPINK4	1.02733	0.00170081	0.0295248
GRP	1.03457	0.00170131	0.0295248
BAD	0.972419	0.00170907	0.0295719
ARG2	0.957548	0.0017237	0.0296403
NDUFA4	0.965277	0.00172765	0.0296403
PANK2	0.970497	0.00172857	0.0296403
CA10	0.952981	0.0017361	0.0296403
WWTR1	1.06738	0.00174393	0.0296403
SPINK5	1.0293	0.00176198	0.0296403
RRM2	1.03555	0.00176464	0.0296403
KIFAP3	0.949612	0.00176625	0.0296403
SPIN1	0.967669	0.00177297	0.0296403
GALNT1	0.967342	0.00177378	0.0296403
BTN1A1	1.03096	0.00177636	0.0296403
RCN2	0.965955	0.0017798	0.0296403
PRB3	1.02652	0.00179023	0.0296403
C9orf91	0.95987	0.00179149	0.0296403
BTBD3	0.958206	0.00179272	0.0296403
ARPC5L	0.971536	0.00179738	0.0296403
MRPL28	0.973928	0.00179892	0.0296403
MRS2	0.97675	0.00180741	0.0296967
SRSF9	0.980896	0.00181739	0.0297773
CTSH	1.05577	0.00183053	0.0298981
ZNF695	1.02194	0.00183754	0.0298981
DDX41	0.976927	0.00184046	0.0298981
TMX4	0.967042	0.00185411	0.0298981
ARID4A	0.964923	0.00185439	0.0298981
FMO2	1.03467	0.00186146	0.0298981
RHOBTB3	1.06516	0.00186223	0.0298981
RPN1	0.970215	0.0018698	0.0298981
GNL1	0.97578	0.00187064	0.0298981
BBS7	0.959621	0.00187764	0.0299285
HN1	0.96603	0.00188522	0.0299679
C6orf106	0.976599	0.00189585	0.0299996
DCTN4	0.974772	0.00190312	0.0299996
UQCRQ	0.979555	0.00190725	0.0299996
GLI3	1.03009	0.00190867	0.0299996
OR1A2	1.0254	0.00192434	0.0299996
UBE2D2	0.975897	0.00193004	0.0299996
PSMA7	0.974087	0.00193206	0.0299996
PPP1R13L	1.02811	0.00193955	0.0299996
ATP5A1	0.965903	0.0019401	0.0299996
MAPK14	0.978107	0.00194197	0.0299996
TEF	0.969659	0.00194507	0.0299996
GCM1	1.02166	0.00194859	0.0299996
RPS6KA6	0.975558	0.0019574	0.0300563
SNX4	0.970086	0.00196779	0.030137
MRPS35	0.975308	0.00198652	0.0303447
SOX15	1.02889	0.00199305	0.0303654
GRAMD3	1.06946	0.00199934	0.0303823
DNM1L	0.967194	0.00200459	0.0303833
NDUFS2	0.975532	0.00201236	0.0304224
MLC1	1.05765	0.00204308	0.0308075
RAP1GDS1	0.963564	0.00206709	0.0308641
MYLIP	0.971904	0.0020785	0.0308641
BHLHE40	0.968459	0.00208427	0.0308641
LTF	1.03364	0.00208486	0.0308641
TEAD4	1.02316	0.00208498	0.0308641
DUSP21	1.0257	0.00208874	0.0308641
MYL3	1.02511	0.00208989	0.0308641
GTF3A	0.9746	0.00209123	0.0308641
WT1-AS	1.02765	0.00209883	0.0308641
IPO8	0.976757	0.00209945	0.0308641
PADI1	1.02108	0.00211486	0.0309207
HMGB3	0.974251	0.00212108	0.0309207
TUBA1B	0.97807	0.00212709	0.0309207
PARD6A	0.972136	0.00212744	0.0309207
DUSP3	0.973573	0.0021306	0.0309207
PKP4	0.96113	0.00213493	0.0309207
ATP5F1	0.972951	0.00214316	0.0309635
ARFGEF1	0.972198	0.00215206	0.0309671
SLC11A1	1.03919	0.00216086	0.0309671
PLSCR1	1.07154	0.00217164	0.0309671
SEC61A2	0.969567	0.00217363	0.0309671
BCL2L2	0.975333	0.00217495	0.0309671
EGFR	1.05203	0.00217509	0.0309671
MAP2K5	0.980511	0.00218037	0.0309671
NTAN1	0.972991	0.0021907	0.0309683
ANAPC5	0.979425	0.00219101	0.0309683
CABP1	0.96091	0.00221822	0.0310012
MAP2K4	0.959107	0.00221898	0.0310012
MED4	0.972814	0.00222277	0.0310012
CAB39	0.963182	0.00222327	0.0310012
S1PR1	1.05658	0.00222951	0.0310012
MRPS12	0.964726	0.0022348	0.0310012
ATP13A2	0.967942	0.00223888	0.0310012
CUBN	1.02155	0.00224227	0.0310012
HGSNAT	0.974773	0.00224296	0.0310012
SLC25A4	0.962324	0.00224619	0.0310012
AP2M1	0.963363	0.0022688	0.0312397
ABCC10	1.0203	0.00227589	0.031264
RMND5A	0.972743	0.00229032	0.0313886
IDS	0.978351	0.00231103	0.0315987
SLC6A16	1.027	0.00232265	0.0316754
NBN	0.97807	0.00232744	0.0316754
COMMD9	0.981038	0.00237128	0.0321973
SENP5	0.981424	0.00238976	0.0322323
TOPBP1	0.969934	0.00239026	0.0322323
SPON1	1.04565	0.00239128	0.0322323
APBB1	0.976573	0.00240611	0.0322323
DGKB	0.952874	0.0024064	0.0322323
ARPC4	0.974837	0.00240836	0.0322323
SLC35A2	0.975689	0.00241793	0.0322323
TACC2	0.97204	0.00241795	0.0322323
ATP5G1	0.974331	0.00242915	0.0322323
DTNA	1.05418	0.0024307	0.0322323
MEP1B	1.0359	0.0024343	0.0322323
PRKCB	0.95577	0.00245038	0.0323721
DOCK9	0.977642	0.00246826	0.0325351
WDR48	0.97453	0.00248825	0.032725
PRMT5	0.975517	0.00249781	0.0327773
DDX43	0.975562	0.00251206	0.0328907
HSPA12A	0.962477	0.00253739	0.0330827
MEGF8	0.980271	0.00253801	0.0330827
DBNDD1	0.970771	0.00254773	0.0331358
LIAS	0.971763	0.00257236	0.0333022
APEX1	0.978847	0.00257945	0.0333022
DHX58	1.0226	0.00258368	0.0333022
ADRBK2	0.961471	0.0025839	0.0333022
PRELP	1.04284	0.00259205	0.0333022
GSTM5	1.05892	0.00260587	0.0333022
FOLR1	1.03365	0.00260773	0.0333022
ADORA2B	1.04681	0.002615	0.0333022
ANKRD12	0.970721	0.00262922	0.0333022
MYO5C	1.03012	0.00263257	0.0333022
ATN1	1.03171	0.00263758	0.0333022
DDX49	0.985139	0.00263938	0.0333022
VRK1	0.970219	0.00264273	0.0333022
CYP4F2	1.027	0.00264375	0.0333022
ROCK2	0.970449	0.00264569	0.0333022
VNN2	1.03306	0.0026547	0.0333441
HLA-A	1.04316	0.0026643	0.0333649
SQLE	0.967442	0.00266773	0.0333649
PIN1	0.964542	0.00267673	0.0333804
SH2B2	1.03197	0.00268035	0.0333804
LIG4	0.967049	0.00268724	0.0333953
IP6K2	0.972851	0.00270815	0.033584
RNMT	0.980173	0.00272511	0.033723
CAMK4	0.957159	0.00275863	0.034066
PRAF2	0.97744	0.00277265	0.0341672
EXOC5	0.966088	0.00278262	0.0342182
KIAA1109	0.979585	0.00279156	0.0342562
NDUFA10	0.976788	0.00280353	0.0343314
ADAM22	0.964165	0.0028157	0.0344085
MX2	1.03095	0.00283406	0.0345461
TAF9	0.977219	0.00283874	0.0345461
MTO1	0.977496	0.00285432	0.0345735
SLC25A11	0.973897	0.0028548	0.0345735
ARMCX3	0.962361	0.00285867	0.0345735
HSPA4	0.971124	0.00287122	0.0346538
AIFM1	0.979847	0.00289163	0.0348284
SOBP	0.97177	0.00291859	0.0350354
BMPR1B	1.06006	0.00292571	0.0350354
FGF14	0.961313	0.00293141	0.0350354
CUL5	0.973472	0.00293933	0.0350354
LRRC47	0.966266	0.0029526	0.0350354
DLD	0.962546	0.00296097	0.0350354
FTO	0.980093	0.00296226	0.0350354
ATIC	0.977491	0.00296807	0.0350354
BTBD1	0.973474	0.00297043	0.0350354
BCAT1	0.965696	0.00297553	0.0350354
SNX2	0.964397	0.00297739	0.0350354
PTP4A1	0.966812	0.00298753	0.0350354
PTPN11	0.980271	0.00298784	0.0350354
CARS	0.976517	0.00299243	0.0350354
LARP6	0.969619	0.0030054	0.03507
NPEPPS	0.974231	0.00301615	0.03507
KRT1	1.02272	0.00303364	0.03507
FAS	1.03565	0.00303514	0.03507
BECN1	0.962021	0.00303535	0.03507
BNC2	1.0298	0.00303618	0.03507
MAFB	0.960379	0.00303986	0.03507
PTPRD	0.96572	0.00304322	0.03507
MRPL22	0.971356	0.00306158	0.0352124
LTN1	0.973745	0.00307799	0.0352897
USE1	0.974116	0.00308033	0.0352897
MEA1	0.97939	0.00308833	0.0352939
NDUFB11	0.980698	0.00309273	0.0352939
ACP1	0.971407	0.00310244	0.035336
FKBP2	0.980422	0.00312135	0.0354319
NDUFB6	0.974946	0.00312473	0.0354319
SPTBN1	0.985933	0.00313504	0.0354319
ALOX15B	1.03155	0.00314716	0.0354319
MT1M	1.10567	0.0031501	0.0354319
STK39	0.970516	0.00315354	0.0354319
ATP2A2	0.965174	0.00315886	0.0354319
B4GALT6	0.961735	0.00315919	0.0354319
COL3A1	1.04481	0.00316523	0.035432
MMP15	0.978737	0.00317173	0.0354371
KIF2A	0.965601	0.00317949	0.0354559
AMD1	0.969018	0.00318605	0.0354559
FBXO9	0.966437	0.00319541	0.0354559
KLC1	0.960472	0.0031976	0.0354559
PLCL1	0.962623	0.00320974	0.0355204
SLC27A3	1.03027	0.00322124	0.0355204
CD164	0.974717	0.00322158	0.0355204
C19orf60	0.977255	0.0032488	0.0357533
NLGN4X	1.03424	0.00325676	0.0357738
PRPH2	0.956005	0.00326659	0.0358148
ATF5	0.982958	0.00327543	0.0358278
PHF14	0.966244	0.00328	0.0358278
AAGAB	0.979311	0.00329472	0.0359148
CUL2	0.967743	0.00330021	0.0359148
TMEM45A	1.02991	0.00332791	0.0361052
CSNK2A1	0.980821	0.00333001	0.0361052
ADCY1	0.96435	0.00334006	0.0361473
SLC10A1	1.03039	0.003353	0.0362205
ATP6V0D1	0.962183	0.00336809	0.0363167
CD2	1.03003	0.00337524	0.036327
POLR2B	0.980769	0.00338826	0.0363861
GFI1B	1.02454	0.00339315	0.0363861
NASP	0.975257	0.00341188	0.03651
MFN1	0.973062	0.00341715	0.03651
CD40	1.02294	0.00342632	0.0365414
MFN2	0.981566	0.00343673	0.036586
PTS	0.971235	0.00345714	0.0366744
ANKLE2	0.980037	0.00345754	0.0366744
SLC6A15	0.958453	0.00347639	0.0368077
RAPGEF5	0.967289	0.00349938	0.0369609
UBE2C	1.03195	0.00350345	0.0369609
FHOD3	0.968618	0.00354017	0.0370477
PPAP2B	1.06675	0.00354389	0.0370477
ZDHHC3	0.977185	0.00354719	0.0370477
SLC5A7	1.02871	0.00354814	0.0370477
S100A11	1.06428	0.00355569	0.0370477
CDC42EP4	1.03848	0.00355903	0.0370477
PGRMC1	0.973984	0.0035603	0.0370477
ARHGEF38	1.02978	0.00356556	0.0370477
RNASEH1	0.969482	0.0035799	0.0370477
SERPINA7	1.02654	0.00358536	0.0370477
TXLNG	1.0256	0.00359038	0.0370477
EPHX3	1.02256	0.00359359	0.0370477
DOPEY2	0.974097	0.00360074	0.0370477
KIAA0232	0.977678	0.00360163	0.0370477
ATP13A3	0.977556	0.00361683	0.0370477
ERP29	0.976056	0.00361786	0.0370477
ATP5E	0.977202	0.00362812	0.0370477
RNF41	0.967253	0.00362873	0.0370477
SDHB	0.970357	0.00363169	0.0370477
CDKN2D	0.971981	0.00366191	0.0371913
GAD1	0.950148	0.00366762	0.0371913
PPP5C	0.974423	0.00367024	0.0371913
MFAP1	0.980239	0.00367112	0.0371913
ENOX1	0.972001	0.00367859	0.0372027
SLC5A4	1.03005	0.00368892	0.0372429
UBE2W	0.97354	0.00371613	0.0372933
TACR1	0.978227	0.00372025	0.0372933
CD80	1.03156	0.00373068	0.0372933
C5orf15	0.980556	0.00373404	0.0372933
ABHD3	1.03495	0.00373668	0.0372933
GAP43	0.962863	0.0037394	0.0372933
KCNK10	0.968831	0.00375513	0.0372933
HBB	1.15023	0.00375712	0.0372933
STOML2	0.974243	0.00376025	0.0372933
NGLY1	0.977273	0.00377243	0.0372933
RAB3GAP2	0.976444	0.0037789	0.0372933
KRT76	1.02984	0.0037803	0.0372933
CYLD	0.980133	0.00378744	0.0372933
SNX27	0.977383	0.00380051	0.0372933
LGSN	1.02003	0.00380283	0.0372933
STYK1	0.957791	0.00381114	0.0372933
RNF19B	0.975078	0.00381199	0.0372933
PPIEL	1.02448	0.00381349	0.0372933
PXN	1.02951	0.00381471	0.0372933
GGPS1	0.982722	0.00382381	0.03732
ATP2B2	0.960076	0.00384964	0.0374273
MTPAP	0.96894	0.00385397	0.0374273
HLA-E	1.04557	0.00385419	0.0374273
ITGA7	1.02966	0.00386031	0.0374273
ZNF200	0.978078	0.00388277	0.0375258
AFG3L2	0.977099	0.00388398	0.0375258
RAB4B	0.976938	0.003897	0.0375258
SOX13	1.02224	0.00391102	0.0375258
TRIM2	0.97604	0.00391287	0.0375258
IMPAD1	0.979439	0.00391502	0.0375258
GDF9	1.02754	0.00392197	0.0375258
HINT1	0.972091	0.00392421	0.0375258
PDLIM4	1.03131	0.00392826	0.0375258
STK24	0.979556	0.00393446	0.0375258
RHOT1	0.97731	0.003977	0.0378453
EPHA7	0.972806	0.00398085	0.0378453
PDE4DIP	0.968167	0.00398944	0.0378655
SCN2A	0.957825	0.00402682	0.0381014
ZNF248	0.973243	0.00402728	0.0381014
ORC1	1.02114	0.00406068	0.038325
PLCB1	0.96615	0.00406438	0.038325
GFRA1	1.02663	0.00407052	0.038325
BSCL2	0.965306	0.00407746	0.0383286
IPO13	0.980259	0.00408479	0.0383286
NUDT1	0.981183	0.00409119	0.0383286
RNF111	0.965904	0.00409704	0.0383286
SDC4	1.07527	0.00411869	0.0384698
PMP2	1.05878	0.00415118	0.0386685
ATRNL1	0.959675	0.00415315	0.0386685
TTLL3	1.01952	0.00416554	0.0386688
PPP3CB	0.960238	0.00416636	0.0386688
SPINT2	0.971188	0.00419297	0.0388215
RAB11A	0.976547	0.00420015	0.0388215
MEF2A	0.973523	0.00421305	0.0388215
TMCC1	0.975962	0.00422107	0.0388215
ANKRD17	0.976824	0.00422542	0.0388215
PDGFRB	1.03216	0.00423366	0.0388215
PSG5	1.0232	0.00423536	0.0388215
MCC	1.03471	0.00423576	0.0388215
AGTR2	1.02009	0.00427204	0.039064
SLC43A3	1.02351	0.00427554	0.039064
PPP2R1A	0.975851	0.00428567	0.0390803
SHBG	1.02347	0.00429065	0.0390803
DEXI	0.975451	0.00430037	0.0391081
CYB5B	0.979426	0.00430796	0.0391089
ATXN10	0.974727	0.00431519	0.0391089
PRKACB	0.970556	0.00432046	0.0391089
MCOLN1	0.975285	0.00436777	0.039436
RAB33A	0.962846	0.00437004	0.039436
CYP51A1	0.964761	0.00437801	0.0394472
NF1	0.972113	0.00439269	0.0394708
PTH1R	1.02698	0.00439408	0.0394708
AIM1	1.01933	0.00440369	0.0394966
PAX6	1.04871	0.00441348	0.039524
FDPS	0.972971	0.00442042	0.0395258
AP1G2	1.03393	0.00443452	0.0395401
CRABP1	0.944476	0.00445588	0.0395401
PENK	0.953341	0.00445619	0.0395401
NCAPH	1.02176	0.00446397	0.0395401
CTSF	0.981225	0.00447239	0.0395401
NRAS	0.981105	0.00447252	0.0395401
GTF3C3	0.974525	0.00447386	0.0395401
AKTIP	0.979757	0.00447818	0.0395401
BRF2	0.980597	0.00448269	0.0395401
SLC39A7	0.975378	0.00450707	0.0396686
HSPA9	0.978469	0.00451078	0.0396686
CCDC85B	0.973963	0.00452976	0.0397759
DIXDC1	0.962369	0.00455352	0.0397894
ATP5B	0.971462	0.00455515	0.0397894
ZNF711	0.970451	0.0045709	0.0397894
MSH4	1.03206	0.00457651	0.0397894
ECHS1	0.983371	0.00458057	0.0397894
KCNS3	0.976166	0.00458608	0.0397894
PAFAH1B1	0.963407	0.00458738	0.0397894
ARL15	0.974837	0.00459166	0.0397894
CACNA2D1	0.967359	0.00460227	0.0397894
IMP3	0.973606	0.00460315	0.0397894
PRCC	0.971589	0.00460593	0.0397894
PDHX	0.974357	0.00463255	0.0399068
KIAA0100	0.978213	0.0046334	0.0399068
DCTN5	0.97634	0.00464306	0.0399068
FAM46C	1.02614	0.00464672	0.0399068
SUMO3	0.973928	0.00466547	0.0399156
MFSD6	0.967501	0.00468053	0.0399156
CYP7B1	1.01708	0.00468786	0.0399156
FLOT2	0.982676	0.00468864	0.0399156
ITFG1	0.951954	0.00469093	0.0399156
NCALD	0.948854	0.00469391	0.0399156
SLC12A6	0.982904	0.00470607	0.0399156
FEM1B	0.972114	0.00470652	0.0399156
HSBP1	0.982293	0.00470899	0.0399156
GRPEL1	0.975878	0.00472955	0.0400161
TM9SF4	0.983377	0.0047345	0.0400161
TMED2	0.978724	0.00475097	0.0400976
DOK4	0.977629	0.00476433	0.0401244
CALB2	0.955374	0.00476783	0.0401244
M6PR	0.98314	0.00480832	0.0403583
TGFB1I1	1.0391	0.00480938	0.0403583
ACTR1B	0.979673	0.0048255	0.0404075
RNF146	0.97816	0.00482902	0.0404075
AKAP12	0.97572	0.00484753	0.0405045
ABR	0.979365	0.00486696	0.0406074
BAG5	0.97666	0.00488854	0.0406074
BTRC	0.97484	0.00489101	0.0406074
GDI2	0.979086	0.0048928	0.0406074
DDN	0.969339	0.00489629	0.0406074
LIMK2	1.03057	0.0049053	0.0406074
ELOVL6	0.975222	0.00490829	0.0406074
SLC6A12	1.02986	0.00496176	0.0409417
CBX3	0.980545	0.00496861	0.0409417
HCG4	1.02796	0.00496964	0.0409417
PTEN	0.985304	0.00498498	0.0410105
NIPAL3	0.97164	0.00499322	0.0410207
SNX17	0.979294	0.00502243	0.041203
POLR2E	0.97227	0.0050361	0.0412574
PSG11	1.03486	0.0050559	0.0413618
C21orf62	1.02693	0.00507414	0.0413869
ENOPH1	0.976815	0.00507471	0.0413869
CDC40	0.973061	0.00508012	0.0413869
TLR4	1.03347	0.00510841	0.0414659
SLC8A1	0.959557	0.00510872	0.0414659
MYL12B	0.977186	0.00511557	0.0414659
PPP1CB	0.979286	0.00512612	0.0414659
USP15	0.976815	0.00512878	0.0414659
NUAK2	1.02479	0.00513224	0.0414659
MSH2	0.96779	0.00515419	0.041586
LAPTM4A	1.02808	0.00516906	0.0416487
SLC30A4	0.975673	0.00518592	0.0417272
SLC2A10	1.03821	0.00519773	0.0417649
DHCR24	0.961796	0.00521702	0.0418626
C16orf71	1.01758	0.00523121	0.0418746
COPS2	0.973755	0.0052328	0.0418746
HSD17B2	1.02103	0.00524259	0.0418958
SLC25A14	0.976459	0.00525727	0.04193
KPNA6	0.981132	0.00526116	0.04193
FAM134A	0.971474	0.0052736	0.041972
TM7SF2	0.97805	0.00529419	0.0420789
TANC2	0.972153	0.00531893	0.0421734
TSPYL5	0.968038	0.00532047	0.0421734
CXorf36	1.02511	0.00534288	0.042243
TUBGCP2	0.980069	0.00534366	0.042243
TPPP	0.965055	0.00535717	0.0422433
PRKCD	0.969761	0.00535808	0.0422433
MYO9A	0.973669	0.00539143	0.0423961
TBC1D30	0.970985	0.00539887	0.0423961
COLEC12	1.04527	0.00539916	0.0423961
ATP1B3	0.972839	0.00540683	0.0423996
C1orf116	1.02455	0.00542406	0.0424779
KIAA1024	0.979766	0.00543153	0.0424797
PPM1E	0.956733	0.00547345	0.0425472
USP34	0.979665	0.00547928	0.0425472
MYO1C	1.02456	0.00548108	0.0425472
NLK	0.961595	0.005484	0.0425472
C12orf10	0.968382	0.00548623	0.0425472
DLG3	0.972962	0.00548793	0.0425472
ADSS	0.964537	0.00549756	0.0425472
CD19	1.02245	0.00549903	0.0425472
CENPA	1.01708	0.00550544	0.0425472
IMMT	0.973898	0.00552386	0.0426334
DDX25	0.977396	0.00555023	0.0427806
POP7	0.970027	0.00556946	0.0428268
CDH9	0.975423	0.00557083	0.0428268
GRIN2C	1.03396	0.00559878	0.0428954
COPS3	0.973286	0.00560122	0.0428954
TBL3	0.977386	0.0056025	0.0428954
RBM34	0.984687	0.00561172	0.0428954
FDFT1	0.975071	0.00562065	0.0428954
KLK5	1.02826	0.00562363	0.0428954
HHLA3	1.0231	0.00564338	0.0429902
SLC39A4	1.02761	0.00567541	0.0431231
TOM1L1	0.97848	0.00568743	0.0431231
CEBPG	0.978414	0.00568857	0.0431231
PRL	1.02568	0.00569208	0.0431231
FARSA	0.971029	0.00569759	0.0431231
PLAA	0.978712	0.00572721	0.0432445
DSCR3	0.979955	0.00572837	0.0432445
PHACTR1	0.970144	0.00574578	0.0433202
NID2	1.02441	0.00575483	0.0433327
BSPRY	1.02444	0.00577682	0.0434005
ADK	0.978464	0.00577863	0.0434005
ANKRD28	0.980696	0.00579151	0.0434416
RABIF	0.977526	0.00583182	0.0436381
THBD	1.02636	0.00583746	0.0436381
EIF2AK1	0.981625	0.00585619	0.0436381
RDH8	1.0198	0.00586639	0.0436381
RPS6KC1	0.969208	0.00586654	0.0436381
DUSP6	0.944643	0.00589215	0.0436381
TM2D3	0.970522	0.00589819	0.0436381
TTR	0.931916	0.00590335	0.0436381
ZC3HAV1	1.03683	0.00591479	0.0436381
OAS2	1.02672	0.00591576	0.0436381
UBXN2B	0.974282	0.00592103	0.0436381
CD248	1.02454	0.00592514	0.0436381
CDS1	0.969806	0.0059259	0.0436381
FAM162A	0.981709	0.00593714	0.0436381
ITM2A	1.03699	0.00593784	0.0436381
MYO10	1.04457	0.00594579	0.0436381
TTC22	1.02245	0.00596173	0.0436381
ARCN1	0.978826	0.00596214	0.0436381
PPP1R14D	1.02113	0.0059629	0.0436381
EIF5	0.975812	0.0059665	0.0436381
TYR	1.02533	0.00597485	0.0436448
MAEA	0.973387	0.00599432	0.0437326
IDH3A	0.96876	0.00603512	0.0438277
KIF26B	0.972887	0.00603611	0.0438277
ATG2B	0.975867	0.00603857	0.0438277
C1RL	1.01861	0.00604445	0.0438277
CSNK1G3	0.972219	0.00604473	0.0438277
ZNHIT3	0.968539	0.00605427	0.0438427
MRPS18A	0.982139	0.00607147	0.0438604
PCYOX1	0.976146	0.00607167	0.0438604
KPNA5	0.968257	0.00608123	0.04387
ALK	0.980682	0.00608796	0.04387
RAB6A	0.971338	0.00609713	0.0438822
BCL11B	0.967006	0.00614691	0.0441862
DHX30	0.977824	0.00615859	0.044216
TEAD3	1.01983	0.00617034	0.0442373
MYO5A	0.963171	0.00617663	0.0442373
PFKM	0.976669	0.00619816	0.0443373
BTG4	1.02351	0.00623557	0.0445506
TBL1XR1	0.970402	0.00626208	0.0446856
TNFRSF25	1.02508	0.00627506	0.044716
ELMO1	0.971624	0.00628347	0.044716
CLEC2B	1.04454	0.00629231	0.044716
RAB27A	1.02795	0.00632748	0.044716
DUOX2	1.02174	0.00632764	0.044716
ECD	0.982572	0.00632931	0.044716
EXOC7	0.984452	0.00635321	0.044716
PPP4R4	0.949946	0.00635753	0.044716
KCNMB4	0.96973	0.00637245	0.044716
MAPK9	0.965177	0.00637745	0.044716
BACE1	0.9781	0.00638215	0.044716
RHEB	0.983699	0.00639007	0.044716
EI24	0.976386	0.00639626	0.044716
ADRB3	1.02151	0.00641591	0.044716
CMAS	0.954759	0.00641935	0.044716
ZNF692	1.02019	0.00642078	0.044716
CSE1L	0.97442	0.00642235	0.044716
COPS4	0.962475	0.0064286	0.044716
GMPR2	0.978537	0.00643157	0.044716
RABAC1	0.97551	0.00643797	0.044716
FIBP	0.972929	0.00644	0.044716
MYOC	1.0284	0.00644608	0.044716
DCAF6	0.961326	0.00644635	0.044716
PRR15L	1.02223	0.0064493	0.044716
MRPS11	0.978223	0.00646944	0.0448027
PLAUR	1.02778	0.00648518	0.0448103
TRAPPC2L	0.97295	0.00648583	0.0448103
LIF	1.02386	0.00652178	0.0450057
ATG5	0.972556	0.006551	0.0450637
PDK3	0.970784	0.00655364	0.0450637
SIGLEC7	1.02111	0.0065637	0.0450637
IL21	1.02417	0.00657085	0.0450637
CLEC5A	1.02637	0.00657468	0.0450637
BLNK	0.962273	0.00658508	0.0450637
MYH2	1.02007	0.00659049	0.0450637
SSPN	1.03816	0.00660286	0.0450637
SYTL2	1.02572	0.00660634	0.0450637
NOL7	0.97957	0.006607	0.0450637
TTLL5	0.982808	0.00664454	0.0451734
CCDC28A	0.975142	0.00664654	0.0451734
PPCS	0.978002	0.00665224	0.0451734
REG1P	1.02706	0.00668011	0.0451734
SLC7A11	1.04902	0.00669551	0.0451734
FBXW11	0.979677	0.00669965	0.0451734
SCARA3	1.03144	0.00670193	0.0451734
ZNF282	0.983333	0.00670269	0.0451734
NDUFB2	0.980563	0.00670962	0.0451734
EPS15	0.973145	0.006721	0.0451734
RALA	0.980428	0.00672267	0.0451734
CKAP5	0.979219	0.00672784	0.0451734
TTC9	0.9774	0.00673282	0.0451734
IDH3B	0.972766	0.00673668	0.0451734
LEPR	1.05531	0.0067386	0.0451734
GTF2A2	0.981261	0.00675747	0.0452481
WNT16	0.982496	0.00678136	0.0452717
PSMB9	1.03544	0.00678321	0.0452717
NIF3L1	0.97289	0.00678501	0.0452717
GABRA5	0.946952	0.00680358	0.0452717
PMM1	0.974223	0.00680672	0.0452717
GABRE	1.02589	0.0068144	0.0452717
ERN2	1.02251	0.00681501	0.0452717
LRP10	1.04415	0.00683703	0.0453208
GRIN2A	0.959	0.00684377	0.0453208
LRRC16A	1.02976	0.00684559	0.0453208
SPAST	0.977695	0.00686058	0.0453382
UTP18	0.97061	0.00686368	0.0453382
PANK4	0.974602	0.00687877	0.0453765
MMP10	1.01825	0.00688948	0.0453765
CDK20	0.981176	0.00689885	0.0453765
HERC5	1.02866	0.00691143	0.0453765
COL1A1	1.02395	0.00691936	0.0453765
HNF1B	1.02716	0.00691975	0.0453765
R3HCC1	0.981588	0.00692362	0.0453765
NOVA2	0.980036	0.00694114	0.0454405
NDUFAB1	0.969807	0.00695657	0.0454908
FBXL15	0.972082	0.00697901	0.0455304
HMGCS1	0.957243	0.00699078	0.0455304
DGKI	0.94763	0.00699359	0.0455304
HNRNPA0	0.969562	0.00699368	0.0455304
LARP1	0.981998	0.00702654	0.0456936
GLS	0.959181	0.00703552	0.0457013
POLR2F	0.979548	0.00704469	0.0457103
CMPK1	0.976612	0.00705491	0.0457261
CLTB	0.977167	0.00706424	0.045736
CBL	0.980427	0.00708916	0.0458427
GPC5	1.05693	0.00710045	0.0458427
RAB5A	0.981077	0.00710416	0.0458427
TAS2R3	1.02206	0.00713474	0.0458903
GAS8	1.01889	0.00713492	0.0458903
ELSPBP1	1.02061	0.00714226	0.0458903
HSPA13	0.970205	0.00714284	0.0458903
APOO	0.974295	0.00716691	0.0459946
ZNF225	1.01729	0.00718012	0.0460156
HLA-C	1.04045	0.00718588	0.0460156
HDGFRP3	0.978655	0.007209	0.0460873
PTPRE	0.975235	0.00721278	0.0460873
ISCA1	0.964023	0.00723726	0.0461933
DPYSL4	0.971429	0.00725176	0.0462356
B3GNT2	0.974192	0.0072894	0.0464089
OR2S2	1.02058	0.00731333	0.0464089
FMR1	0.974966	0.00731468	0.0464089
CACNA1E	0.974969	0.00731638	0.0464089
SPOCK3	0.953709	0.00731851	0.0464089
CHI3L1	1.11729	0.00734489	0.046526
ARHGDIG	0.965498	0.00735832	0.0465607
HABP2	1.01958	0.00737191	0.0465824
GRM8	0.983134	0.00739085	0.0465824
DEPDC5	0.981783	0.0073938	0.0465824
WASL	0.978059	0.00739952	0.0465824
GALNT12	1.02659	0.00740673	0.0465824
CLEC1A	1.03177	0.00740939	0.0465824
GDAP1	0.962211	0.00743029	0.0466638
TP53	1.02498	0.00745133	0.0466978
TRIM29	1.0244	0.00746101	0.0466978
MBL2	1.02053	0.0074613	0.0466978
RC3H2	0.972896	0.00746756	0.0466978
CUL3	0.976496	0.00749119	0.0467957
CRK	0.980419	0.00750396	0.0468108
DOPEY1	0.976003	0.00751208	0.0468108
HK3	1.02173	0.00751754	0.0468108
OLFM1	0.964789	0.00754953	0.046877
EHD2	1.02177	0.00755033	0.046877
CNNM2	0.983051	0.00755215	0.046877
GTF2H1	0.972724	0.00757694	0.0469672
MYL6B	0.977255	0.00758269	0.0469672
C20orf24	0.978958	0.00762281	0.0471658
AKR1B1	0.977496	0.00763177	0.0471715
NDUFS8	0.976977	0.00767378	0.0473812
DRD1	0.966884	0.00768293	0.0473879
ATP6AP1	0.97337	0.00771405	0.047525
FAM192A	0.98489	0.00772137	0.047525
DLX4	1.02022	0.00773661	0.0475251
GSTP1	1.02658	0.00774199	0.0475251
IPO9	0.979892	0.00774568	0.0475251
IL7R	1.02904	0.00775805	0.0475512
BRCC3	0.978517	0.00777383	0.0475982
OAZ1	0.982526	0.00779052	0.0476506
F2R	1.01798	0.00780992	0.0477196
SCAMP1	0.978559	0.00783658	0.0478326
ZFYVE9	0.977908	0.00788228	0.0480171
BAG3	1.09827	0.00788318	0.0480171
ETF1	0.981595	0.00791144	0.0481392
LAGE3	0.979022	0.00792042	0.0481439
PLTP	1.04752	0.00797808	0.0484442
NUP133	0.978913	0.00799667	0.0485069
C19orf57	0.981242	0.00803814	0.0487081
FAM189B	0.983818	0.00806021	0.04872
ARHGEF9	0.97212	0.00806134	0.04872
RNF187	0.979671	0.00806502	0.04872
YARS	0.972604	0.00807626	0.0487376
RNH1	0.976221	0.00810086	0.048742
TXNIP	1.06937	0.0081027	0.048742
DLG4	0.969701	0.00810652	0.048742
PHKA2	1.01643	0.00811022	0.048742
EID1	0.973001	0.00815695	0.0488985
MAK16	0.97744	0.00816809	0.0488985
EIF6	0.979881	0.00817565	0.0488985
ZDHHC7	0.986035	0.00817622	0.0488985
DHX34	1.01909	0.0081838	0.0488985
FBXO7	0.978721	0.0081957	0.0488985
CSF2	1.02231	0.00820288	0.0488985
ARL2BP	0.983657	0.00820295	0.0488985
TRAF3IP2	1.03172	0.00821156	0.0489002
CDK5	0.968925	0.00822998	0.0489601
ATXN7L3B	0.981319	0.00825131	0.0490373
MARK2	0.979048	0.00826376	0.0490616
FGF2	1.06478	0.00828678	0.0491351
LMX1B	1.01966	0.0082929	0.0491351
CLTC	0.974358	0.00830781	0.0491738
SMARCA2	0.977795	0.00832387	0.0492192
ASB13	0.978309	0.00833443	0.049232
KLKB1	1.03004	0.00834865	0.0492648
APOH	1.02435	0.00836398	0.0492648
UQCR10	0.982415	0.00836914	0.0492648
SIRT6	0.982623	0.00837358	0.0492648
PDHB	0.977908	0.00840041	0.0493391
IL11RA	1.02128	0.00840304	0.0493391
ATRN	0.975909	0.00844193	0.0495179
UQCRC2	0.974456	0.00851098	0.0498731
PPP1CC	0.97982	0.00857633	0.0502059
HAGH	0.978395	0.00858935	0.0502119
DNAJA2	0.969741	0.00859448	0.0502119
TUBA4A	0.963653	0.00861213	0.0502649
TSPAN5	0.96963	0.00862767	0.0503026
C12orf4	0.974057	0.00863574	0.0503026
ORC4	0.972995	0.00865305	0.0503535
SEZ6L2	0.964526	0.00867513	0.0504268
NOD1	1.02357	0.00868284	0.0504268
BCAS4	0.976646	0.00872295	0.0505387
MMADHC	0.973505	0.00872759	0.0505387
KCNA4	0.978797	0.00873488	0.0505387
DOCK1	1.03028	0.00874205	0.0505387
HIST1H3F	1.01805	0.00874519	0.0505387
SORBS1	1.02732	0.00878383	0.050712
GCLC	0.975587	0.00879835	0.0507459
TNFRSF10B	1.02551	0.00881666	0.0507633
PLAT	1.04505	0.00881867	0.0507633
MED21	0.973572	0.00884751	0.0508098
TBC1D4	0.978244	0.00885712	0.0508098
VLDLR	0.970008	0.00886563	0.0508098
DCTN1	0.977152	0.00886669	0.0508098
PIGK	0.974582	0.00887007	0.0508098
TMEM184C	0.984516	0.00888255	0.0508317
ZNF385D	0.973077	0.00892974	0.0510276
MAP2	0.961784	0.00894876	0.0510276
SERTAD3	1.02249	0.00896233	0.0510276
TACC1	0.985247	0.00897126	0.0510276
C5	1.02264	0.00897716	0.0510276
PKP3	1.01695	0.00897742	0.0510276
PDCD5	0.977457	0.00897768	0.0510276
MOCOS	1.01976	0.00898657	0.0510287
HTR2A	0.960508	0.0090126	0.051127
GNG3	0.961677	0.00902689	0.0511586
DHPS	0.979173	0.00904469	0.05121
ARHGEF2	0.983953	0.00905832	0.0512377
NME1	0.970372	0.00907335	0.0512399
ARL4C	0.960988	0.00907618	0.0512399
DCTN3	0.973893	0.00910347	0.0513295
TMOD3	0.972031	0.00910956	0.0513295
BRD8	0.978276	0.00913279	0.051411
TTLL7	0.965595	0.0091746	0.0514505
HRH3	0.982648	0.00917678	0.0514505
ADAMTS3	0.969745	0.0091861	0.0514505
PSTPIP2	1.02276	0.00919145	0.0514505
ANXA6	0.963273	0.00919574	0.0514505
SRPX	1.0414	0.00920396	0.0514505
MRPS7	0.975612	0.00920976	0.0514505
CDC37L1	0.97108	0.00920997	0.0514505
TMOD2	0.976826	0.00921874	0.0514505
IL15RA	1.02276	0.00925029	0.0515395
ATP6V0B	0.971046	0.00925225	0.0515395
HIVEP2	0.96905	0.00926963	0.0515873
ARPC5	0.97682	0.00929902	0.0516571
TSSC1	0.97892	0.00929979	0.0516571
FRY	0.974184	0.00930905	0.0516596
RWDD2A	0.973842	0.00932918	0.0517072
GIP	1.02251	0.00933525	0.0517072
MTMR11	1.02524	0.00935397	0.051762
ITGA10	1.02195	0.00936737	0.0517717
GPKOW	0.980348	0.00937337	0.0517717
XDH	1.02951	0.00939574	0.0518164
TMEM5	0.977963	0.00939915	0.0518164
ATOX1	0.978044	0.00942071	0.0518826
MLH3	0.981023	0.00944108	0.0518826
ATXN3	0.977506	0.00944144	0.0518826
PRMT1	0.982626	0.00945671	0.0518826
HCCS	0.969237	0.00947308	0.0518826
KCNA3	0.982879	0.00947963	0.0518826
MRPS22	0.982196	0.00948002	0.0518826
SF3B5	0.98002	0.0094819	0.0518826
PAF1	0.978076	0.0095051	0.051961
PRPF6	0.984389	0.00952964	0.0520069
PDE1B	0.979042	0.00953565	0.0520069
NAPG	0.965005	0.00954009	0.0520069
GNG13	1.03484	0.00956777	0.0520443
NTHL1	0.978097	0.00958931	0.0520443
RGN	1.0246	0.00959907	0.0520443
FIS1	0.978041	0.00960033	0.0520443
C1R	1.04603	0.00960096	0.0520443
CHST2	0.972312	0.00960137	0.0520443
ABCD1	1.02907	0.00960905	0.0520443
PPP2R2B	0.975956	0.00963632	0.0521438
SLC7A1	0.980705	0.00966313	0.0521497
NETO2	0.954466	0.0096645	0.0521497
ARL6IP5	0.975833	0.00966526	0.0521497
TBC1D22B	0.986046	0.00968869	0.0521497
ALDH9A1	1.03097	0.00969071	0.0521497
PANK3	0.977314	0.00969075	0.0521497
TLN2	0.981718	0.0097196	0.052257
UFC1	0.984215	0.00975528	0.0524008
GAD2	0.967143	0.00980167	0.0526018
IFI27	1.04286	0.0098228	0.052667
BBOX1	1.05378	0.00983232	0.0526699
PSMA1	0.974857	0.00985386	0.0527371
ANXA10	1.01964	0.0098697	0.0527566
ENDOG	0.977779	0.00987549	0.0527566
DNAJC10	0.979124	0.0099348	0.0530252
MS4A2	1.02031	0.00998438	0.0531677
BGN	1.03084	0.00998569	0.0531677
CALM3	0.969853	0.00998869	0.0531677
EIF2B5	0.982706	0.010009	0.0532276
MT2A	1.06058	0.0100401	0.0533446
NDUFAF1	0.971976	0.0100574	0.0533878
AGT	1.05254	0.0100732	0.0534236
LGALS1	0.977265	0.0101403	0.0537307
PER2	0.964437	0.0101597	0.0537366
PPP2R5C	0.974453	0.0101597	0.0537366
CSTA	1.02044	0.0102538	0.0541856
MAN2A2	0.983229	0.0102712	0.0542285
TMEM231	0.978659	0.010286	0.0542427
GPRC5C	1.02421	0.0102924	0.0542427
THAP11	0.982707	0.0103099	0.0542863
ING2	0.978296	0.0103277	0.0543219
WARS2	0.974474	0.0103352	0.0543219
GTF2I	0.98361	0.0103559	0.0543822
PSMC4	0.983366	0.0103802	0.0543882
CYTH2	0.980811	0.010386	0.0543882
POLE2	1.02047	0.0103881	0.0543882
ESRRA	0.977794	0.0104199	0.0543882
HABP4	0.982421	0.010434	0.0543882
FGF18	1.0208	0.0104398	0.0543882
PPFIBP1	0.951603	0.0104421	0.0543882
GNL3	0.975921	0.0104452	0.0543882
TM6SF1	0.964743	0.0104643	0.0543882
RNF19A	0.977381	0.0104677	0.0543882
KIAA0368	0.980831	0.0104689	0.0543882
SP110	1.022	0.0104804	0.0543882
SLC14A1	1.0818	0.0104824	0.0543882
WWP1	0.980403	0.0104869	0.0543882
SMPDL3B	1.02782	0.010517	0.0544862
NDUFAF4	0.971068	0.0105244	0.0544862
JPH3	0.973192	0.0105437	0.0545381
PRDM2	0.978264	0.0105709	0.0545878
PAPPA	1.0248	0.0105719	0.0545878
HMOX2	0.972638	0.0105882	0.0546239
ALDH3B1	1.01985	0.0106179	0.0546911
GTF2B	0.976521	0.0106199	0.0546911
DLC1	1.02517	0.0106351	0.0547212
HSDL2	1.03943	0.0106685	0.054845
CNTN1	0.96124	0.0107073	0.0549778
FN3KRP	0.980761	0.0107575	0.0549778
JOSD1	0.982252	0.0107605	0.0549778
GOLGA3	0.982511	0.0107635	0.0549778
CHAF1A	0.984742	0.0107644	0.0549778
C6orf62	0.977803	0.0107675	0.0549778
PEPD	0.982292	0.0107739	0.0549778
BNIP3L	0.981128	0.010775	0.0549778
CGRRF1	0.977418	0.0107829	0.0549778
TRIM37	0.972652	0.0107923	0.0549778
DLG2	0.976904	0.0108035	0.0549778
TFG	0.988247	0.0108068	0.0549778
MYOZ1	1.02463	0.0108246	0.0550207
TPI1	0.975745	0.0108995	0.0553537
RNASEH2B	0.976576	0.0109193	0.0554062
LSM4	0.974	0.0109817	0.0556094
MYBL1	0.974609	0.0110011	0.0556094
UBE2Z	0.983892	0.0110088	0.0556094
SLC34A1	1.01697	0.0110183	0.0556094
RASGRP2	0.982013	0.0110219	0.0556094
ADO	0.971619	0.0110307	0.0556094
MOXD1	0.965567	0.0110327	0.0556094
SNRNP25	0.976923	0.0110352	0.0556094
MAGED1	0.978219	0.0110484	0.0556283
PSMB7	0.97998	0.0110855	0.0557668
GTPBP4	0.980874	0.0111168	0.0558766
ELP3	0.978559	0.0111269	0.0558796
GBP2	1.03239	0.0111544	0.055888
MAPK8IP1	0.978728	0.0111553	0.055888
CA1	1.02631	0.0111585	0.055888
MMP26	1.02346	0.0111667	0.055888
AZIN1	0.96705	0.0111808	0.0559109
GOT1	0.954479	0.0112262	0.0559905
KIF3C	0.971581	0.0112345	0.0559905
ADAM10	0.978292	0.0112532	0.0559905
GPS1	0.980895	0.0112542	0.0559905
MRPS34	0.980996	0.0112655	0.0559905
MRPL46	0.977816	0.0112743	0.0559905
EFEMP2	1.02566	0.0113013	0.0559905
TRPM3	1.03324	0.0113019	0.0559905
VAPB	0.978049	0.0113039	0.0559905
GUCA2A	1.02676	0.0113049	0.0559905
NDUFB5	0.976711	0.0113063	0.0559905
SLC12A2	0.964456	0.0113113	0.0559905
UBE2H	0.979149	0.0113267	0.0560195
LIPF	1.01991	0.0113808	0.0561976
YOD1	0.975805	0.0113909	0.0561976
IRF9	1.03542	0.0114102	0.0561976
PTPRN	0.965272	0.0114111	0.0561976
MTIF2	0.978404	0.0114152	0.0561976
RNF10	0.985371	0.0114202	0.0561976
RAD23A	0.982675	0.011432	0.0562083
CLEC10A	1.02319	0.0114503	0.0562301
GNAI1	0.966169	0.0114555	0.0562301
ATPIF1	0.976209	0.0114985	0.0563939
RPLP2	0.979011	0.0115183	0.0564437
TRPA1	1.02019	0.0115363	0.056446
DYNLT3	0.978267	0.011538	0.056446
PCDH7	0.970514	0.0115603	0.0564491
PIK3C3	0.975824	0.011561	0.0564491
SYNJ2BP	0.978751	0.0115681	0.0564491
WDR78	1.01726	0.0115771	0.0564491
PLCL2	0.965583	0.0115904	0.0564669
ATP6V0A1	0.97896	0.0116168	0.0565482
ARHGAP44	0.972172	0.01167	0.0567293
TMEM59	0.982921	0.0116733	0.0567293
NHP2	0.976527	0.0116855	0.0567417
FARS2	0.98239	0.0117197	0.0568605
BRD3	1.0189	0.0117603	0.05695
GPR4	1.03428	0.0117633	0.05695
PIP4K2C	0.974274	0.011771	0.05695
ICAM1	1.03062	0.0117847	0.05695
PCMT1	0.960475	0.0117898	0.05695
SKAP2	0.971171	0.0117996	0.05695
FASTKD2	0.976113	0.0118247	0.05695
CCL13	1.01868	0.0118356	0.05695
GALNT3	1.01923	0.0118627	0.05695
DPP6	0.970792	0.011871	0.05695
SSR2	0.986489	0.0118725	0.05695
ARF3	0.979822	0.0118759	0.05695
GPN1	0.985908	0.0118871	0.05695
VCP	0.979172	0.0118876	0.05695
CFP	1.02031	0.0119088	0.05695
GZMA	1.02237	0.0119098	0.05695
B3GAT3	0.980791	0.0119123	0.05695
RNFT2	0.980438	0.0119221	0.05695
JMJD6	0.970365	0.0119307	0.05695
MMP24	0.981135	0.011937	0.05695
GRIA1	0.975549	0.011942	0.05695
PPFIA2	0.975143	0.0119555	0.0569678
LRPPRC	0.974444	0.0119813	0.0570173
C2orf47	0.977394	0.0119853	0.0570173
SETD5	1.03002	0.0120208	0.0571399
FKBP10	1.02272	0.0120574	0.0572089
SEPW1	0.985249	0.0120595	0.0572089
ARAP3	1.0219	0.0120646	0.0572089
GRSF1	0.974842	0.0120775	0.0572238
MTMR4	0.973181	0.0121159	0.0572969
LIN7C	0.977974	0.0121199	0.0572969
LYVE1	1.04278	0.0121252	0.0572969
CSTF1	0.980837	0.0121362	0.0572969
THSD7A	0.97098	0.0121701	0.0572969
TIMM17A	0.9688	0.0121822	0.0572969
MAGI1	0.981519	0.0121857	0.0572969
CYP27A1	1.02217	0.012188	0.0572969
CRISPLD2	1.03472	0.0121882	0.0572969
DUSP12	0.978126	0.0121906	0.0572969
PUM2	0.980346	0.0122372	0.0574376
SIX3	1.03095	0.0122433	0.0574376
TMPRSS15	1.02258	0.0122499	0.0574376
MGP	1.07361	0.0122694	0.0574527
CPB1	1.02665	0.0122727	0.0574527
ECHDC2	1.02752	0.0122834	0.0574567
SARS	0.971396	0.0122951	0.0574656
DDX6	0.976013	0.0123243	0.0575562
NNT	0.972081	0.0123401	0.0575841
FANCC	1.02673	0.0123809	0.0577288
CAMSAP1	0.978296	0.0124232	0.0578802
RWDD2B	0.976352	0.0124595	0.0580033
AHNAK	1.03608	0.0124789	0.0580471
APBA1	0.974943	0.0124962	0.0580815
CDK16	0.982086	0.0125102	0.0580897
MRPS17	0.975631	0.0125382	0.0580897
CDC23	0.979123	0.0125634	0.0580897
ZNF84	0.980376	0.0125679	0.0580897
MDH2	0.970875	0.012568	0.0580897
TMPRSS3	1.02263	0.0125789	0.0580897
B3GAT1	0.979716	0.012581	0.0580897
AARS	0.978992	0.0125893	0.0580897
AKAP11	0.972561	0.012595	0.0580897
REXO2	0.979676	0.0126024	0.0580897
COX7B	0.978351	0.0126154	0.0580897
COL4A3	1.02356	0.0126168	0.0580897
RPL39L	0.975833	0.0126397	0.0581336
CRHBP	0.960776	0.0126461	0.0581336
MMD	0.960295	0.0126642	0.0581714
CCT7	0.978879	0.0127053	0.0582244
ADAMTS8	0.980435	0.0127065	0.0582244
TMEM160	0.967748	0.0127152	0.0582244
GRB10	0.982043	0.0127241	0.0582244
PSMD6	0.98022	0.0127254	0.0582244
TRIM23	0.967305	0.012756	0.0583093
SLC1A1	0.969887	0.0127639	0.0583093
TMF1	0.97664	0.0127875	0.058372
ZNF510	0.982619	0.0128266	0.0585047
TSHB	1.0221	0.0128575	0.0586002
CNOT7	0.977086	0.0129092	0.0587761
RNASE2	1.03944	0.0129161	0.0587761
FAM98A	0.977957	0.0129628	0.058908
SART1	0.981317	0.0129729	0.058908
ACYP2	0.977541	0.0129753	0.058908
PAPOLB	1.01718	0.0130204	0.0590638
CCNA2	1.02403	0.0130352	0.0590638
FBXO2	0.979756	0.0130398	0.0590638
PPIF	0.979748	0.0130509	0.0590686
GPR75	1.01701	0.0130862	0.0591173
CNTD2	1.0243	0.0130867	0.0591173
AGK	0.980172	0.0131037	0.0591173
ZIC1	1.07187	0.0131045	0.0591173
KNG1	0.977344	0.0131217	0.0591173
FGF23	1.01766	0.0131221	0.0591173
AVL9	0.975574	0.01316	0.0592207
SLC17A4	1.02652	0.0131653	0.0592207
NFATC3	1.0151	0.0131829	0.0592547
GHITM	0.974026	0.0132133	0.0593455
DNASE1L3	1.0252	0.0132476	0.059454
GLG1	0.978486	0.0132863	0.0595821
APOBEC3A	1.01758	0.0133284	0.0596289
DHX9	0.984765	0.0133346	0.0596289
HS3ST1	0.977815	0.0133347	0.0596289
OR2C1	1.02232	0.0133452	0.0596289
ARHGEF5	1.01816	0.0133475	0.0596289
TFPI	1.02046	0.0134079	0.0598097
GUCY1B3	0.958686	0.0134084	0.0598097
NPY2R	1.0192	0.013425	0.0598379
SNF8	0.981798	0.0134351	0.0598379
CYFIP2	0.98227	0.0134733	0.0598446
PLEKHO2	1.02623	0.0134753	0.0598446
LIMK1	0.97711	0.0134765	0.0598446
CSDE1	0.98358	0.0134774	0.0598446
CISD1	0.967646	0.0135367	0.0600599
ZNF208	1.03918	0.0135519	0.0600599
PSPN	0.978293	0.0135566	0.0600599
NIPA2	0.982575	0.0135905	0.0601403
IAPP	1.02102	0.0135953	0.0601403
RBX1	0.984127	0.0136206	0.0601678
B3GALNT1	0.96679	0.013622	0.0601678
SPHK2	0.980441	0.0136749	0.0603559
WDR26	0.978501	0.0136891	0.0603732
KCNAB1	0.969099	0.0137265	0.0603933
MAGEH1	0.977431	0.0137287	0.0603933
NOP16	0.982872	0.0137326	0.0603933
SERPINB5	1.02011	0.0137422	0.0603933
SIVA1	0.982239	0.0137626	0.0603933
FGF16	1.02258	0.0137932	0.0603933
LIN7B	0.980074	0.0137961	0.0603933
ABHD8	0.978669	0.013798	0.0603933
TSNAX	0.97236	0.0138165	0.0603933
ARL4D	0.978225	0.013823	0.0603933
SCARB2	0.972433	0.0138421	0.0603933
INHBC	1.02156	0.0138455	0.0603933
NDUFB3	0.97845	0.0138543	0.0603933
RALGPS1	0.980364	0.0138581	0.0603933
PERP	1.03174	0.0138629	0.0603933
RPP40	0.978707	0.0138644	0.0603933
PLXNB3	1.03053	0.0138722	0.0603933
WDR25	0.983265	0.0138806	0.0603933
GJA1	1.0692	0.0138893	0.0603933
CLIP4	0.978033	0.0139109	0.0604005
GPD1L	0.97819	0.0139324	0.0604005
PLCB4	0.970826	0.0139348	0.0604005
TEX15	1.02322	0.0139376	0.0604005
PPM1G	0.984081	0.0139424	0.0604005
BLOC1S1	0.983387	0.0139762	0.0604983
HPS4	0.983692	0.0139856	0.0604983
PTPRM	0.981546	0.0140414	0.060664
PSMB6	0.977877	0.0140531	0.060664
PEX5	0.981983	0.0140609	0.060664
UBE2Q1	0.983346	0.0140976	0.060664
ATP5L	0.984663	0.0141	0.060664
ATP6V1E1	0.97519	0.0141008	0.060664
PON2	1.04865	0.0141059	0.060664
ENSA	0.971834	0.0141126	0.060664
TSPAN31	1.01762	0.0141233	0.060664
THEG	1.02249	0.0141294	0.060664
TBC1D5	0.985062	0.0141468	0.060664
PDPN	1.01838	0.0141528	0.060664
HDDC2	0.982075	0.0141584	0.060664
ZFR	0.984139	0.0141876	0.0607428
SLC1A7	1.02548	0.0141975	0.0607428
PIP4K2B	0.98595	0.0142178	0.0607852
GABRA1	0.942595	0.0142415	0.0608424
OPTN	0.974255	0.0142783	0.0609551
FCGRT	1.0253	0.014305	0.0610248
AUTS2	1.02421	0.0143547	0.0611499
G6PC2	1.02103	0.0143639	0.0611499
KLF13	0.97812	0.0143771	0.0611499
EIF3K	0.98278	0.0143855	0.0611499
HOMER1	0.963058	0.0143865	0.0611499
DNAJC13	0.983256	0.0144557	0.0613769
NDRG3	0.974704	0.0144608	0.0613769
MCAT	0.976083	0.0144972	0.0614868
ARHGEF7	0.976201	0.0145087	0.0614912
ASTN2	0.981007	0.0145225	0.0615054
CPSF6	0.969814	0.0145487	0.0615605
ADAM23	0.970143	0.0145598	0.0615605
ALDH2	1.02911	0.0145699	0.0615605
NSF	0.962172	0.0145775	0.0615605
RGS12	0.980691	0.0146272	0.0616522
CXCL1	1.03374	0.0146293	0.0616522
CASP7	1.02637	0.0146308	0.0616522
PEX19	0.983891	0.0146788	0.0617588
SOCS6	0.971479	0.0146925	0.0617588
HYAL2	1.02343	0.0147043	0.0617588
NOP56	0.980647	0.0147177	0.0617588
VPS13D	0.982874	0.0147316	0.0617588
TRPS1	1.03115	0.0147325	0.0617588
SRSF8	0.984799	0.0147339	0.0617588
FOSL1	1.02591	0.0147456	0.0617588
EPHX2	1.02526	0.0147508	0.0617588
HSPA8	0.969904	0.0147972	0.0619089
CXADR	0.964832	0.0148153	0.0619405
TTN	1.01452	0.0148558	0.0620265
MMP13	1.01879	0.0148571	0.0620265
COX4I1	0.988013	0.0148946	0.0620497
ID1	1.05722	0.0148977	0.0620497
INSIG1	0.9704	0.0149045	0.0620497
HOXC11	1.02046	0.0149049	0.0620497
ATXN7L1	1.01983	0.014939	0.0621127
TAS2R4	1.02302	0.0149412	0.0621127
SIK3	0.978073	0.0149821	0.0622385
WFS1	1.029	0.0150104	0.0622607
VSIG10	1.02454	0.0150164	0.0622607
AK1	0.983386	0.0150287	0.0622607
MPPE1	0.985512	0.0150299	0.0622607
GABPA	1.02192	0.0150416	0.0622614
IARS	0.974635	0.0150601	0.0622614
BIRC2	0.980755	0.0150758	0.0622614
TRHDE	0.962933	0.0150862	0.0622614
DCC	1.02262	0.0150962	0.0622614
PTPRA	0.982593	0.0151027	0.0622614
EIF4G2	0.986605	0.0151315	0.0622614
AMT	1.0181	0.0151328	0.0622614
CCNG2	0.974952	0.0151394	0.0622614
RAD51C	0.972998	0.0151463	0.0622614
RAB22A	0.978812	0.0151468	0.0622614
LHX6	0.973226	0.0151642	0.062289
TMSB10	0.983772	0.01519	0.0623515
IMP4	0.9831	0.0152179	0.0624224
SSBP2	0.982525	0.015241	0.0624595
PKP2	0.982303	0.0152483	0.0624595
CDK2AP2	1.02639	0.0152768	0.0625327
FERMT2	1.04113	0.0153143	0.0626423
MED31	0.978538	0.0153379	0.0626951
SEC24C	0.984959	0.0153753	0.0627543
ITPKA	0.966368	0.0153837	0.0627543
LAG3	1.01596	0.015387	0.0627543
C19orf66	1.01606	0.0153951	0.0627543
ST3GAL5	0.982646	0.0154935	0.0631112
SMO	1.01772	0.0155284	0.0632098
PPP2CA	0.979777	0.0155414	0.0632187
B3GNT3	1.01896	0.0155556	0.0632324
IFNA5	1.02109	0.0155786	0.0632822
KLF5	1.02097	0.0156272	0.0634359
GOLGA5	0.979871	0.0156622	0.0634792
GABRD	0.961082	0.0156665	0.0634792
NDUFS5	0.985568	0.0156704	0.0634792
SEMA6B	0.981313	0.0156884	0.063507
COX6B1	0.985295	0.0157065	0.063507
F5	1.02224	0.0157132	0.063507
ZNF589	1.01624	0.0157205	0.063507
HOXA7	1.01609	0.0157362	0.0635264
HOXB13	1.02283	0.0157744	0.0635691
INPP5J	0.982664	0.0158013	0.0635691
TRAPPC4	0.980086	0.0158133	0.0635691
POLR2I	0.98223	0.0158142	0.0635691
RGS4	0.954944	0.0158164	0.0635691
SCARF1	1.01596	0.0158332	0.0635691
NDEL1	0.977103	0.0158392	0.0635691
PRKG1	1.02291	0.0158564	0.0635691
PODXL2	0.976988	0.0158628	0.0635691
TOLLIP	0.970033	0.0158687	0.0635691
EFEMP1	1.06513	0.0158722	0.0635691
MS4A3	1.01902	0.0158768	0.0635691
DNMBP	1.0188	0.0159595	0.0638565
GLCE	0.973277	0.0159857	0.0639179
SLC9A3R1	1.02869	0.0160149	0.0639425
HERC4	0.980803	0.016025	0.0639425
CEP164	1.02857	0.0160335	0.0639425
AHCYL1	1.03924	0.0160422	0.0639425
ASB1	0.985456	0.0160531	0.0639425
GSPT1	0.984706	0.0160573	0.0639425
TFDP2	0.981161	0.0160795	0.0639582
MERTK	1.04273	0.0160911	0.0639582
GRB7	1.02087	0.0160939	0.0639582
SPRR1B	1.01796	0.0161674	0.0641756
PLG	1.03628	0.0161705	0.0641756
DOCK10	0.963705	0.016214	0.0642734
SUB1	0.971263	0.0162225	0.0642734
ZFHX4	1.02686	0.0162339	0.0642734
PPP2R2D	0.979465	0.016239	0.0642734
PLEKHO1	0.980459	0.0162574	0.0642843
RAB32	1.01643	0.0162637	0.0642843
ITPKB	1.0703	0.016325	0.0644515
CNN3	1.06886	0.0163291	0.0644515
CDC27	0.974677	0.0163389	0.0644515
FSTL1	1.03681	0.0163818	0.0645774
CLTA	0.984815	0.0164102	0.0646259
NACAD	0.975774	0.0164162	0.0646259
ACOT8	0.979268	0.0164705	0.0647963
NUP93	0.983702	0.0164921	0.0648377
CCT2	0.9779	0.0165501	0.0649879
NRXN3	0.972178	0.0165815	0.0649879
SLC35B1	0.980608	0.0166005	0.0649879
CASK	0.978892	0.0166177	0.0649879
AGPAT1	0.984524	0.0166241	0.0649879
RSAD2	1.02504	0.0166388	0.0649879
LARP4B	0.976675	0.0166405	0.0649879
MT1X	1.07623	0.0166439	0.0649879
HERPUD1	0.976023	0.0166564	0.0649879
ATP1A1	0.9716	0.0166644	0.0649879
TSPAN14	0.982855	0.016683	0.0649879
IDI1	0.974967	0.0166834	0.0649879
GRIA3	0.974992	0.0167013	0.0649879
HSPB7	1.02495	0.0167021	0.0649879
BCL7A	0.980637	0.0167045	0.0649879
FBLN1	1.02401	0.0167105	0.0649879
VAC14	0.986186	0.0167186	0.0649879
ELF3	1.02058	0.0167318	0.0649936
APPL1	0.978538	0.0167464	0.0649936
KIF3A	0.968261	0.0167655	0.0649936
CLDN15	1.01927	0.0167792	0.0649936
PRMT2	0.983834	0.0167838	0.0649936
CSTF3	0.982719	0.0167866	0.0649936
SVIL	1.03283	0.0168145	0.0650587
ABCE1	0.977243	0.0168324	0.0650851
LRFN3	0.979513	0.0168745	0.0652002
RBFOX2	0.978212	0.0168844	0.0652002
SORT1	0.978407	0.016957	0.0654375
AGPS	0.98109	0.0170068	0.0655565
UGP2	0.975991	0.0170102	0.0655565
NCOA2	0.978914	0.0170365	0.0656147
ZDHHC8P1	0.970863	0.0170766	0.0656547
DSTYK	0.975031	0.0170794	0.0656547
TIPRL	0.977026	0.0170805	0.0656547
IFNA1	1.02284	0.0171049	0.0657056
FGR	1.02377	0.0171305	0.0657608
MED27	0.985548	0.0172014	0.0659898
MYCT1	1.01628	0.0172166	0.0660051
UBE2L3	0.982445	0.017249	0.0660861
RARB	0.977583	0.0172959	0.0662223
MAP6D1	0.977375	0.0173469	0.0663742
CRH	0.939586	0.0173988	0.0665296
CEBPZ	0.979724	0.0174493	0.066603
TEC	1.01922	0.0174602	0.066603
LGALS3	1.05249	0.0174673	0.066603
SLC25A5	0.978147	0.0174848	0.066603
FADS1	1.03012	0.0174947	0.066603
SH3BP5	0.984401	0.0174994	0.066603
BCAM	1.02053	0.0175103	0.066603
COX6C	0.983035	0.0175121	0.066603
PRDX3	0.984198	0.0175202	0.066603
SLC24A3	0.971843	0.0175582	0.0667044
PMPCB	0.979844	0.0175783	0.0667104
KNTC1	1.01411	0.0175826	0.0667104
NFE2L1	0.986036	0.0176501	0.0669052
ACO1	1.02235	0.0177069	0.0669052
FGFR1	1.01978	0.0177113	0.0669052
TCL1A	1.02317	0.0177125	0.0669052
NFATC2IP	1.01543	0.0177199	0.0669052
SEC61G	0.97656	0.0177253	0.0669052
ZNF263	0.983297	0.0177282	0.0669052
CCDC15	1.02069	0.0177347	0.0669052
FBXL4	0.983218	0.0177513	0.0669052
P2RX6	1.01878	0.0177557	0.0669052
SRSF7	0.976844	0.0177594	0.0669052
CYP4F12	1.02555	0.0177819	0.0669423
NRD1	0.986444	0.017792	0.0669423
FABP3	0.969429	0.0178151	0.0669859
EXTL3	0.983648	0.0178582	0.0669882
ATMIN	0.978103	0.0178633	0.0669882
TRAF3	0.974559	0.0178689	0.0669882
TOMM20	0.971629	0.0178716	0.0669882
NBAS	0.98323	0.0178753	0.0669882
CEACAM5	1.02213	0.0178879	0.0669882
MTCH2	0.980645	0.0178956	0.0669882
PCGF3	0.98323	0.0179374	0.0671019
UBE2G1	0.980473	0.0179839	0.0671714
C1orf115	0.977382	0.0179983	0.0671714
CCK	0.955255	0.0180152	0.0671714
ZC3H15	0.978614	0.0180198	0.0671714
SLC7A10	1.02828	0.0180229	0.0671714
ADD3	1.03455	0.0180266	0.0671714
VAMP4	0.98334	0.018048	0.0671714
CASP3	0.980672	0.0180527	0.0671714
METTL5	0.98134	0.0180591	0.0671714
CAND1	0.968652	0.0181114	0.0672883
FBXO3	0.96901	0.0181246	0.0672883
RND3	0.971834	0.0181249	0.0672883
APLP2	0.986092	0.0182199	0.0674834
KCNIP1	0.978782	0.0182288	0.0674834
SECISBP2L	0.973835	0.0182363	0.0674834
AFF1	1.03075	0.0182467	0.0674834
GSTA3	1.0241	0.018262	0.0674834
BMPR2	0.974814	0.018266	0.0674834
STK38L	0.981047	0.018267	0.0674834
ARL6IP4	0.985509	0.0182745	0.0674834
CCDC6	0.974416	0.0182832	0.0674834
TTC19	0.972126	0.0182925	0.0674834
EHBP1	0.980849	0.0183063	0.0674863
AGRP	1.01506	0.0183163	0.0674863
KCNN3	1.03924	0.0183287	0.0674895
CTRC	1.02258	0.0183853	0.0676555
BUB1	1.01971	0.0184236	0.0677021
SUV420H1	1.0257	0.0184237	0.0677021
HOOK1	0.972227	0.0184343	0.0677021
NEU1	0.980024	0.0184441	0.0677021
COX5A	0.971254	0.0185352	0.0679937
KCNA1	0.969049	0.0185596	0.0680408
MYD88	1.03089	0.018602	0.0681058
CHMP2B	0.975948	0.018609	0.0681058
ERBB3	0.951823	0.0186122	0.0681058
ABHD5	1.0183	0.0186474	0.0681569
PCDH8	0.940148	0.0186494	0.0681569
UVRAG	0.978795	0.018667	0.0681749
DNAJB9	0.978033	0.0186775	0.0681749
CDH8	0.971914	0.0187131	0.0681786
KDELR3	1.0202	0.018719	0.0681786
TESK1	0.982445	0.0187273	0.0681786
LSM3	0.982474	0.0187313	0.0681786
GBE1	0.977743	0.0187367	0.0681786
RHOBTB1	0.9783	0.0187516	0.0681905
CLUAP1	0.98694	0.0187635	0.0681915
PIK3CA	0.970116	0.0188324	0.0683995
LRAT	1.02222	0.0188673	0.0684842
ZNF146	0.979281	0.0188933	0.0684971
EMX2	1.05266	0.0188943	0.0684971
P2RX5	0.975797	0.0189726	0.0687386
OSBPL8	0.967409	0.0190308	0.0689071
HTATSF1	0.984424	0.0191058	0.0690941
WDR41	0.977755	0.019106	0.0690941
SSX2IP	0.966633	0.0191242	0.0691172
GSR	0.980681	0.0191546	0.0691175
TTC33	0.971221	0.0191562	0.0691175
SLC22A14	1.0249	0.0191623	0.0691175
ROR1	1.01487	0.0191714	0.0691175
MRPL33	0.980755	0.0191936	0.0691548
IQCH	1.01618	0.0192309	0.0692467
SLC4A7	0.980936	0.0192806	0.0693597
SYNJ1	0.965046	0.0192859	0.0693597
CASS4	1.01708	0.0193004	0.0693693
ATF2	0.975976	0.01932	0.0693956
RRP1B	0.97974	0.0193314	0.0693956
MPZ	1.02178	0.0193891	0.0695543
LPGAT1	0.972128	0.0193993	0.0695543
ATP6V1H	0.972089	0.019462	0.0697365
PSG1	1.02612	0.0194849	0.0697759
SLC38A2	0.972746	0.0195361	0.0698797
NIP7	0.982357	0.0195379	0.0698797
TBX21	1.02091	0.0195659	0.0698797
MBTPS2	0.979099	0.0195718	0.0698797
ING1	0.984186	0.019579	0.0698797
SELL	1.03781	0.0195854	0.0698797
DGKE	0.98303	0.0196307	0.0699801
UTS2	1.01799	0.0196374	0.0699801
TEX11	1.02152	0.019682	0.0700898
MANBA	0.982208	0.0196921	0.0700898
CLCN4	0.966501	0.0197528	0.0702133
MMP14	1.01966	0.0197556	0.0702133
FSCN1	0.978079	0.0197627	0.0702133
GFPT1	0.975093	0.0198293	0.0704073
GSTA4	0.977081	0.0198465	0.0704259
PPP2R5D	0.986117	0.0198705	0.0704682
XPNPEP1	0.986295	0.0198992	0.070499
EDNRA	1.01832	0.0199091	0.070499
AKR1C4	1.01937	0.0199152	0.070499
MGMT	0.977863	0.0199406	0.0705465
TYMS	0.958036	0.0200671	0.070951
RAD21	0.984688	0.0201302	0.0710439
PRPSAP1	0.985985	0.020134	0.0710439
DAGLA	0.981591	0.0201584	0.0710439
TWF2	0.981828	0.0201607	0.0710439
TCN1	1.02607	0.0201623	0.0710439
FBXW2	0.978335	0.0201685	0.0710439
GABRB3	0.964122	0.0201926	0.0710439
OTUD4	0.978471	0.0201945	0.0710439
NSDHL	0.983269	0.0202023	0.0710439
ZSCAN5A	1.02299	0.0202191	0.07106
PADI3	1.01822	0.0202353	0.0710746
PREB	0.983716	0.0203384	0.0712927
EDA2R	1.02416	0.0203449	0.0712927
PCDH17	0.975007	0.0203482	0.0712927
RAB4A	0.978891	0.0203717	0.0712927
KCNN2	0.970414	0.0203938	0.0712927
PEX13	0.980068	0.0203996	0.0712927
AP3B2	0.973758	0.020404	0.0712927
AFAP1	0.987122	0.0204261	0.0712927
PRODH	1.03852	0.0204278	0.0712927
LIPA	0.965714	0.0204297	0.0712927
TRIM5	1.01853	0.0204311	0.0712927
FBP1	1.01919	0.0204945	0.0714713
TSR1	0.982681	0.020591	0.0716332
FGF12	0.948253	0.0205998	0.0716332
PCNXL2	0.976508	0.020601	0.0716332
CELF1	0.982724	0.0206069	0.0716332
TNFAIP1	0.984138	0.020619	0.0716332
OAZ2	0.982942	0.0206211	0.0716332
SLC20A1	0.97647	0.0206299	0.0716332
QSOX1	0.98389	0.0206386	0.0716332
SLC25A12	0.970099	0.0206621	0.0716381
REPS2	0.97146	0.0206837	0.0716381
KRT6B	1.02559	0.0206868	0.0716381
DRAP1	0.982415	0.0206889	0.0716381
HAUS4	1.0211	0.0207246	0.0717196
HDAC6	1.01376	0.0207523	0.0717349
MPG	0.984323	0.0207535	0.0717349
ZKSCAN1	0.98149	0.0207664	0.0717373
RALGPS2	0.97984	0.0207885	0.0717577
LYPLA1	0.971546	0.0207968	0.0717577
MRPS27	0.981667	0.0208344	0.0718452
DYRK1A	0.983237	0.0208575	0.0718825
MAN1A1	0.963726	0.020874	0.071897
TOMM22	0.97556	0.0208989	0.0719408
RUVBL2	0.984087	0.0209659	0.072129
COX7C	0.986994	0.0210273	0.072249
VWF	1.03865	0.0210313	0.072249
PRB4	1.02464	0.0210454	0.072249
SLC1A3	1.04945	0.0210501	0.072249
EMCN	1.02616	0.0210748	0.0722916
LAMB1	0.977492	0.0210871	0.0722916
GP2	1.01636	0.0211122	0.072316
COX5B	0.986388	0.0211189	0.072316
GML	1.02518	0.0211863	0.0725044
SENP3	0.985122	0.0212038	0.072522
ATP6V1C1	0.964755	0.0212161	0.072522
POP4	0.977354	0.0212711	0.072567
GDPD2	1.02331	0.0212735	0.072567
SH2D2A	1.01954	0.021289	0.072567
COPS5	0.97795	0.0212914	0.072567
YWHAH	0.96069	0.0212925	0.072567
RASL10A	0.974115	0.0213035	0.072567
KLHDC2	0.975059	0.021361	0.0727204
DYRK4	1.01582	0.0213963	0.0727569
NTSR2	1.04266	0.0214126	0.0727569
APOL6	1.02443	0.0214196	0.0727569
UBA52	0.985217	0.0214299	0.0727569
OSBPL2	0.985465	0.0214337	0.0727569
ATG9A	0.984797	0.0214601	0.0728042
GPRASP1	0.97192	0.0215538	0.0730799
TRPC1	0.980698	0.0215733	0.0731039
NDUFS1	0.97521	0.0216063	0.0731146
YME1L1	0.983888	0.0216103	0.0731146
CPNE1	0.982467	0.0216154	0.0731146
UBXN4	0.975006	0.0216263	0.0731146
XPO6	0.987998	0.0216549	0.0731689
ALAS1	0.975095	0.0216682	0.0731718
VPS4A	0.984402	0.0217295	0.0732949
ALDOA	0.980298	0.0217296	0.0732949
MASP1	1.01588	0.0217546	0.073337
POLR1C	0.985943	0.0217851	0.0733976
STON1	1.01462	0.0218107	0.0734398
HNRNPUL2	0.984512	0.0218272	0.0734398
MKNK1	1.01526	0.0218377	0.0734398
ACTR3	0.982794	0.0218477	0.0734398
KRT38	1.02284	0.0218666	0.0734604
COBLL1	1.02119	0.0218883	0.0734604
SDC2	1.04154	0.0219004	0.0734604
MB	1.0211	0.0219226	0.0734604
FCHO1	0.983538	0.0219274	0.0734604
RCAN2	0.968757	0.0219391	0.0734604
CBX2	1.01989	0.0219415	0.0734604
TRA2B	0.984656	0.0219542	0.0734609
DCTN6	0.985915	0.0219988	0.0735682
LIMCH1	0.978869	0.0220647	0.0737467
KCNK12	0.976677	0.0221098	0.0738112
PAX9	1.01935	0.022118	0.0738112
ZNF442	1.01527	0.0221232	0.0738112
RNMTL1	0.982057	0.0221528	0.0738112
PTPN4	0.966521	0.0221562	0.0738112
DNAJC6	0.979366	0.0221595	0.0738112
SEC23A	0.96469	0.0222101	0.0739285
VASH2	1.02077	0.02222	0.0739285
PDCD4	0.98263	0.0222524	0.0739945
NAA40	0.986106	0.02229	0.0740465
ALDH6A1	1.03679	0.0223025	0.0740465
PSTPIP1	1.02153	0.0223387	0.0740465
CCND2	0.977965	0.0223434	0.0740465
LTBP2	1.02617	0.022346	0.0740465
PXMP2	1.01518	0.0223661	0.0740465
TTPAL	0.982324	0.0223776	0.0740465
CITED1	0.979373	0.0223804	0.0740465
ATG13	0.987968	0.0223867	0.0740465
GLRA3	0.985331	0.0223949	0.0740465
EDN3	0.97735	0.0224191	0.0740465
JAK1	0.985075	0.0224227	0.0740465
ERBB2	1.02425	0.0224322	0.0740465
PLA2G2A	1.01821	0.0224704	0.0741308
RAB1A	0.980084	0.022505	0.0742034
IL24	1.02043	0.0225329	0.0742537
INTS7	0.983596	0.0225739	0.0743469
HIPK3	0.980728	0.022622	0.0744635
DMXL2	0.967959	0.0226553	0.0744976
SFN	1.03126	0.0226577	0.0744976
MFAP4	1.02711	0.022725	0.0745708
LCN1	0.977093	0.0227257	0.0745708
RCHY1	0.972737	0.0227357	0.0745708
TTPA	1.01635	0.0227449	0.0745708
PDE6H	1.01734	0.0227571	0.0745708
RBBP7	0.983709	0.0227658	0.0745708
SAFB	0.981993	0.0227877	0.0745708
PMCH	1.02074	0.0227884	0.0745708
CNIH3	0.971571	0.0227944	0.0745708
MARK1	0.974919	0.0228278	0.0746218
SLC17A1	1.02204	0.0228427	0.0746218
GSTO1	0.980568	0.022871	0.0746218
BIN3	1.01668	0.0228723	0.0746218
NGRN	0.983465	0.0228736	0.0746218
MUL1	0.986872	0.022947	0.0747218
CIITA	1.02099	0.0229534	0.0747218
ZER1	0.984989	0.0229553	0.0747218
TCF7L1	1.02239	0.0229625	0.0747218
SLC25A16	0.97494	0.0229822	0.0747218
MAPRE2	0.977645	0.0229933	0.0747218
MYOM1	1.01921	0.0229934	0.0747218
KLHDC3	0.977973	0.0230414	0.0748362
ZBTB11	0.974051	0.0230638	0.0748621
PCDHB13	0.98246	0.0230806	0.0748621
TWISTNB	0.981878	0.0230877	0.0748621
EPRS	0.986797	0.023116	0.0748623
CALU	0.982642	0.0231182	0.0748623
FOXC1	1.03036	0.023126	0.0748623
NEFH	0.948101	0.0231664	0.0749517
YTHDC2	0.976432	0.0232808	0.0752802
NTRK2	1.04766	0.0233135	0.0753058
LETM1	0.984339	0.0233144	0.0753058
NRXN1	0.971606	0.0233521	0.0753463
OR2W1	1.01634	0.0233552	0.0753463
ASNS	0.967954	0.0233831	0.0753463
STRA13	0.983227	0.0233869	0.0753463
PTGDS	1.03389	0.0234111	0.0753463
CCRL2	1.02001	0.0234289	0.0753463
GJC2	0.981838	0.0234296	0.0753463
TM9SF3	0.981755	0.0234401	0.0753463
CISH	1.02022	0.0234425	0.0753463
AKAP5	0.969872	0.0235199	0.0755312
PSMC3	0.976072	0.0235494	0.0755312
ARPP19	0.968218	0.0235542	0.0755312
ANG	1.02124	0.0235697	0.0755312
OR10J1	1.01934	0.0236071	0.0755312
MS4A6A	1.03253	0.0236153	0.0755312
NDUFA6	0.983112	0.0236202	0.0755312
PSMB3	0.983994	0.0236213	0.0755312
ERG	1.0191	0.0236228	0.0755312
KPNA1	0.979786	0.0236288	0.0755312
RASA1	0.979493	0.0236418	0.0755315
C14orf159	1.02	0.0236683	0.0755401
CHD8	0.982246	0.0236702	0.0755401
FMO6P	1.01983	0.023705	0.0756099
SMG1	0.981331	0.0237673	0.075746
SIRT7	0.984853	0.0237846	0.075746
FBXO28	0.978781	0.0237864	0.075746
DLEC1	1.02013	0.0238147	0.0757691
GALK2	0.978085	0.0238236	0.0757691
PAPD7	0.979061	0.0238324	0.0757691
LAMA4	1.01535	0.0238689	0.0758162
FARP1	1.01928	0.0238969	0.0758162
IARS2	0.979882	0.0238974	0.0758162
ZNF250	1.01276	0.0238989	0.0758162
AP4E1	0.979847	0.0239323	0.0758809
RND1	0.977008	0.0239572	0.075919
AGTPBP1	0.977472	0.0239901	0.0759823
UQCRC1	0.976992	0.024031	0.0760415
ST8SIA4	0.977662	0.024041	0.0760415
PGK1	0.97056	0.0240506	0.0760415
ATXN7	1.04208	0.0240607	0.0760415
LRRC40	0.974466	0.0241042	0.0761169
TBC1D9	0.970693	0.0241167	0.0761169
SIM2	1.01614	0.0241235	0.0761169
TXN	0.975075	0.0241773	0.0761684
PEG3	0.963793	0.0241854	0.0761684
CLINT1	0.984587	0.0241928	0.0761684
ACAT2	0.970933	0.0242032	0.0761684
ADPRH	1.02312	0.0242145	0.0761684
MAD2L1BP	0.978635	0.0242177	0.0761684
NDUFA8	0.98219	0.0242309	0.0761691
SKIV2L2	0.98464	0.0242814	0.0762403
BRAP	0.98522	0.0242842	0.0762403
GAR1	0.981413	0.0242926	0.0762403
TCTN1	1.01446	0.0243081	0.0762484
RPS6KA3	0.975025	0.0243276	0.0762687
ARNT	1.0112	0.0243421	0.0762735
CABP5	1.01719	0.0243692	0.0763176
CD247	1.01766	0.0244474	0.0765217
PIPOX	1.02246	0.024508	0.0766703
EFNB2	0.982717	0.0245283	0.0766908
PA2G4	0.980168	0.0245407	0.0766908
WDR46	0.982492	0.0245772	0.0767641
ZNF184	0.972945	0.024615	0.0768412
RAB2A	0.978418	0.0246549	0.0769247
SCO2	0.974856	0.0246771	0.0769283
CD2AP	1.02045	0.0246823	0.0769283
PCNX	0.980547	0.024768	0.0771344
PRRG3	0.978702	0.0247747	0.0771344
LLGL1	1.02254	0.0248054	0.0771754
ATP6AP2	0.975573	0.0248142	0.0771754
ST6GALNAC2	1.0232	0.024851	0.0772282
PUS7	0.978467	0.0248575	0.0772282
PRDM16	1.03606	0.0248777	0.0772433
GANAB	0.985315	0.0248887	0.0772433
STX6	0.982885	0.0249174	0.0772914
TDRD7	0.982416	0.0249511	0.0773319
GRHPR	0.983913	0.0249678	0.0773319
GLMN	0.980632	0.0249804	0.0773319
NPRL3	1.01485	0.024988	0.0773319
FAM49A	0.964314	0.0249963	0.0773319
MEF2C	0.967495	0.0250415	0.0774309
EDF1	0.984242	0.0251101	0.0776021
CACNB2	0.968265	0.0251504	0.0776445
NARS	0.985493	0.0251655	0.0776445
LZTFL1	0.971079	0.0251775	0.0776445
RIF1	0.979336	0.0251883	0.0776445
ESRRG	0.972557	0.02519	0.0776445
CXCL2	1.06712	0.0252512	0.0777158
MAT2B	0.980642	0.0252782	0.0777158
SMC2	0.981619	0.0252808	0.0777158
ACTR2	0.977142	0.0252838	0.0777158
SLC9A6	0.978627	0.0253189	0.0777158
PYY	1.01945	0.0253338	0.0777158
CCT4	0.978357	0.0253349	0.0777158
PPP2R4	0.984095	0.0253564	0.0777158
TMEM70	0.972769	0.0253603	0.0777158
GREM1	0.944018	0.0253711	0.0777158
RGS14	0.982579	0.0253802	0.0777158
AR	1.0172	0.0253829	0.0777158
PLD3	0.973726	0.0253854	0.0777158
BCAS2	0.977636	0.0254137	0.0777617
PPIH	0.979094	0.0254554	0.0778178
DERL1	0.982059	0.0254585	0.0778178
ASPN	1.02793	0.0254973	0.0778956
FEZ1	0.980944	0.0255475	0.0780084
DENR	0.97619	0.025576	0.0780548
MAPK10	0.97767	0.0256035	0.0780983
B2M	1.03055	0.0256932	0.0782287
EPS8L2	1.019	0.0257058	0.0782287
LILRP2	1.01939	0.0257126	0.0782287
DOCK3	0.970734	0.0257153	0.0782287
METAP2	0.98597	0.0257334	0.0782287
SMPD1	0.985167	0.0257442	0.0782287
CYP17A1	1.02085	0.0257635	0.0782287
MUC7	1.01338	0.0257715	0.0782287
BNC1	1.01452	0.0257883	0.0782287
ERMP1	0.983065	0.0258077	0.0782287
CDK2	1.0204	0.0258265	0.0782287
GATM	1.03333	0.0258272	0.0782287
ATP1B4	1.01512	0.0258405	0.0782287
C1orf61	1.02567	0.0258419	0.0782287
CDCA8	1.01606	0.0258635	0.0782287
CBX4	0.978834	0.025878	0.0782287
BEND5	0.977743	0.0258867	0.0782287
USP5	0.986822	0.0259019	0.0782287
GPX2	1.02382	0.0259025	0.0782287
PGD	0.977059	0.025913	0.0782287
MMP25	1.02231	0.0259813	0.0783944
DMXL1	0.976727	0.026006	0.0784285
ATP5J2	0.982623	0.0260441	0.0785033
COX8A	0.985724	0.0260882	0.0785958
IL1RAPL1	0.978343	0.0261183	0.0786461
YAP1	1.03456	0.0261735	0.0787718
ASAP3	1.01962	0.0262241	0.0788755
YPEL5	0.979827	0.0262349	0.0788755
PTGDR	1.01679	0.0262697	0.0789399
CHRNA6	0.981051	0.0263497	0.0791196
MPDU1	0.983142	0.0263565	0.0791196
ZZEF1	0.984691	0.0263764	0.0791254
PSMD14	0.977869	0.0263931	0.0791254
PDLIM5	1.03205	0.0263989	0.0791254
NDUFB8	0.987903	0.0264841	0.0793401
SUPT4H1	0.984572	0.0265253	0.0794085
ZMYND11	0.98714	0.0265429	0.0794085
CD1A	1.02267	0.0265475	0.0794085
NPC2	1.03248	0.0265879	0.079452
AQP4	1.05232	0.0265891	0.079452
FKBP3	0.980331	0.0266403	0.0795643
MZT2A	0.97881	0.0266983	0.0796372
TRAF3IP1	0.9824	0.0267138	0.0796372
ITPR1	0.974057	0.0267182	0.0796372
SDC1	1.01541	0.026719	0.0796372
CLCN6	0.98354	0.0267424	0.0796663
MYH10	0.981281	0.0267685	0.0797037
THOC7	0.974755	0.026798	0.0797166
RSL24D1	0.971696	0.0268019	0.0797166
PMFBP1	1.02229	0.0268224	0.0797166
RBM38	1.01917	0.0268272	0.0797166
PPM1A	0.98108	0.0268756	0.0798201
NRBF2	0.976477	0.0269424	0.079957
ADARB1	0.976374	0.026949	0.079957
C21orf2	0.985224	0.026977	0.0799996
XPO7	0.986468	0.0269944	0.0800109
RHBDF1	1.01882	0.0270261	0.0800415
RHOF	0.984061	0.0270321	0.0800415
APRT	0.984652	0.0270482	0.080049
KEAP1	0.984585	0.0270885	0.0801191
CAMK1G	0.973919	0.0271178	0.0801191
SH2D1A	1.02079	0.0271191	0.0801191
TROAP	1.02084	0.0271484	0.0801191
DCUN1D4	0.979523	0.0271498	0.0801191
ATP5G3	0.972934	0.0271539	0.0801191
KLF11	1.01845	0.0272679	0.0804152
AP1G1	0.980619	0.0272834	0.0804204
DHX35	0.982673	0.0273273	0.0805092
PPP1R7	0.977623	0.0273678	0.0805769
HCFC2	0.982742	0.0273879	0.0805769
KDM6B	1.01566	0.0273915	0.0805769
LRRC2	0.967049	0.0274265	0.080617
CREB1	0.980552	0.0274451	0.080617
CLDN10	1.04402	0.0274527	0.080617
CD84	1.02411	0.0274601	0.080617
CXCL13	1.01815	0.0274753	0.0806215
[truncated: 8,984 more rows]
