# Supplementary material for: Meta-analysis of human prefrontal cortex reveals activation of GFAP and decline of synaptic transmission in the aging brain
Source: Acta Neuropathol Commun. 2020 Mar 5;8:26. doi: 10.1186/s40478-020-00907-8 (PMC7059712; doi:10.1186/s40478-020-00907-8)
Supplement: Supplementary file 4 — Additional file 4: Supplementary Table 3. Subsets of the venn diagrams comparing male and female differentially up- and down-regulated genes in young, middle-aged and old (sheets as in Fig. 2). (A) Genes down-regulated in F30_65 vs. F30 were compared with genes down-regulated in M30_65 vs. M30. (B) Genes up-regulated in F30_65 vs. F30 were compared with genes up-regulated in M30_65 vs. M30. (C) Genes down-regulated in F65 vs. F30_65 were compared with genes down-regulated in M65 vs. M30_65. (D) Genes up-regulated in F65 vs. F30_65 were compared with genes up-regulated in M65 vs. M30_65. (E) Genes down-regulated in F65 vs. F30 were compared with genes down-regulated in M65 vs. M30. (F) Genes up-regulated in F65 vs. F30 were compared with genes up-regulated in M65 vs. M30. [file 40478_2020_907_MOESM4_ESM.xlsx]

## Sheet: A (F_M_30_65_vs_30_down)
M30_65_vs_M30_down	F30_65_vs_F30_down	F30_65_vs_F30_down_AND_M30_65_vs_M30_down_x000D_
PDGFRA	PPEF1	CALB1_x000D_
CSF1R	VIP	CX3CR1_x000D_
C3	SSTR1	_x000D_
LAPTM5	FGF13	_x000D_
C1QB	MMD	_x000D_
	NETO2	_x000D_
	PENK	_x000D_
	RASGRF1	_x000D_
	GABRA5	_x000D_
	SST	_x000D_
	NMU	_x000D_
	CRH	_x000D_
	NPTX2	_x000D_
	CRHBP	_x000D_
	PPP4R4	_x000D_
	FRZB	_x000D_
	NPY	_x000D_
	TAC1	_x000D_

## Sheet: B (F_M_30_65_vs_30_up)
M30_65_vs_M30_up	F30_65_vs_F30_up	F30_65_vs_F30_up_AND_M30_65_vs_M30_up_x000D_
VAMP1	CTNNAL1	DOCK5_x000D_
HSD11B1	ZBTB16	GFAP_x000D_
ABCA8	RASSF4	FKBP5_x000D_
	TGM2	CHI3L1_x000D_
	CAPN3	ST18_x000D_
	APOD	AQP1_x000D_
	RAPGEF6	LPAR1_x000D_
	SSFA2	SLC14A1_x000D_
	PLIN2	CRYAB_x000D_
	VAMP3	LPL_x000D_
	LTBP3	TMEM144_x000D_
	CLK1	EFEMP1_x000D_
	SERPING1	_x000D_
	HIPK2	_x000D_
	ERBB2IP	_x000D_
	PLEKHB1	_x000D_
	TNS1	_x000D_
	MBP	_x000D_
	NPC1	_x000D_
	DDIT4	_x000D_
	ITGB4	_x000D_
	ITPKB	_x000D_
	SPP1	_x000D_
	SEPT4	_x000D_
	HSPA2	_x000D_
	VWF	_x000D_
	PLSCR1	_x000D_
	ZCCHC24	_x000D_
	CFH	_x000D_
	MT1X	_x000D_
	TXNIP	_x000D_
	TMBIM1	_x000D_
	LAMP2	_x000D_
	RARRES3	_x000D_
	VIM	_x000D_
	CLDN5	_x000D_
	NFKBIA	_x000D_
	COL4A5	_x000D_
	EFHD1	_x000D_
	ALDH1L1	_x000D_
	PMP22	_x000D_
	BCAS1	_x000D_
	SGK1	_x000D_
	MT1M	_x000D_
	ASPA	_x000D_
	ACSS3	_x000D_
	MT1F	_x000D_
	LRIG1	_x000D_
	S100B	_x000D_
	VPS13C	_x000D_
	MT2A	_x000D_
	PALLD	_x000D_
	MAL	_x000D_
	KAT2B	_x000D_
	STOM	_x000D_
	CA2	_x000D_
	HBB	_x000D_
	ANGPTL4	_x000D_
	BAZ2B	_x000D_
	MOBP	_x000D_
	TRIM22	_x000D_
	TJP2	_x000D_
	AHI1	_x000D_
	IFITM2	_x000D_
	TM4SF1	_x000D_
	BAG3	_x000D_
	CEBPD	_x000D_
	RHOBTB3	_x000D_
	LEPR	_x000D_
	PDK4	_x000D_
	ID4	_x000D_
	RYR3	_x000D_
	MT1G	_x000D_
	GRAMD3	_x000D_
	ATXN7	_x000D_
	IFITM1	_x000D_
	CD44	_x000D_
	SRGN	_x000D_
	TIMP1	_x000D_
	S100A8	_x000D_
	APLNR	_x000D_
	ADAMTS1	_x000D_
	CYBRD1	_x000D_
	APOLD1	_x000D_
	FGF2	_x000D_
	MEG3	_x000D_
	S100A12	_x000D_
	ID1	_x000D_
	MOG	_x000D_
	PLSCR4	_x000D_
	GJA1	_x000D_
	LYZ	_x000D_
	RGS1	_x000D_

## Sheet: C (F_M_65_vs_30_65_down)
M65_vs_M30_65_down	F65_vs_F30_65_down	F65_vs_F30_65_down_AND_M65_vs_M30_65_down_x000D_
PCDH8	NPTX2	VIP_x000D_
SST	WIF1	CRH_x000D_
	PSPH	CALB1_x000D_

## Sheet: D (F_M_65_vs_30_65_up)
M65_vs_M30_65_up	F65_vs_F30_65_up	F65_vs_F30_65_up_AND_M65_vs_M30_65_up_x000D_
SGK1	HLA-DPA1	HLA-DRA_x000D_
S100A12	FCER1G	SPP1_x000D_
HSPA1B	SLC7A2	GFAP_x000D_
	CD74	FKBP5_x000D_
	CD14	SERPINA3_x000D_
	APLNR	RGS1_x000D_
	VSIG4	AQP1_x000D_
	C1QB	S100A8_x000D_
	ANXA2	_x000D_
	IFITM2	_x000D_
	CP	_x000D_
	TIMP1	_x000D_
	C1QA	_x000D_
	ALOX5AP	_x000D_
	CD163	_x000D_
	CD44	_x000D_
	CCL2	_x000D_
	MT1X	_x000D_
	FPR1	_x000D_
	EMP1	_x000D_
	CHI3L1	_x000D_
	MT1M	_x000D_

## Sheet: E (F_M_65_vs_30_down)
M65_vs_M30_down	F65_vs_F30_down	F65_vs_F30_down_AND_M65_vs_M30_down_x000D_
EXPH5	PRKCD	MMD_x000D_
UST	PTPRR	CALB1_x000D_
THSD7A	CA4	CX3CL1_x000D_
CYP26B1	PPEF1	NETO2_x000D_
PNOC	GGCT	CYP46A1_x000D_
CALB2	EPHA5	SST_x000D_
GNG4	WSB2	HOMER1_x000D_
GPR17	KIF21B	FAM131A_x000D_
	ADRA1D	OLFM1_x000D_
	GRM3	NMU_x000D_
	KCNIP1	GABRA5_x000D_
	HPCA	CA10_x000D_
	CXADR	NPTX2_x000D_
	DIO2	RASGRP1_x000D_
	CRHBP	ACTR3B_x000D_
	MN1	SSTR1_x000D_
	SLN	FGF13_x000D_
	ITPKA	PENK_x000D_
	B3GNT2	CAMK4_x000D_
	PRKCB	VIP_x000D_
	FABP3	ARPP21_x000D_
	CNR1	KCNV1_x000D_
	TMEM158	RIMBP2_x000D_
	EPHA4	RIMS1_x000D_
	NNAT	PPP4R4_x000D_
	TOX3	RASGRF1_x000D_
	SLC30A9	ARPP19_x000D_
	CACNG3	TAC3_x000D_
	ENC1	CRH_x000D_
	TAC1	ADRA2A_x000D_
	MAN1A1	CXCL14_x000D_
	HTR2A	EGR3_x000D_
	GNG3	PDGFRA_x000D_
	HMGCS1	PIP5K1B_x000D_
	SCG2	PTGER3_x000D_
	CRYM	RELN_x000D_
	SCN3B	TRHDE_x000D_
	KCNK1	GRIA4_x000D_
	PTGS2	CUX2_x000D_
	NPTXR	CX3CR1_x000D_
	RGS4	PCDH8_x000D_
	RBP4	_x000D_
	PAK7	_x000D_
	ITFG1	_x000D_
	BDNF	_x000D_
	CDH12	_x000D_
	DCAF6	_x000D_
	PPM1E	_x000D_
	ADAMTS3	_x000D_
	TRIB2	_x000D_
	ANO3	_x000D_
	NLK	_x000D_
	B3GALT2	_x000D_
	PTPRO	_x000D_
	NRN1	_x000D_
	STYK1	_x000D_
	PLK2	_x000D_
	RIT2	_x000D_
	DYRK2	_x000D_
	DGKB	_x000D_
	ATP2B2	_x000D_
	GAP43	_x000D_
	NELL1	_x000D_
	ARL4C	_x000D_
	NEUROD6	_x000D_
	NCALD	_x000D_
	NPY	_x000D_
	FGF12	_x000D_
	FRZB	_x000D_
	DCLK1	_x000D_
	COL5A2	_x000D_
	CCK	_x000D_
	CHGB	_x000D_
	GABRA1	_x000D_
	DUSP6	_x000D_
	WIF1	_x000D_

## Sheet: F (F_M_65_vs_30_up)
M65_vs_M30_up	F65_vs_F30_up	F65_vs_F30_up_AND_M65_vs_M30_up_x000D_
QDPR	CLK1	FKBP5_x000D_
LRP2	CALCOCO2	GFAP_x000D_
TNNT2	HBP1	BAZ2B_x000D_
CDK18	UNG	APOD_x000D_
FGF1	FNBP1	SSFA2_x000D_
FGFR3	ZBTB16	ERBB2IP_x000D_
NEFH	LPIN1	DOCK5_x000D_
ENPP2	SUN2	DDIT4_x000D_
	CTNNAL1	SGK1_x000D_
	PHIP	SPP1_x000D_
	VAMP3	LPL_x000D_
	NDE1	PLEKHB1_x000D_
	RASSF4	SLC14A1_x000D_
	MXI1	RHOBTB3_x000D_
	TGM2	CFH_x000D_
	SMAD5	CRYAB_x000D_
	NECAP2	GMPR_x000D_
	CRTC3	TXNIP_x000D_
	RAPGEF6	ITGB4_x000D_
	AFF1	PIP4K2A_x000D_
	TRIM22	VWF_x000D_
	NKTR	ITPKB_x000D_
	LTBP3	VIM_x000D_
	NPC1	BCAS1_x000D_
	VPS13C	RARRES3_x000D_
	RNF114	TPP1_x000D_
	SERPING1	HIPK2_x000D_
	COTL1	HEBP2_x000D_
	LITAF	EFHD1_x000D_
	NFKBIA	PMP22_x000D_
	KIF5B	PDK4_x000D_
	KIF5A	GRAMD3_x000D_
	KIF13B	LAMP2_x000D_
	STOM	MT1X_x000D_
	CEP350	PLA2G16_x000D_
	AHNAK	LPAR1_x000D_
	CLDN5	SEPT4_x000D_
	CASC3	HSPA2_x000D_
	KLF15	GAB1_x000D_
	IFITM1	HLA-DPA1_x000D_
	MBP	AQP1_x000D_
	STK3	APLNR_x000D_
	KAT2B	GPRC5B_x000D_
	IFITM2	ANP32B_x000D_
	GSN	CLDND1_x000D_
	PILRB	CDH19_x000D_
	ZCCHC24	ST18_x000D_
	IQGAP1	CHI3L1_x000D_
	MSN	MT2A_x000D_
	TNS1	S100A8_x000D_
	MYO6	TJP2_x000D_
	ZCCHC8	ASCL1_x000D_
	S100B	CAPN3_x000D_
	HLA-DQA1	MAL_x000D_
	MLXIP	CA2_x000D_
	MAOB	JAM3_x000D_
	ATP11A	RASSF2_x000D_
	TCF12	NUPR1_x000D_
	ADD3	VAMP1_x000D_
	CCNL2	EFEMP1_x000D_
	PTTG1IP	CTNNA3_x000D_
	ADIPOR2	CREB5_x000D_
	LRRC1	SLC31A2_x000D_
	CAPN2	AHCYL1_x000D_
	ASPH	TYMS_x000D_
	TLN1	SDC4_x000D_
	ANXA5	TMEM144_x000D_
	TMEM123	COL4A5_x000D_
	ANGPT2	EFS_x000D_
	DDR1	CP_x000D_
	PLXNB1	ID4_x000D_
	ZFP36L1	ABCA8_x000D_
	HNRNPF	ASPA_x000D_
	ZC3HAV1	BMPR1B_x000D_
	CSRP1	MOBP_x000D_
	NDRG1	PLSCR4_x000D_
	CD74	RGS1_x000D_
	HLA-E	BAG3_x000D_
	CLIC4	CD44_x000D_
	ALDH1L1	S100A12_x000D_
	PALLD	SERPINA3_x000D_
	PLSCR1	S100A9_x000D_
	ATXN7	FRMD4B_x000D_
	MT1F	GJA1_x000D_
	FAM107A	CDR1_x000D_
	PHGDH	SEPP1_x000D_
	ZNF395	AQP4_x000D_
	PLIN2	PLLP_x000D_
	MT1M	EPHX1_x000D_
	AHCTF1	BBOX1_x000D_
	HLA-C	HSD11B1_x000D_
	IL13RA1	FOLH1_x000D_
	ACSS3	MOG_x000D_
	RALGDS	EVI2A_x000D_
	RHOC	TF_x000D_
	WSB1	GPR37_x000D_
	MAP4K4	OMD_x000D_
	HLA-DRA	MAG_x000D_
	BHLHE41	UGT8_x000D_
	MCL1	_x000D_
	HLA-B	_x000D_
	VCAN	_x000D_
	MS4A6A	_x000D_
	LRIG1	_x000D_
	ADAMTS1	_x000D_
	IGFBP7	_x000D_
	ARHGEF10	_x000D_
	CEBPD	_x000D_
	DSE	_x000D_
	NPC2	_x000D_
	PRODH	_x000D_
	YAP1	_x000D_
	DAAM2	_x000D_
	KANK1	_x000D_
	ITGB8	_x000D_
	RYR3	_x000D_
	RPS6KA5	_x000D_
	MT1G	_x000D_
	PADI2	_x000D_
	PECAM1	_x000D_
	TEAD1	_x000D_
	C1S	_x000D_
	MID1IP1	_x000D_
	SRGN	_x000D_
	CLEC2B	_x000D_
	TM4SF1	_x000D_
	TIMP1	_x000D_
	FGF2	_x000D_
	HLA-DMA	_x000D_
	TMBIM1	_x000D_
	ELOVL1	_x000D_
	MKNK2	_x000D_
	DTNA	_x000D_
	EMP3	_x000D_
	ERBB3	_x000D_
	DICER1	_x000D_
	IFI16	_x000D_
	SNAP23	_x000D_
	TIPARP	_x000D_
	AGT	_x000D_
	ATP6V0E1	_x000D_
	LGALS3BP	_x000D_
	ABCA2	_x000D_
	NPL	_x000D_
	IRF9	_x000D_
	ABCA1	_x000D_
	ANXA3	_x000D_
	ZFYVE16	_x000D_
	TNFRSF1A	_x000D_
	EFNA1	_x000D_
	LGALS3	_x000D_
	BST2	_x000D_
	TGFBR3	_x000D_
	CD9	_x000D_
	GBP1	_x000D_
	PLTP	_x000D_
	CYBRD1	_x000D_
	FSTL1	_x000D_
	EDN1	_x000D_
	CBFB	_x000D_
	SLCO4A1	_x000D_
	ID3	_x000D_
	SLC7A2	_x000D_
	PLA1A	_x000D_
	NFE2L2	_x000D_
	PFKFB3	_x000D_
	NTRK2	_x000D_
	HCLS1	_x000D_
	LYZ	_x000D_
	TP53BP2	_x000D_
	ANXA1	_x000D_
	PLOD2	_x000D_
	DNAJB1	_x000D_
	CDKN1A	_x000D_
	MEG3	_x000D_
	GNA13	_x000D_
	ZFP36	_x000D_
	GRAMD1C	_x000D_
	ANGPTL4	_x000D_
	CNTN2	_x000D_
	WWTR1	_x000D_
	TGFB2	_x000D_
	MAN2A1	_x000D_
	CLDN11	_x000D_
	SOX9	_x000D_
	CNP	_x000D_
	OSMR	_x000D_
	EMP1	_x000D_
	CYR61	_x000D_
	CLIC1	_x000D_
	GEM	_x000D_
	F13A1	_x000D_
	FZD7	_x000D_
	EMX2	_x000D_
	TPD52L1	_x000D_
	METTL7A	_x000D_
	CD163	_x000D_
	ZIC1	_x000D_
	LRP4	_x000D_
	NTSR2	_x000D_
	CD14	_x000D_
	GADD45B	_x000D_
	BCL6	_x000D_
	ICAM2	_x000D_
	CEBPB	_x000D_
	HLA-DPB1	_x000D_
	HBB	_x000D_
	HEPH	_x000D_
	APOLD1	_x000D_
	FA2H	_x000D_
	FGL2	_x000D_
	C10orf10	_x000D_
	TAGLN	_x000D_
	IL1R1	_x000D_
	TLR2	_x000D_
	SERPINA1	_x000D_
	ID1	_x000D_
	SLC26A2	_x000D_
	LEPR	_x000D_
	HSPA1A	_x000D_
	ANXA2	_x000D_
	CNN3	_x000D_
	FCER1G	_x000D_
	MTHFD2	_x000D_
	ADM	_x000D_
	F3	_x000D_
	C1QB	_x000D_
	FPR1	_x000D_
	VSIG4	_x000D_
