# Supplementary material for: Meta-analysis of human prefrontal cortex reveals activation of GFAP and decline of synaptic transmission in the aging brain
Source: Acta Neuropathol Commun. 2020 Mar 5;8:26. doi: 10.1186/s40478-020-00907-8 (PMC7059712; doi:10.1186/s40478-020-00907-8)
Supplement: Supplementary file 5 — Additional file 5: Supplementary Table 4. Correlation of gene expression with age. (A) Pearson correlation coefficients of gene expression with age and corresponding p-value, q-values and Bonferroni corrected p-values. (B) 48 genes with highest differences in age correlation between female and male. Genes with higher age correlation in male than in female are marked red in column cor_M-F, with lower age correlation in green. [file 40478_2020_907_MOESM5_ESM.xlsx]

## Sheet: age_correlation_M_F
symbol_M	cor.p	cor.q	cor.bonferoni	cor	symbol_F	cor.p	cor.q	cor.bonferoni	cor	cor_M-F
EXPH5	5.13909e-40	6.98681e-38	5.64427e-36	-0.579438	EXPH5	3.70104e-05	0.000128187	0.406485	-0.328015	-0.251422
ARHGAP10	9.14918e-37	1.20833e-34	1.00485e-32	-0.558816	ARHGAP10	9.29711e-06	4.35015e-05	0.10211	-0.350949	-0.207867
OLFM1	1.39718e-34	1.794e-32	1.53452e-30	-0.544104	OLFM1	8.43198e-13	1.32827e-10	9.26085e-09	-0.538391	-0.0057134
WSB2	2.53633e-33	3.16866e-31	2.78565e-29	-0.53528	WSB2	8.32667e-14	2.08325e-11	9.14518e-10	-0.557798	0.0225181
HOMER1	5.21348e-33	6.34184e-31	5.72596e-29	-0.533046	HOMER1	1.24298e-13	2.82496e-11	1.36516e-09	-0.554528	0.0214822
CYP46A1	8.84823e-33	1.04873e-30	9.71801e-29	-0.531395	CYP46A1	1.8123e-14	6.42344e-12	1.99045e-10	-0.569927	0.0385322
RIMS1	2.21661e-30	2.56153e-28	2.4345e-26	-0.513591	RIMS1	9.0588e-15	3.85293e-12	9.94928e-11	-0.575283	0.0616913
GRIK1	4.44968e-30	5.01668e-28	4.88709e-26	-0.511269	GRIK1	8.89049e-10	3.53396e-08	9.76443e-06	-0.471294	-0.0399751
PTHLH	7.66296e-30	8.43371e-28	8.41623e-26	-0.509445	PTHLH	8.13307e-05	0.000240389	0.893256	-0.314079	-0.195366
LUZP2	1.08228e-29	1.16344e-27	1.18867e-25	-0.50828	LUZP2	3.61029e-05	0.000125968	0.396519	-0.328444	-0.179836
UST	3.82372e-29	4.01703e-27	4.1996e-25	-0.503985	UST	4.98837e-12	6.24021e-10	5.47872e-08	-0.522597	0.018612
CX3CL1	4.0814e-29	4.19245e-27	4.4826e-25	-0.503762	CX3CL1	3.98705e-17	5.65262e-14	4.37898e-13	-0.614101	0.11034
CALB1	1.83062e-28	1.83955e-26	2.01057e-24	-0.49857	CALB1	4.37629e-13	7.75558e-11	4.80648e-09	-0.544016	0.0454463
B4GALT2	4.71811e-28	4.64025e-26	5.18189e-24	-0.495248	B4GALT2	1.4778e-05	6.16219e-05	0.162307	-0.343456	-0.151793
KIF21B	5.02508e-28	4.81823e-26	5.51904e-24	-0.495026	KIF21B	4.25045e-11	3.41098e-09	4.66827e-07	-0.502412	0.00738617
CACNB3	5.10755e-28	4.81823e-26	5.60962e-24	-0.494969	CACNB3	1.09802e-11	1.22899e-09	1.20596e-07	-0.515317	0.0203486
MMD	7.81495e-28	7.22483e-26	8.58316e-24	-0.493463	MMD	3.55474e-13	6.57354e-11	3.90417e-09	-0.545778	0.0523149
PRKG2	2.40361e-27	2.17854e-25	2.63989e-23	-0.48945	PRKG2	4.82206e-05	0.000158008	0.529607	-0.323408	-0.166043
NETO2	2.86995e-27	2.55119e-25	3.15207e-23	-0.488812	NETO2	8.49963e-17	9.03773e-14	9.33514e-13	-0.60899	0.120179
MYO16	3.98472e-27	3.47531e-25	4.37642e-23	-0.487627	MYO16	1.26196e-13	2.82496e-11	1.38601e-09	-0.554403	0.0667762
MAGI1	4.77707e-26	4.0892e-24	5.24665e-22	-0.478507	MAGI1	5.54085e-10	2.50103e-08	6.08552e-06	-0.476343	-0.00216421
TAC3	3.00486e-25	2.52541e-23	3.30024e-21	-0.471574	TAC3	1.47874e-09	4.99161e-08	1.6241e-05	-0.465767	-0.00580661
PDE7B	3.86542e-25	3.19065e-23	4.24539e-21	-0.470612	PDE7B	4.13035e-06	2.34403e-05	0.0453636	-0.363627	-0.106985
NMU	1.20227e-24	9.74987e-23	1.32045e-20	-0.46624	NMU	1.14427e-11	1.24791e-09	1.25675e-07	-0.514932	0.0486917
PDGFRA	1.3353e-24	1.0642e-22	1.46656e-20	-0.465832	PDGFRA	3.48479e-05	0.00012219	0.382735	-0.329054	-0.136779
ARPP21	3.31582e-24	2.59783e-22	3.64177e-20	-0.462277	ARPP21	1.40381e-13	2.98537e-11	1.54181e-09	-0.553528	0.0912504
CACNA1G	4.64523e-24	3.57871e-22	5.10185e-20	-0.460949	CACNA1G	6.22112e-08	8.96947e-07	0.000683266	-0.421818	-0.0391311
CUX2	7.04066e-24	5.33525e-22	7.73276e-20	-0.459302	CUX2	1.91828e-05	7.57558e-05	0.210685	-0.339151	-0.120151
MGAT4B	7.53555e-24	5.61816e-22	8.27629e-20	-0.459032	MGAT4B	1.62619e-07	1.88463e-06	0.00178605	-0.409437	-0.0495948
C9orf16	8.96961e-24	6.58119e-22	9.85132e-20	-0.458339	C9orf16	9.45468e-11	7.05492e-09	1.03841e-06	-0.494528	0.036189
PNOC	2.95623e-23	2.13516e-21	3.24683e-19	-0.453551	PNOC	7.36174e-08	1.01991e-06	0.00080854	-0.419684	-0.0338665
VIP	4.36081e-23	3.10117e-21	4.78948e-19	-0.451974	VIP	1.5834e-16	1.34691e-13	1.73904e-12	-0.60472	0.152747
B3GNT2	7.28829e-23	5.1045e-21	8.00473e-19	-0.449877	B3GNT2	3.77994e-11	3.09173e-09	4.15151e-07	-0.503552	0.0536752
ADRA2A	9.51717e-23	6.56605e-21	1.04527e-18	-0.448782	ADRA2A	3.15201e-10	1.74107e-08	3.46185e-06	-0.482261	0.0334787
THSD7A	1.23916e-22	8.42343e-21	1.36097e-18	-0.447695	THSD7A	4.71296e-06	2.59991e-05	0.0517624	-0.361602	-0.0860938
CA10	2.01356e-22	1.34892e-20	2.21149e-18	-0.445686	CA10	3.28294e-13	6.34689e-11	3.60566e-09	-0.546449	0.100763
PENK	2.6482e-22	1.74873e-20	2.90852e-18	-0.444546	PENK	3.52035e-11	3.03412e-09	3.8664e-07	-0.504242	0.0596959
DOK5	4.39512e-22	2.86143e-20	4.82716e-18	-0.442427	DOK5	8.84488e-13	1.34355e-10	9.71433e-09	-0.537976	0.0955498
TMEM8B	1.09076e-21	7.00274e-20	1.19798e-17	-0.438586	TMEM8B	3.19308e-05	0.000114414	0.350696	-0.330555	-0.108032
PTPRR	1.38258e-21	8.75468e-20	1.51849e-17	-0.437577	PTPRR	1.07694e-15	7.63415e-13	1.1828e-11	-0.591146	0.153569
FGF13	1.76544e-21	1.10279e-19	1.93898e-17	-0.436532	FGF13	2.79501e-12	3.71495e-10	3.06976e-08	-0.527834	0.0913019
SSTR1	2.2032e-21	1.35789e-19	2.41977e-17	-0.435582	SSTR1	2.32021e-13	4.69923e-11	2.54828e-09	-0.549361	0.113779
DDN	2.46272e-21	1.49786e-19	2.7048e-17	-0.435104	DDN	1.09226e-09	3.98466e-08	1.19963e-05	-0.46907	0.033966
CDK16	7.17676e-21	4.30833e-19	7.88224e-17	-0.430468	CDK16	6.89535e-10	2.93276e-08	7.57316e-06	-0.474018	0.04355
ULK2	7.86769e-21	4.66255e-19	8.64109e-17	-0.430066	ULK2	2.22397e-08	4.07719e-07	0.000244259	-0.434542	0.00447644
TOX3	1.13974e-20	6.66883e-19	1.25178e-16	-0.428441	TOX3	7.13733e-07	6.04717e-06	0.00783893	-0.389345	-0.0390954
GNG4	1.41099e-20	8.1528e-19	1.5497e-16	-0.4275	GNG4	1.237e-09	4.31263e-08	1.3586e-05	-0.467717	0.0402172
SYT17	2.03535e-20	1.16151e-18	2.23542e-16	-0.42588	SYT17	7.6061e-06	3.72334e-05	0.0835378	-0.354137	-0.0717425
RIMBP2	2.13079e-20	1.19647e-18	2.34025e-16	-0.425676	RIMBP2	2.04511e-06	1.38729e-05	0.0224614	-0.37419	-0.0514868
SMAD3	2.14837e-20	1.19647e-18	2.35956e-16	-0.42564	SMAD3	2.29755e-07	2.47393e-06	0.00252339	-0.40486	-0.0207803
ARPP19	3.08301e-20	1.69655e-18	3.38607e-16	-0.424032	ARPP19	2.22273e-10	1.39026e-08	2.44122e-06	-0.48587	0.0618374
PKIG	3.26955e-20	1.77804e-18	3.59095e-16	-0.42377	PKIG	2.06215e-06	1.39663e-05	0.0226486	-0.374067	-0.0497031
CHRNA2	3.92813e-20	2.11134e-18	4.31426e-16	-0.422949	CHRNA2	6.00612e-05	0.000188111	0.659652	-0.319526	-0.103423
FAM131A	4.23837e-20	2.25191e-18	4.655e-16	-0.422609	FAM131A	2.81943e-15	1.51484e-12	3.09658e-11	-0.584083	0.161475
CAMK4	6.27599e-20	3.29664e-18	6.89293e-16	-0.420843	CAMK4	5.37706e-12	6.35276e-10	5.90563e-08	-0.521912	0.101069
GNPTAB	1.4783e-19	7.67793e-18	1.62362e-15	-0.416954	GNPTAB	1.27024e-08	2.68788e-07	0.000139511	-0.441257	0.0243027
SMPD3	1.70321e-19	8.74777e-18	1.87064e-15	-0.416306	SMPD3	2.98985e-10	1.69554e-08	3.28375e-06	-0.482809	0.0665031
KCNIP1	1.86084e-19	9.45233e-18	2.04376e-15	-0.415901	KCNIP1	1.41777e-11	1.40236e-09	1.55714e-07	-0.512921	0.0970207
MYO1B	3.17252e-19	1.594e-17	3.48438e-15	-0.413444	MYO1B	3.25126e-10	1.75955e-08	3.57086e-06	-0.481939	0.0684944
PAK6	3.93597e-19	1.95632e-17	4.32288e-15	-0.412446	PAK6	8.62435e-07	7.07573e-06	0.00947213	-0.386676	-0.0257697
NPTXR	4.8095e-19	2.36506e-17	5.28227e-15	-0.411514	NPTXR	1.44376e-10	9.59481e-09	1.58569e-06	-0.49027	0.078756
RFC3	5.76858e-19	2.80683e-17	6.33563e-15	-0.410667	RFC3	0.0278589	0.0262438	305.974	-0.178423	-0.232244
DNAJB5	6.93695e-19	3.34017e-17	7.61886e-15	-0.409805	DNAJB5	2.88861e-05	0.000105698	0.317256	-0.332266	-0.0775395
LARGE	1.1706e-18	5.57838e-17	1.28567e-14	-0.407346	LARGE	9.61732e-13	1.41051e-10	1.05627e-08	-0.53725	0.129903
ADRA1D	1.43808e-18	6.78311e-17	1.57945e-14	-0.406373	ADRA1D	1.18004e-09	4.18249e-08	1.29604e-05	-0.46823	0.061857
PDE2A	1.51619e-18	7.07931e-17	1.66524e-14	-0.406123	PDE2A	2.657e-10	1.54806e-08	2.91818e-06	-0.484031	0.0779084
TP53I11	1.63145e-18	7.54126e-17	1.79182e-14	-0.405775	TP53I11	0.0418263	0.036365	459.379	-0.165307	-0.240468
RFTN1	1.66238e-18	7.60817e-17	1.82579e-14	-0.405686	RFTN1	4.65915e-10	2.17764e-08	5.11715e-06	-0.478173	0.0724867
KCNG1	1.89205e-18	8.57438e-17	2.07803e-14	-0.405072	KCNG1	0.0157926	0.016825	173.45	-0.195496	-0.209576
KCNF1	2.07424e-18	9.30878e-17	2.27814e-14	-0.404634	KCNF1	8.3952e-09	1.8977e-07	9.22045e-05	-0.44613	0.0414955
CASK	2.53987e-18	1.12888e-16	2.78954e-14	-0.403668	CASK	1.54341e-07	1.80343e-06	0.00169513	-0.410123	0.00645541
CRH	2.61711e-18	1.15214e-16	2.87438e-14	-0.403525	CRH	1.52086e-14	5.88054e-12	1.67036e-10	-0.57129	0.167765
CYP26B1	2.75086e-18	1.19959e-16	3.02127e-14	-0.403287	CYP26B1	3.28166e-06	1.97701e-05	0.0360425	-0.367125	-0.036162
GNAL	4.33004e-18	1.87059e-16	4.75569e-14	-0.401108	GNAL	2.48846e-09	7.40142e-08	2.73308e-05	-0.460011	0.0589024
CALB2	1.0708e-17	4.58306e-16	1.17606e-13	-0.396712	CALB2	2.75093e-09	7.90564e-08	3.02134e-05	-0.458889	0.062177
PIP5K1B	1.42608e-17	6.04768e-16	1.56626e-13	-0.395307	PIP5K1B	8.05754e-10	3.32725e-08	8.8496e-06	-0.472351	0.0770438
ACTR3B	1.56539e-17	6.57811e-16	1.71927e-13	-0.394849	ACTR3B	3.53845e-11	3.03412e-09	3.88628e-07	-0.504192	0.109343
HDAC9	1.82689e-17	7.60784e-16	2.00648e-13	-0.394087	HDAC9	2.65612e-09	7.75541e-08	2.91722e-05	-0.459282	0.0651946
NPPA	1.89636e-17	7.82661e-16	2.08277e-13	-0.393903	NPPA	0.000348304	0.000770743	3.82543	-0.286353	-0.10755
R3HDM1	2.0437e-17	8.36005e-16	2.24459e-13	-0.393533	R3HDM1	2.99372e-07	3.05348e-06	0.003288	-0.401307	0.00777368
CPNE6	2.2461e-17	9.10743e-16	2.46689e-13	-0.393066	CPNE6	9.0554e-09	1.99558e-07	9.94555e-05	-0.445245	0.0521788
SLC24A3	2.36848e-17	9.52014e-16	2.6013e-13	-0.392803	SLC24A3	1.00018e-09	3.79824e-08	1.0985e-05	-0.470023	0.0772201
GUK1	2.47153e-17	9.84869e-16	2.71448e-13	-0.392592	GUK1	5.96876e-08	8.69403e-07	0.000655549	-0.42234	0.0297483
ATP2B2	3.7772e-17	1.4923e-15	4.14849e-13	-0.39048	ATP2B2	3.22703e-09	8.97079e-08	3.54424e-05	-0.457095	0.0666153
LANCL2	5.03483e-17	1.97231e-15	5.52976e-13	-0.389041	LANCL2	1.87229e-09	5.94276e-08	2.05634e-05	-0.463171	0.0741299
PAK7	5.45695e-17	2.1197e-15	5.99337e-13	-0.388636	PAK7	4.50522e-08	7.02555e-07	0.000494808	-0.425866	0.0372303
FLRT1	6.91378e-17	2.66321e-15	7.59341e-13	-0.387444	FLRT1	3.26291e-07	3.2501e-06	0.00358365	-0.400142	0.0126982
CAMK2N1	7.71671e-17	2.94794e-15	8.47526e-13	-0.386889	CAMK2N1	2.20579e-06	1.46819e-05	0.0242262	-0.373071	-0.013818
PPP4R4	8.08062e-17	3.06165e-15	8.87495e-13	-0.386656	PPP4R4	1.28538e-07	1.58465e-06	0.00141174	-0.412514	0.0258584
CAMKK2	1.66829e-16	6.26956e-15	1.83228e-12	-0.382963	CAMKK2	5.52516e-06	2.93748e-05	0.0606828	-0.359143	-0.0238198
GRM3	2.41066e-16	8.91449e-15	2.64762e-12	-0.381069	GRM3	6.12329e-15	2.89375e-12	6.7252e-11	-0.578265	0.197196
HIVEP2	3.07089e-16	1.12659e-14	3.37276e-12	-0.379818	HIVEP2	2.33046e-09	7.04218e-08	2.55954e-05	-0.460742	0.0809244
DCX	3.46197e-16	1.25027e-14	3.80229e-12	-0.379196	DCX	5.58577e-06	2.95861e-05	0.0613485	-0.358973	-0.0202224
SOBP	3.46212e-16	1.25027e-14	3.80244e-12	-0.379196	SOBP	2.8493e-15	1.51484e-12	3.12939e-11	-0.584005	0.20481
APC	3.79797e-16	1.36092e-14	4.17131e-12	-0.378714	APC	3.95299e-05	0.000135153	0.434157	-0.326875	-0.0518388
TRHDE	3.89729e-16	1.38577e-14	4.28039e-12	-0.37858	TRHDE	1.37733e-05	5.85228e-05	0.151273	-0.344606	-0.0339735
FAM163A	4.55832e-16	1.52685e-14	5.00641e-12	-0.377763	FAM163A	0.000138029	0.000364413	1.51597	-0.304314	-0.0734492
GABRA5	5.25476e-16	1.74747e-14	5.7713e-12	-0.37702	GABRA5	3.64835e-11	3.04261e-09	4.00699e-07	-0.503896	0.126875
PHACTR1	6.05793e-16	2.00017e-14	6.65342e-12	-0.376275	PHACTR1	4.25398e-09	1.14514e-07	4.67215e-05	-0.453966	0.0776909
CDH8	6.14145e-16	2.01337e-14	6.74515e-12	-0.376203	CDH8	3.64561e-08	5.91819e-07	0.000400398	-0.428494	0.0522906
RASGRP1	6.25923e-16	2.03753e-14	6.87452e-12	-0.376104	RASGRP1	1.55114e-10	1.01498e-08	1.70361e-06	-0.489543	0.113439
NAV3	6.40193e-16	2.06941e-14	7.03124e-12	-0.375985	NAV3	9.38965e-10	3.63108e-08	1.03127e-05	-0.470705	0.0947197
DDRGK1	8.32206e-16	2.65298e-14	9.14011e-12	-0.374605	DDRGK1	1.25352e-11	1.31697e-09	1.37674e-07	-0.514078	0.139473
DUSP7	8.52401e-16	2.69875e-14	9.36192e-12	-0.374478	DUSP7	2.6206e-06	1.68115e-05	0.0287821	-0.370506	-0.0039721
KCNK3	1.03739e-15	3.24006e-14	1.13937e-11	-0.373439	KCNK3	3.57187e-06	2.09835e-05	0.0392299	-0.365841	-0.00759871
EPHA5	1.23121e-15	3.79413e-14	1.35224e-11	-0.372531	EPHA5	7.07458e-14	2.06589e-11	7.77001e-10	-0.559118	0.186587
TUBB2A	1.59403e-15	4.72327e-14	1.75072e-11	-0.371155	TUBB2A	8.54991e-05	0.000250274	0.939036	-0.313171	-0.0579843
PPP2R5C	2.80677e-15	8.05847e-14	3.08268e-11	-0.368118	PPP2R5C	6.21827e-08	8.96947e-07	0.000682953	-0.421823	0.0537057
YPEL1	3.16501e-15	9.0309e-14	3.47613e-11	-0.367469	YPEL1	1.44991e-06	1.05959e-05	0.0159243	-0.379226	0.0117568
ITPKA	3.45119e-15	9.78708e-14	3.79045e-11	-0.367	ITPKA	2.69962e-09	7.81098e-08	2.965e-05	-0.4591	0.0920997
DUSP14	3.6359e-15	1.01859e-13	3.99331e-11	-0.366718	DUSP14	3.63495e-09	9.97441e-08	3.99227e-05	-0.455751	0.0890335
STX1A	4.06948e-15	1.13319e-13	4.46951e-11	-0.366106	STX1A	5.97283e-10	2.61896e-08	6.55996e-06	-0.475547	0.109441
AGAP2	4.40558e-15	1.21943e-13	4.83865e-11	-0.365674	AGAP2	1.7872e-05	7.18318e-05	0.196288	-0.340325	-0.0253491
HAPLN1	6.3087e-15	1.72554e-13	6.92884e-11	-0.363714	HAPLN1	7.26082e-06	3.58693e-05	0.0797456	-0.35487	-0.0088435
SLC16A2	6.39575e-15	1.73906e-13	7.02446e-11	-0.363638	SLC16A2	0.000245666	0.000582752	2.69815	-0.293266	-0.0703725
ASAP1	6.86717e-15	1.84553e-13	7.54221e-11	-0.363248	ASAP1	3.35456e-10	1.78292e-08	3.68432e-06	-0.481613	0.118365
GPR17	7.96519e-15	2.12824e-13	8.74817e-11	-0.362433	GPR17	0.00387959	0.00539419	42.6096	-0.232923	-0.12951
DAB1	9.73225e-15	2.58545e-13	1.06889e-10	-0.361328	DAB1	0.000249351	0.000589193	2.73862	-0.292975	-0.0683533
SLC8A2	9.93998e-15	2.62554e-13	1.09171e-10	-0.361211	SLC8A2	1.00533e-07	1.30342e-06	0.00110415	-0.415696	0.0544849
IGF1	1.17405e-14	3.06609e-13	1.28946e-10	-0.360289	IGF1	2.53773e-05	9.52654e-05	0.278719	-0.334462	-0.0258276
PPEF1	1.18548e-14	3.07855e-13	1.30202e-10	-0.360236	PPEF1	5.66625e-13	9.63996e-11	6.22324e-09	-0.541813	0.181577
KIF3B	1.21651e-14	3.14148e-13	1.3361e-10	-0.360092	KIF3B	1.70788e-10	1.08418e-08	1.87576e-06	-0.488564	0.128472
BAD	1.66585e-14	4.23092e-13	1.8296e-10	-0.358342	BAD	9.57184e-06	4.45033e-05	0.105127	-0.350484	-0.00785814
B3GAT1	1.78351e-14	4.45631e-13	1.95883e-10	-0.357961	B3GAT1	1.23661e-06	9.34213e-06	0.0135817	-0.381527	0.0235664
GNB1	1.89923e-14	4.71992e-13	2.08592e-10	-0.357609	GNB1	8.07247e-08	1.10045e-06	0.000886599	-0.41851	0.0609009
CDK5R1	1.98147e-14	4.89799e-13	2.17625e-10	-0.357372	CDK5R1	2.66909e-05	9.93156e-05	0.293147	-0.333608	-0.0237638
UCK2	2.27509e-14	5.53497e-13	2.49873e-10	-0.356596	UCK2	1.13642e-05	5.0401e-05	0.124813	-0.347727	-0.00886982
CA4	3.38227e-14	8.01761e-13	3.71475e-10	-0.35436	CA4	3.81579e-14	1.24842e-11	4.19088e-10	-0.564066	0.209707
VLDLR	3.44883e-14	8.13368e-13	3.78785e-10	-0.354249	VLDLR	2.51937e-07	2.67219e-06	0.00276702	-0.403627	0.049378
C11orf24	3.76387e-14	8.8316e-13	4.13386e-10	-0.353753	C11orf24	1.07223e-05	4.87282e-05	0.117762	-0.348664	-0.0050899
ARPC2	4.3984e-14	1.02168e-12	4.83077e-10	-0.352868	ARPC2	1.62194e-08	3.17902e-07	0.000178137	-0.438345	0.0854767
ALPL	6.4484e-14	1.48295e-12	7.08227e-10	-0.350681	ALPL	0.00289176	0.00424262	31.7602	-0.240068	-0.110613
MN1	6.92562e-14	1.56928e-12	7.60641e-10	-0.350271	MN1	2.75828e-10	1.58536e-08	3.02942e-06	-0.483644	0.133373
NLGN4X	7.40595e-14	1.66993e-12	8.13395e-10	-0.349886	NLGN4X	5.58629e-10	2.50103e-08	6.13542e-06	-0.476256	0.12637
RHOBTB2	7.64225e-14	1.70656e-12	8.39348e-10	-0.349705	RHOBTB2	1.81555e-05	7.27116e-05	0.199402	-0.340065	-0.00964039
DLGAP4	8.46264e-14	1.8582e-12	9.29452e-10	-0.349117	DLGAP4	0.000262432	0.000613625	2.88229	-0.291972	-0.0571454
NPTX2	1.09017e-13	2.34384e-12	1.19734e-09	-0.347652	NPTX2	2.83757e-11	2.56784e-09	3.11651e-07	-0.506322	0.158669
CDK5R2	1.2201e-13	2.61104e-12	1.34004e-09	-0.346998	CDK5R2	1.37428e-09	4.71382e-08	1.50937e-05	-0.466569	0.119571
GRIA4	1.68399e-13	3.52223e-12	1.84953e-09	-0.345119	GRIA4	7.94524e-06	3.83141e-05	0.0872626	-0.353447	0.00832849
XYLT1	1.8818e-13	3.91825e-12	2.06678e-09	-0.344468	XYLT1	4.798e-06	2.63317e-05	0.0526965	-0.361326	0.0168579
CNR1	1.96273e-13	4.05026e-12	2.15566e-09	-0.344221	CNR1	3.22389e-09	8.97079e-08	3.5408e-05	-0.457106	0.112885
SST	2.01027e-13	4.12994e-12	2.20788e-09	-0.344081	SST	7.11112e-09	1.66183e-07	7.81014e-05	-0.448062	0.103981
RPRM	2.15169e-13	4.3623e-12	2.3632e-09	-0.343681	RPRM	4.93405e-07	4.56182e-06	0.00541907	-0.394485	0.0508045
CACNB2	2.23845e-13	4.51839e-12	2.45849e-09	-0.343448	CACNB2	3.3449e-06	2.00094e-05	0.036737	-0.366836	0.0233876
LASP1	2.73249e-13	5.46788e-12	3.0011e-09	-0.342272	LASP1	3.49482e-10	1.80876e-08	3.83836e-06	-0.481186	0.138915
NPAS2	3.23243e-13	6.39223e-12	3.55017e-09	-0.341276	NPAS2	0.0119657	0.0134424	131.419	-0.203387	-0.137889
BID	3.23591e-13	6.39223e-12	3.554e-09	-0.34127	BID	0.000627374	0.00123307	6.89045	-0.274283	-0.0669869
PLXDC1	3.47289e-13	6.83116e-12	3.81428e-09	-0.34085	PLXDC1	3.23418e-06	1.95399e-05	0.035521	-0.367345	0.0264945
RAB40C	3.65333e-13	7.12545e-12	4.01246e-09	-0.340549	RAB40C	1.84307e-05	7.35367e-05	0.202424	-0.339815	-0.000733905
DACT1	4.36079e-13	8.43409e-12	4.78946e-09	-0.339494	DACT1	6.78389e-09	1.59412e-07	7.45074e-05	-0.448608	0.109114
ABR	4.76115e-13	9.16448e-12	5.22917e-09	-0.338969	ABR	1.73372e-06	1.22085e-05	0.0190415	-0.376619	0.0376496
NECAB3	4.77808e-13	9.16448e-12	5.24777e-09	-0.338948	NECAB3	2.20665e-08	4.06294e-07	0.000242356	-0.434637	0.0956894
DBNDD1	5.24637e-13	1.00211e-11	5.76209e-09	-0.338388	DBNDD1	1.14677e-06	8.80414e-06	0.012595	-0.382612	0.0442244
KCNV1	5.57347e-13	1.05586e-11	6.12135e-09	-0.338025	KCNV1	2.33457e-09	7.04218e-08	2.56406e-05	-0.460722	0.122698
ABCD2	5.6191e-13	1.05686e-11	6.17145e-09	-0.337976	ABCD2	1.00823e-07	1.30342e-06	0.00110734	-0.415659	0.077683
RASGRF1	5.62445e-13	1.05686e-11	6.17733e-09	-0.33797	RASGRF1	3.52971e-10	1.80876e-08	3.87668e-06	-0.481083	0.143112
MYT1L	6.1324e-13	1.14301e-11	6.73521e-09	-0.337451	MYT1L	2.5486e-06	1.64739e-05	0.0279913	-0.370922	0.0334716
DYRK2	6.66945e-13	1.23812e-11	7.32506e-09	-0.336945	DYRK2	5.23457e-10	2.41999e-08	5.74913e-06	-0.476944	0.139999
ARL4D	7.03134e-13	1.30008e-11	7.72252e-09	-0.336626	ARL4D	1.03425e-05	4.73001e-05	0.113592	-0.349243	0.0126169
RND3	7.73966e-13	1.40851e-11	8.50046e-09	-0.336047	RND3	0.0096917	0.0113307	106.444	-0.209204	-0.126842
FAM110B	7.77678e-13	1.40971e-11	8.54124e-09	-0.336018	FAM110B	1.34597e-06	9.9908e-06	0.0147828	-0.380304	0.044286
CALU	8.12622e-13	1.4673e-11	8.92502e-09	-0.335752	CALU	2.45715e-05	9.30617e-05	0.269868	-0.335006	-0.000745382
LPPR2	8.3674e-13	1.50497e-11	9.18991e-09	-0.335575	LPPR2	6.5214e-07	5.62618e-06	0.00716245	-0.39061	0.0550351
RAP1GAP2	9.77978e-13	1.73205e-11	1.07411e-08	-0.334628	RAP1GAP2	8.43278e-09	1.8977e-07	9.26172e-05	-0.446077	0.111449
TNFAIP1	1.03658e-12	1.82187e-11	1.13847e-08	-0.334274	TNFAIP1	7.71015e-07	6.44266e-06	0.00846806	-0.388259	0.0539847
ARL4C	1.11842e-12	1.95087e-11	1.22836e-08	-0.333812	ARL4C	1.08903e-07	1.3868e-06	0.00119609	-0.414664	0.0808525
GALNT14	1.20292e-12	2.0843e-11	1.32117e-08	-0.333367	GALNT14	6.39071e-09	1.53024e-07	7.01892e-05	-0.449298	0.115931
CACNG4	1.27079e-12	2.19184e-11	1.39571e-08	-0.333032	CACNG4	0.0176808	0.0184228	194.188	-0.192203	-0.140829
BTBD3	1.30138e-12	2.23626e-11	1.42931e-08	-0.332886	BTBD3	1.97208e-06	1.35505e-05	0.0216594	-0.374726	0.0418395
NRXN1	1.44168e-12	2.45906e-11	1.58339e-08	-0.332259	NRXN1	1.04529e-06	8.23307e-06	0.0114804	-0.38394	0.0516801
GABBR2	1.52535e-12	2.5733e-11	1.67529e-08	-0.331913	GABBR2	6.3293e-09	1.52955e-07	6.95147e-05	-0.44941	0.117496
CCNG2	1.57938e-12	2.65476e-11	1.73464e-08	-0.3317	CCNG2	2.1979e-06	1.46753e-05	0.0241395	-0.373124	0.0414242
CRMP1	1.71313e-12	2.86915e-11	1.88154e-08	-0.3312	CRMP1	3.21032e-06	1.95399e-05	0.035259	-0.367457	0.0362568
ARNTL2	1.75057e-12	2.9177e-11	1.92266e-08	-0.331067	ARNTL2	0.004544	0.00612574	49.9068	-0.228992	-0.102075
EGR3	1.75475e-12	2.9177e-11	1.92724e-08	-0.331052	EGR3	1.58272e-09	5.30055e-08	1.73831e-05	-0.465022	0.13397
SHANK2	1.9728e-12	3.25683e-11	2.16672e-08	-0.33033	SHANK2	0.000854839	0.00158011	9.38869	-0.267711	-0.0626185
NLK	2.09642e-12	3.4486e-11	2.3025e-08	-0.329954	NLK	8.75438e-09	1.95971e-07	9.61493e-05	-0.44564	0.115686
DIO2	2.27387e-12	3.71408e-11	2.49739e-08	-0.329452	DIO2	3.30551e-06	1.98856e-05	0.0363044	-0.367015	0.0375634
SLN	2.50125e-12	4.05946e-11	2.74712e-08	-0.328861	SLN	7.26117e-06	3.58693e-05	0.0797494	-0.354869	0.0260085
SEMA6B	2.50289e-12	4.05946e-11	2.74893e-08	-0.328857	SEMA6B	0.00116178	0.00201358	12.7598	-0.261028	-0.0678289
CAMSAP1	2.58031e-12	4.15586e-11	2.83395e-08	-0.328668	CAMSAP1	3.83004e-07	3.6939e-06	0.00420654	-0.397962	0.0692949
RNF11	2.60895e-12	4.18741e-11	2.86541e-08	-0.328599	RNF11	2.52578e-07	2.67233e-06	0.00277407	-0.403593	0.0749941
PCDH11X	2.6791e-12	4.28512e-11	2.94246e-08	-0.328434	PCDH11X	0.760465	0.324352	8352.19	-0.0249302	-0.303504
PRKCB	2.72571e-12	4.34463e-11	2.99365e-08	-0.328327	PRKCB	2.50425e-08	4.47529e-07	0.000275042	-0.433101	0.104774
SPATA2L	2.77302e-12	4.40485e-11	3.04561e-08	-0.32822	SPATA2L	6.25697e-06	3.20631e-05	0.0687204	-0.357205	0.0289852
ADAMTS8	2.95368e-12	4.6598e-11	3.24403e-08	-0.327827	ADAMTS8	4.73789e-05	0.00015597	0.520362	-0.323717	-0.00411024
ADAM19	3.25143e-12	5.09476e-11	3.57105e-08	-0.327228	ADAM19	0.00760728	0.00929491	83.5507	-0.215712	-0.111516
ANO3	3.34165e-12	5.21844e-11	3.67014e-08	-0.327057	ANO3	4.85172e-09	1.24311e-07	5.32865e-05	-0.452466	0.125409
PID1	3.97528e-12	6.18704e-11	4.36605e-08	-0.32597	PID1	1.4422e-06	1.05577e-05	0.0158396	-0.379303	0.0533332
CSNK2A1	4.29107e-12	6.6561e-11	4.71288e-08	-0.32549	CSNK2A1	5.76381e-06	3.01536e-05	0.063304	-0.358485	0.0329956
TSPAN14	4.87827e-12	7.49153e-11	5.3578e-08	-0.324683	TSPAN14	0.00478021	0.00638348	52.5011	-0.227718	-0.096965
TRIB2	4.90358e-12	7.50546e-11	5.3856e-08	-0.32465	TRIB2	1.5585e-08	3.12673e-07	0.00017117	-0.438822	0.114172
TTC9	6.53582e-12	9.84095e-11	7.17829e-08	-0.322833	TTC9	2.2418e-05	8.59777e-05	0.246217	-0.336549	0.013716
KIF5C	6.63632e-12	9.93424e-11	7.28867e-08	-0.322736	KIF5C	1.77915e-05	7.17947e-05	0.195404	-0.3404	0.0176641
MGLL	6.64082e-12	9.93424e-11	7.29362e-08	-0.322732	MGLL	9.67182e-05	0.000277201	1.06226	-0.310917	-0.0118143
C1orf21	8.50194e-12	1.24115e-10	9.33768e-08	-0.321159	C1orf21	7.21388e-07	6.09987e-06	0.007923	-0.389195	0.0680366
NRGN	8.50587e-12	1.24115e-10	9.34199e-08	-0.321156	NRGN	3.06955e-08	5.20141e-07	0.000337129	-0.430612	0.109457
SOCS7	9.13036e-12	1.32303e-10	1.00279e-07	-0.320703	SOCS7	9.84531e-06	4.53187e-05	0.108131	-0.350033	0.0293304
NPY1R	9.42809e-12	1.35766e-10	1.03549e-07	-0.320498	NPY1R	1.41343e-06	1.03649e-05	0.0155237	-0.379595	0.0590978
GDE1	1.04112e-11	1.49457e-10	1.14347e-07	-0.319862	GDE1	6.50187e-07	5.62073e-06	0.007141	-0.390652	0.0707898
CDKL5	1.06784e-11	1.52818e-10	1.17281e-07	-0.319699	CDKL5	2.35082e-06	1.54777e-05	0.0258191	-0.372125	0.0524262
CAMK1	1.10734e-11	1.57496e-10	1.21619e-07	-0.319466	CAMK1	4.37514e-09	1.16083e-07	4.80522e-05	-0.453646	0.13418
GPM6A	1.26311e-11	1.76394e-10	1.38727e-07	-0.318619	GPM6A	6.2884e-06	3.21854e-05	0.0690655	-0.357127	0.0385077
STYK1	1.28758e-11	1.7927e-10	1.41415e-07	-0.318495	STYK1	1.67825e-09	5.53332e-08	1.84322e-05	-0.464377	0.145882
CXADR	1.35587e-11	1.87648e-10	1.48915e-07	-0.318162	CXADR	9.78219e-11	7.17344e-09	1.07438e-06	-0.494188	0.176026
CACNG3	1.4673e-11	2.0186e-10	1.61153e-07	-0.317651	CACNG3	9.29602e-09	2.03805e-07	0.000102098	-0.444937	0.127286
GGCT	1.6153e-11	2.21561e-10	1.77408e-07	-0.317029	GGCT	6.32897e-10	2.7468e-08	6.95111e-06	-0.474931	0.157902
SLCO2A1	1.67146e-11	2.28587e-10	1.83577e-07	-0.316807	SLCO2A1	0.0199491	0.0202304	219.101	-0.188629	-0.128179
PRKCD	1.7521e-11	2.38907e-10	1.92433e-07	-0.316501	PRKCD	2.49328e-08	4.47447e-07	0.000273837	-0.433154	0.116653
C1orf115	1.75817e-11	2.39031e-10	1.931e-07	-0.316479	C1orf115	1.85449e-05	7.37074e-05	0.203678	-0.339713	0.0232339
NRXN2	1.80594e-11	2.44805e-10	1.98346e-07	-0.316305	NRXN2	0.000949136	0.00171491	10.4244	-0.265451	-0.0508536
ENC1	1.92083e-11	2.5831e-10	2.10965e-07	-0.315903	ENC1	8.34886e-08	1.12372e-06	0.000916956	-0.41808	0.102177
STK25	1.9581e-11	2.61595e-10	2.15058e-07	-0.315778	STK25	1.12001e-06	8.67698e-06	0.012301	-0.382951	0.0671728
FGD1	1.99779e-11	2.66129e-10	2.19417e-07	-0.315647	FGD1	1.52498e-07	1.7868e-06	0.00167488	-0.410281	0.0946336
AQP9	2.23245e-11	2.95684e-10	2.4519e-07	-0.314923	AQP9	0.00380595	0.00531264	41.8008	-0.233395	-0.0815273
PRKCZ	2.27911e-11	3.01002e-10	2.50315e-07	-0.314787	PRKCZ	3.08318e-07	3.1127e-06	0.00338626	-0.400909	0.0861217
TUBA1A	2.4477e-11	3.2052e-10	2.68831e-07	-0.31432	TUBA1A	2.19988e-07	2.38082e-06	0.00241613	-0.405439	0.0911184
ABI2	2.68944e-11	3.50191e-10	2.95381e-07	-0.313703	ABI2	1.24139e-05	5.38218e-05	0.136342	-0.346297	0.0325942
PLCB1	2.90653e-11	3.74241e-10	3.19224e-07	-0.313193	PLCB1	6.29772e-09	1.52955e-07	6.91679e-05	-0.449468	0.136275
HMGCS1	2.92212e-11	3.75203e-10	3.20936e-07	-0.313157	HMGCS1	1.00262e-10	7.22775e-09	1.10117e-06	-0.493941	0.180784
GRIN2A	3.57472e-11	4.56462e-10	3.92612e-07	-0.311828	GRIN2A	7.18814e-06	3.5716e-05	0.0789473	-0.355028	0.0432005
HPCA	3.73202e-11	4.73929e-10	4.09887e-07	-0.311543	HPCA	2.13993e-09	6.59539e-08	2.35029e-05	-0.461691	0.150147
CAMKV	3.88813e-11	4.92402e-10	4.27034e-07	-0.311272	CAMKV	1.09612e-09	3.98466e-08	1.20387e-05	-0.469031	0.15776
SIAH2	4.05859e-11	5.12585e-10	4.45755e-07	-0.310987	SIAH2	0.00115783	0.00200976	12.7165	-0.261103	-0.0498845
SLC30A3	4.46389e-11	5.59188e-10	4.90269e-07	-0.310355	SLC30A3	2.48669e-05	9.4013e-05	0.273113	-0.334805	0.0244495
SOX4	4.62437e-11	5.77726e-10	5.07895e-07	-0.31012	SOX4	0.0366114	0.0327094	402.102	-0.169696	-0.140424
HN1	4.78477e-11	5.92957e-10	5.25511e-07	-0.309893	HN1	1.82931e-07	2.05545e-06	0.00200914	-0.407886	0.0979926
PPP1R1A	5.7399e-11	7.00062e-10	6.30414e-07	-0.308678	PPP1R1A	1.17639e-05	5.17956e-05	0.129203	-0.347168	0.0384895
DGKZ	6.35173e-11	7.66593e-10	6.97611e-07	-0.308	DGKZ	4.40936e-07	4.15832e-06	0.00484279	-0.396034	0.0880338
CHST2	6.63166e-11	7.94157e-10	7.28355e-07	-0.307711	CHST2	1.53821e-06	1.11455e-05	0.0168942	-0.378366	0.0706554
ASPHD1	6.92044e-11	8.22347e-10	7.60072e-07	-0.307424	ASPHD1	1.84417e-07	2.06413e-06	0.00202546	-0.407779	0.100355
RAB15	7.10374e-11	8.41964e-10	7.80204e-07	-0.307248	RAB15	4.76127e-12	6.13661e-10	5.2293e-08	-0.523022	0.215773
ACVR2A	7.42572e-11	8.75636e-10	8.15567e-07	-0.30695	ACVR2A	0.0102437	0.0118587	112.506	-0.20769	-0.0992602
STRN4	7.70114e-11	9.05803e-10	8.45816e-07	-0.306705	STRN4	4.57233e-05	0.00015087	0.502179	-0.32434	0.0176351
SCN3B	8.11116e-11	9.46801e-10	8.90848e-07	-0.306355	SCN3B	2.23995e-08	4.08886e-07	0.000246014	-0.434456	0.128101
PITPNM3	8.43588e-11	9.79757e-10	9.26512e-07	-0.30609	PITPNM3	5.98719e-05	0.000187656	0.657573	-0.319582	0.0134928
PARP6	8.55839e-11	9.91495e-10	9.39968e-07	-0.305992	PARP6	1.18482e-07	1.48215e-06	0.00130129	-0.413573	0.10758
CA11	9.15279e-11	1.05771e-09	1.00525e-06	-0.305538	CA11	0.000531839	0.00107767	5.84118	-0.277727	-0.0278113
CRHBP	9.25026e-11	1.0663e-09	1.01596e-06	-0.305466	CRHBP	6.6006e-07	5.68298e-06	0.00724944	-0.390441	0.0849746
NHP2	9.27583e-11	1.06659e-09	1.01876e-06	-0.305448	NHP2	3.15626e-08	5.30606e-07	0.000346652	-0.43027	0.124823
TRIO	1.0489e-10	1.19715e-09	1.15201e-06	-0.304614	TRIO	0.000304791	0.000692124	3.34752	-0.289016	-0.0155977
HBQ1	1.11513e-10	1.26649e-09	1.22475e-06	-0.304197	HBQ1	0.000283172	0.000653144	3.11008	-0.290473	-0.013724
ATP6V0B	1.12529e-10	1.27489e-09	1.2359e-06	-0.304136	ATP6V0B	7.63749e-09	1.7559e-07	8.38826e-05	-0.447232	0.143096
LYPLA1	1.21351e-10	1.36814e-09	1.3328e-06	-0.303621	LYPLA1	0.00126611	0.00217083	13.9057	-0.259123	-0.0444985
DAGLA	1.31793e-10	1.47324e-09	1.44748e-06	-0.303058	DAGLA	6.84689e-07	5.85945e-06	0.00751994	-0.389928	0.08687
FKBP11	1.31948e-10	1.47324e-09	1.44918e-06	-0.30305	FKBP11	0.00738813	0.0090977	81.1438	-0.216485	-0.0865644
RAB40B	1.33503e-10	1.48701e-09	1.46626e-06	-0.30297	RAB40B	0.0067947	0.00849899	74.6262	-0.218687	-0.0842827
GNG7	1.42422e-10	1.57875e-09	1.56422e-06	-0.302527	GNG7	0.035134	0.0316627	385.876	-0.171036	-0.131492
FKBP1A	1.46559e-10	1.61804e-09	1.60966e-06	-0.302331	FKBP1A	8.93143e-06	4.20681e-05	0.0980939	-0.351589	0.0492583
KIAA1644	1.56893e-10	1.72673e-09	1.72315e-06	-0.301864	KIAA1644	2.91385e-06	1.81744e-05	0.0320028	-0.368916	0.0670526
PRPS2	1.62161e-10	1.78048e-09	1.78102e-06	-0.301637	PRPS2	1.3122e-05	5.63747e-05	0.144119	-0.345396	0.043759
PLXND1	1.63611e-10	1.78931e-09	1.79694e-06	-0.301576	PLXND1	0.0933472	0.0692651	1025.23	-0.136593	-0.164983
PPM1E	1.68101e-10	1.83263e-09	1.84625e-06	-0.301389	PPM1E	4.13959e-10	2.00076e-08	4.54651e-06	-0.479416	0.178026
CCND2	1.71146e-10	1.86144e-09	1.8797e-06	-0.301266	CCND2	4.609e-06	2.55582e-05	0.0506206	-0.361945	0.060679
GRAMD4	1.76769e-10	1.91808e-09	1.94145e-06	-0.301043	GRAMD4	5.82124e-06	3.0342e-05	0.0639346	-0.358331	0.0572878
AKIRIN1	1.81116e-10	1.95151e-09	1.9892e-06	-0.300876	AKIRIN1	0.00217224	0.00334748	23.8577	-0.246833	-0.0540434
CDC42EP3	1.9583e-10	2.10026e-09	2.1508e-06	-0.300337	CDC42EP3	8.21679e-05	0.00024219	0.90245	-0.313893	0.0135558
EPHA3	2.09598e-10	2.23238e-09	2.30201e-06	-0.299867	EPHA3	4.00881e-09	1.08601e-07	4.40287e-05	-0.454641	0.154774
CXCL12	2.1064e-10	2.23832e-09	2.31346e-06	-0.299833	CXCL12	0.00343847	0.00488139	37.7647	-0.235883	-0.0639503
PRMT8	2.16932e-10	2.2999e-09	2.38257e-06	-0.299629	PRMT8	0.000112138	0.000310918	1.23161	-0.30819	0.00856056
ADCY7	2.20586e-10	2.33328e-09	2.42269e-06	-0.299514	ADCY7	0.0130724	0.0144341	143.575	-0.200901	-0.0986123
PPFIA2	2.27731e-10	2.39788e-09	2.50117e-06	-0.299293	PPFIA2	1.56171e-06	1.12582e-05	0.0171523	-0.378145	0.0788524
MPP2	2.35543e-10	2.4689e-09	2.58697e-06	-0.299059	MPP2	0.00140955	0.00236029	15.4811	-0.256726	-0.0423326
BZW2	2.43251e-10	2.54392e-09	2.67163e-06	-0.298835	BZW2	1.81416e-07	2.05215e-06	0.00199249	-0.407996	0.109161
SEPW1	2.48695e-10	2.58332e-09	2.73142e-06	-0.298681	SEPW1	0.000139015	0.000366526	1.5268	-0.304181	0.00549918
BAP1	2.58389e-10	2.67201e-09	2.83789e-06	-0.298415	BAP1	0.000189746	0.000475287	2.08399	-0.29827	-0.00014497
NOL4	2.80235e-10	2.885e-09	3.07782e-06	-0.29785	NOL4	6.41989e-09	1.53024e-07	7.05097e-05	-0.449246	0.151396
ETNK2	3.02424e-10	3.09278e-09	3.32153e-06	-0.297318	ETNK2	0.296768	0.167542	3259.41	-0.0851792	-0.212139
ADCY1	3.17076e-10	3.23546e-09	3.48245e-06	-0.296987	ADCY1	3.64874e-10	1.8475e-08	4.00741e-06	-0.480736	0.183749
SEPT5	3.19934e-10	3.25743e-09	3.51383e-06	-0.296925	SEPT5	0.0415218	0.0361445	456.034	-0.16555	-0.131374
RND1	3.25076e-10	3.30252e-09	3.57031e-06	-0.296813	RND1	0.00114633	0.00199494	12.5902	-0.261323	-0.0354901
SNX3	3.27219e-10	3.317e-09	3.59385e-06	-0.296767	SNX3	5.03059e-09	1.28122e-07	5.5251e-05	-0.452051	0.155284
PLS1	3.4471e-10	3.48665e-09	3.78595e-06	-0.296402	PLS1	0.131074	0.0903548	1439.59	-0.123017	-0.173385
GRIK3	3.54649e-10	3.57155e-09	3.89511e-06	-0.296203	GRIK3	7.25626e-07	6.1114e-06	0.00796955	-0.389113	0.0929101
GLRA2	3.68253e-10	3.70049e-09	4.04452e-06	-0.295939	GLRA2	0.00035417	0.000780098	3.88985	-0.286017	-0.00992112
KLF10	3.84527e-10	3.8473e-09	4.22326e-06	-0.295635	KLF10	0.0120546	0.0135172	132.395	-0.203181	-0.0924541
SLC35B1	3.93766e-10	3.91432e-09	4.32473e-06	-0.295468	SLC35B1	2.02381e-06	1.37724e-05	0.0222275	-0.374344	0.0788765
COX8A	4.17872e-10	4.13617e-09	4.58949e-06	-0.295049	COX8A	6.20058e-06	3.18509e-05	0.068101	-0.357346	0.0622973
SRD5A1	4.21335e-10	4.16153e-09	4.62752e-06	-0.294991	SRD5A1	3.83416e-06	2.22174e-05	0.0421105	-0.364763	0.069772
LRRTM4	4.39549e-10	4.33217e-09	4.82757e-06	-0.294692	LRRTM4	8.29323e-08	1.11978e-06	0.000910846	-0.418165	0.123473
PTPRO	5.07718e-10	4.97223e-09	5.57626e-06	-0.293673	PTPRO	1.59574e-07	1.85947e-06	0.00175261	-0.409686	0.116013
MAPRE2	5.71048e-10	5.58062e-09	6.27182e-06	-0.292838	MAPRE2	3.94232e-07	3.78916e-06	0.00432985	-0.397568	0.104729
HSBP1	5.80444e-10	5.66048e-09	6.37502e-06	-0.292722	HSBP1	5.9068e-08	8.63334e-07	0.000648744	-0.422472	0.129749
ERI3	5.85948e-10	5.70212e-09	6.43547e-06	-0.292655	ERI3	3.5953e-08	5.85888e-07	0.000394872	-0.428666	0.13601
HPCAL4	5.93942e-10	5.75569e-09	6.52327e-06	-0.292559	HPCAL4	8.91505e-07	7.26396e-06	0.0097914	-0.386206	0.0936471
TXNL4A	6.02334e-10	5.8248e-09	6.61543e-06	-0.292459	TXNL4A	4.71274e-08	7.15871e-07	0.0005176	-0.425305	0.132846
CXCL14	6.09271e-10	5.86732e-09	6.69162e-06	-0.292377	CXCL14	2.78011e-06	1.75698e-05	0.030534	-0.369621	0.0772441
SYT5	6.16881e-10	5.92827e-09	6.77521e-06	-0.292289	SYT5	9.13343e-10	3.59691e-08	1.00312e-05	-0.471003	0.178714
STMN4	6.70809e-10	6.40656e-09	7.36749e-06	-0.291691	STMN4	1.08849e-05	4.92512e-05	0.119549	-0.348421	0.05673
PTGIS	6.92511e-10	6.60019e-09	7.60585e-06	-0.291464	PTGIS	0.000535941	0.00108444	5.88624	-0.277568	-0.0138962
KCNJ6	6.96044e-10	6.62021e-09	7.64465e-06	-0.291427	KCNJ6	1.15453e-06	8.84771e-06	0.0126802	-0.382515	0.091088
GRM2	7.19515e-10	6.8154e-09	7.90243e-06	-0.29119	GRM2	0.0017508	0.00282387	19.229	-0.251815	-0.0393755
RELN	7.42395e-10	7.01774e-09	8.15373e-06	-0.290966	RELN	1.29845e-07	1.59613e-06	0.00142609	-0.412382	0.121416
NDN	7.58578e-10	7.15608e-09	8.33146e-06	-0.290812	NDN	1.13208e-06	8.70703e-06	0.0124336	-0.382797	0.0919856
DGKB	9.07174e-10	8.5058e-09	9.96349e-06	-0.289527	DGKB	1.31261e-07	1.60427e-06	0.00144164	-0.412241	0.122714
LRFN4	9.17504e-10	8.58523e-09	1.00769e-05	-0.289445	LRFN4	0.0520795	0.0433913	571.989	-0.157869	-0.131576
TBC1D9	9.24927e-10	8.6372e-09	1.01585e-05	-0.289387	TBC1D9	5.21254e-06	2.82783e-05	0.0572494	-0.360046	0.070659
MAN1A1	9.55046e-10	8.88258e-09	1.04893e-05	-0.289156	MAN1A1	8.38333e-10	3.39584e-08	9.20741e-06	-0.471925	0.182769
ASTN1	9.58279e-10	8.89475e-09	1.05248e-05	-0.289132	ASTN1	3.04535e-06	1.88264e-05	0.033447	-0.368252	0.0791207
ARPC5	9.95476e-10	9.18468e-09	1.09333e-05	-0.288857	ARPC5	4.41361e-10	2.08579e-08	4.84747e-06	-0.478743	0.189886
TMEM160	9.97762e-10	9.18744e-09	1.09584e-05	-0.28884	TMEM160	3.00516e-07	3.0566e-06	0.00330056	-0.401255	0.112415
GALNT1	1.00116e-09	9.20036e-09	1.09957e-05	-0.288816	GALNT1	1.57727e-06	1.13103e-05	0.0173231	-0.378001	0.089185
CSPG5	1.2205e-09	1.11275e-08	1.34047e-05	-0.287381	CSPG5	6.90956e-07	5.88938e-06	0.00758877	-0.3898	0.102419
DCK	1.24824e-09	1.13136e-08	1.37094e-05	-0.287218	DCK	1.18752e-05	5.21775e-05	0.130426	-0.347016	0.059798
PTPRN2	1.2694e-09	1.14828e-08	1.39418e-05	-0.287095	PTPRN2	1.61632e-07	1.87831e-06	0.0017752	-0.409517	0.122422
DUSP3	1.31583e-09	1.18564e-08	1.44517e-05	-0.286834	DUSP3	3.97817e-10	1.96745e-08	4.36922e-06	-0.479832	0.192998
ADCY2	1.34631e-09	1.21075e-08	1.47865e-05	-0.286667	ADCY2	0.0122029	0.0136441	134.025	-0.202838	-0.0838294
SLC1A6	1.35959e-09	1.21795e-08	1.49324e-05	-0.286596	SLC1A6	1.79956e-05	7.22072e-05	0.197646	-0.340211	0.0536153
ZNF385D	1.37314e-09	1.22771e-08	1.50812e-05	-0.286524	ZNF385D	8.67774e-08	1.14985e-06	0.000953077	-0.417586	0.131062
RALA	1.40595e-09	1.2522e-08	1.54416e-05	-0.286351	RALA	3.93639e-06	2.2717e-05	0.0432333	-0.364362	0.0780102
B4GALNT1	1.41928e-09	1.26164e-08	1.5588e-05	-0.286283	B4GALNT1	3.01115e-07	3.0566e-06	0.00330715	-0.401228	0.114946
KIF3C	1.46583e-09	1.30052e-08	1.60992e-05	-0.286047	KIF3C	1.75678e-08	3.35068e-07	0.000192948	-0.437387	0.15134
SORBS2	1.47469e-09	1.30588e-08	1.61966e-05	-0.286003	SORBS2	9.58647e-07	7.67863e-06	0.0105288	-0.385174	0.0991708
PANK3	1.56491e-09	1.37523e-08	1.71874e-05	-0.285569	PANK3	0.00050956	0.00104479	5.5965	-0.278612	-0.00695763
CCNA1	1.5724e-09	1.37919e-08	1.72697e-05	-0.285534	CCNA1	7.1162e-07	6.0413e-06	0.00781572	-0.389387	0.103852
NPM3	1.60928e-09	1.40887e-08	1.76747e-05	-0.285365	NPM3	1.37708e-07	1.65604e-06	0.00151245	-0.411616	0.126251
TRPC3	2.01214e-09	1.73526e-08	2.20993e-05	-0.283724	TRPC3	0.215068	0.131806	2362.09	-0.101134	-0.18259
EFNB3	2.04619e-09	1.76134e-08	2.24733e-05	-0.2836	EFNB3	1.02067e-06	8.0841e-06	0.01121	-0.38428	0.10068
KIAA1024	2.1556e-09	1.84863e-08	2.36749e-05	-0.283216	KIAA1024	3.20932e-05	0.000114803	0.35248	-0.330468	0.0472519
PRKCI	2.17464e-09	1.85807e-08	2.38841e-05	-0.283151	PRKCI	0.000661396	0.0012876	7.26411	-0.273173	-0.00997802
GABRA4	2.23053e-09	1.89183e-08	2.44979e-05	-0.282963	GABRA4	0.000466621	0.000972391	5.1249	-0.280423	-0.00254086
CGREF1	2.31466e-09	1.95959e-08	2.54219e-05	-0.28269	CGREF1	4.78115e-08	7.23678e-07	0.000525113	-0.425125	0.142435
GNG3	2.44879e-09	2.05807e-08	2.6895e-05	-0.282273	GNG3	3.13677e-09	8.8354e-08	3.44512e-05	-0.457415	0.175142
PIP5K1C	2.48098e-09	2.08134e-08	2.72486e-05	-0.282176	PIP5K1C	1.57949e-06	1.13103e-05	0.0173475	-0.37798	0.0958044
SLC4A3	2.57501e-09	2.15072e-08	2.82813e-05	-0.2819	SLC4A3	1.12773e-06	8.68931e-06	0.0123858	-0.382852	0.100953
KCNMB2	2.5823e-09	2.15072e-08	2.83614e-05	-0.281879	KCNMB2	0.00183195	0.00293473	20.1203	-0.250776	-0.0311026
MEX3C	2.58848e-09	2.152e-08	2.84293e-05	-0.281861	MEX3C	0.297193	0.167666	3264.07	-0.0851046	-0.196756
SEPT11	2.82218e-09	2.33788e-08	3.0996e-05	-0.281219	SEPT11	0.0165029	0.0174084	181.252	-0.194219	-0.0869999
DR1	2.92053e-09	2.40935e-08	3.20761e-05	-0.280964	DR1	0.000908985	0.00165786	9.98338	-0.266387	-0.0145764
DRD1	2.9241e-09	2.40935e-08	3.21153e-05	-0.280954	DRD1	2.90854e-07	2.9881e-06	0.00319445	-0.401696	0.120742
ATXN10	3.04314e-09	2.48529e-08	3.34229e-05	-0.280657	ATXN10	3.2682e-10	1.75955e-08	3.58947e-06	-0.481885	0.201228
MPZL1	3.18572e-09	2.59714e-08	3.49888e-05	-0.280315	MPZL1	0.147662	0.099029	1621.77	-0.117999	-0.162317
NRXN3	3.34312e-09	2.71588e-08	3.67175e-05	-0.279955	NRXN3	1.78534e-06	1.24617e-05	0.0196084	-0.376189	0.0962338
FJX1	3.35291e-09	2.71905e-08	3.6825e-05	-0.279933	FJX1	1.80451e-09	5.81439e-08	1.98189e-05	-0.463578	0.183645
STK24	3.45817e-09	2.79951e-08	3.79811e-05	-0.279702	STK24	0.000512214	0.00104789	5.62565	-0.278504	-0.0011973
ALCAM	3.5908e-09	2.90179e-08	3.94377e-05	-0.27942	ALCAM	1.19684e-05	5.23171e-05	0.131449	-0.346889	0.0674695
R3HDM2	3.69146e-09	2.97274e-08	4.05433e-05	-0.279212	R3HDM2	3.1905e-06	1.94971e-05	0.0350413	-0.36755	0.0883378
AZIN1	3.86901e-09	3.11031e-08	4.24934e-05	-0.27886	AZIN1	3.1454e-07	3.15522e-06	0.00345459	-0.400639	0.121779
GRIN2B	3.90833e-09	3.13646e-08	4.29252e-05	-0.278784	GRIN2B	0.00381184	0.00531737	41.8654	-0.233357	-0.0454265
SLC30A4	4.34565e-09	3.45146e-08	4.77283e-05	-0.277985	SLC30A4	0.000204356	0.000504747	2.24444	-0.296843	0.0188572
MEF2C	4.36358e-09	3.45976e-08	4.79252e-05	-0.277954	MEF2C	0.000193078	0.000482212	2.12058	-0.297936	0.0199817
GABRB3	5.18648e-09	4.07032e-08	5.69631e-05	-0.276648	GABRB3	4.04335e-06	2.31458e-05	0.0444081	-0.363952	0.0873039
MARCKS	5.60554e-09	4.37691e-08	6.15657e-05	-0.276059	MARCKS	0.00311548	0.00449946	34.2174	-0.238276	-0.0377832
CREB3L1	5.71739e-09	4.45671e-08	6.27941e-05	-0.275909	CREB3L1	0.0230877	0.0227046	253.572	-0.184223	-0.0916861
UBE2W	5.80771e-09	4.5119e-08	6.37861e-05	-0.275789	UBE2W	1.05437e-05	4.80737e-05	0.115801	-0.348934	0.0731443
MCOLN1	6.35962e-09	4.90811e-08	6.98477e-05	-0.275098	MCOLN1	3.18344e-05	0.000114261	0.349637	-0.330606	0.0555084
RGS12	6.36019e-09	4.90811e-08	6.98539e-05	-0.275097	RGS12	0.00487355	0.00647964	53.5262	-0.22723	-0.0478676
PVRL1	6.38294e-09	4.91745e-08	7.01038e-05	-0.27507	PVRL1	4.03804e-05	0.000136742	0.443498	-0.326506	0.0514358
ZNF91	6.62473e-09	5.08678e-08	7.27594e-05	-0.274786	ZNF91	0.000283466	0.000653469	3.11331	-0.290453	0.0156665
NLGN1	7.09925e-09	5.44209e-08	7.7971e-05	-0.274258	NLGN1	7.83274e-07	6.50674e-06	0.0086027	-0.388037	0.113779
PDE6D	7.12293e-09	5.45121e-08	7.82312e-05	-0.274232	PDE6D	4.17155e-05	0.000140036	0.458161	-0.325941	0.0517085
MAFB	7.20109e-09	5.50083e-08	7.90896e-05	-0.274149	MAFB	0.0223831	0.0221706	245.834	-0.185165	-0.0889839
GRM7	7.60401e-09	5.7811e-08	8.35149e-05	-0.273731	GRM7	0.00124216	0.0021355	13.6427	-0.259547	-0.0141842
CRIP2	7.76405e-09	5.88341e-08	8.52725e-05	-0.273572	CRIP2	1.38722e-09	4.72015e-08	1.52359e-05	-0.466467	0.192895
RASL10A	8.17202e-09	6.15222e-08	8.97533e-05	-0.273178	RASL10A	4.04712e-08	6.4229e-07	0.000444495	-0.4272	0.154022
IQSEC2	8.25757e-09	6.20653e-08	9.06929e-05	-0.273098	IQSEC2	0.00106755	0.00188579	11.7249	-0.262888	-0.0102105
MPPED1	8.4997e-09	6.37814e-08	9.33522e-05	-0.272876	MPPED1	9.39093e-10	3.63108e-08	1.03141e-05	-0.470704	0.197828
PTGER3	9.20894e-09	6.84369e-08	0.000101142	-0.272258	PTGER3	0.00192636	0.0030515	21.1573	-0.249619	-0.022639
KLF13	9.75725e-09	7.21637e-08	0.000107164	-0.271812	KLF13	3.35459e-05	0.000119097	0.368434	-0.329708	0.0578967
MAPK4	9.87268e-09	7.29008e-08	0.000108432	-0.271721	MAPK4	0.410932	0.213091	4513.27	-0.0671728	-0.204548
FHOD3	1.00117e-08	7.36918e-08	0.000109958	-0.271613	FHOD3	5.09323e-05	0.000164889	0.559389	-0.322445	0.0508328
HOPX	1.05317e-08	7.71511e-08	0.00011567	-0.271221	HOPX	4.8277e-05	0.000158008	0.530226	-0.323387	0.0521664
TATDN2	1.06442e-08	7.78516e-08	0.000116905	-0.271138	TATDN2	1.88721e-05	7.4737e-05	0.207272	-0.339422	0.068284
ST8SIA4	1.09395e-08	7.9759e-08	0.000120149	-0.270926	ST8SIA4	0.00153468	0.00252217	16.8554	-0.254811	-0.0161157
KCNK12	1.11125e-08	8.07658e-08	0.000122049	-0.270804	KCNK12	7.03598e-06	3.513e-05	0.0772762	-0.355365	0.0845607
SERINC3	1.20402e-08	8.69613e-08	0.000132238	-0.270181	SERINC3	2.6385e-08	4.621e-07	0.000289786	-0.432464	0.162283
TMEM132A	1.22314e-08	8.8067e-08	0.000134338	-0.270059	TMEM132A	2.47608e-07	2.63944e-06	0.00271948	-0.403859	0.1338
LIG4	1.28037e-08	9.15076e-08	0.000140623	-0.269703	LIG4	8.62759e-06	4.09545e-05	0.0947569	-0.35214	0.0824376
UBE2J1	1.3071e-08	9.31944e-08	0.000143559	-0.269542	UBE2J1	0.000750901	0.00142451	8.24715	-0.270485	0.00094372
CBX6	1.30847e-08	9.31944e-08	0.000143709	-0.269533	CBX6	1.077e-05	4.88353e-05	0.118287	-0.348592	0.0790587
C12orf4	1.4132e-08	9.98841e-08	0.000155211	-0.268932	C12orf4	1.09219e-06	8.52353e-06	0.0119955	-0.383312	0.11438
BCL11A	1.42007e-08	1.00216e-07	0.000155966	-0.268894	BCL11A	2.42864e-09	7.27436e-08	2.66738e-05	-0.460282	0.191388
DLG3	1.44855e-08	1.01915e-07	0.000159094	-0.268739	DLG3	7.69733e-06	3.74584e-05	0.0845398	-0.353949	0.0852102
ZNF804A	1.51137e-08	1.06173e-07	0.000165993	-0.268406	ZNF804A	1.48629e-05	6.18714e-05	0.16324	-0.343362	0.0749555
BTBD1	1.57246e-08	1.09964e-07	0.000172703	-0.268095	BTBD1	3.09817e-06	1.90975e-05	0.0340272	-0.367993	0.0998977
GPR137	1.58303e-08	1.1051e-07	0.000173864	-0.268043	GPR137	0.0378839	0.0335686	416.078	-0.168579	-0.0994637
LHX6	1.58744e-08	1.1051e-07	0.000174348	-0.268021	LHX6	4.6564e-06	2.57539e-05	0.0511412	-0.361788	0.0937665
LAMB1	1.59816e-08	1.11088e-07	0.000175525	-0.267968	LAMB1	0.00474901	0.00635759	52.1584	-0.227883	-0.0400856
TPM3	1.61814e-08	1.11973e-07	0.000177721	-0.267871	TPM3	4.29624e-06	2.42347e-05	0.0471856	-0.363024	0.0951533
CDKN2D	1.63899e-08	1.13246e-07	0.000180011	-0.26777	CDKN2D	3.03849e-06	1.88114e-05	0.0333717	-0.368286	0.100516
CDK17	1.71431e-08	1.17921e-07	0.000188282	-0.267417	CDK17	1.13794e-05	5.04159e-05	0.12498	-0.347705	0.0802882
TMED3	1.71877e-08	1.18052e-07	0.000188772	-0.267396	TMED3	4.24792e-06	2.40567e-05	0.0466549	-0.363197	0.0958009
CELF3	1.74263e-08	1.19513e-07	0.000191393	-0.267288	CELF3	0.145731	0.098012	1600.56	-0.11856	-0.148728
GLCE	1.79477e-08	1.22725e-07	0.000197119	-0.267056	GLCE	6.51716e-09	1.53995e-07	7.1578e-05	-0.449072	0.182016
PTP4A1	1.82052e-08	1.24302e-07	0.000199947	-0.266943	PTP4A1	5.59711e-07	4.94924e-06	0.00614731	-0.39274	0.125796
SLC17A7	1.84465e-08	1.25394e-07	0.000202598	-0.266839	SLC17A7	9.89652e-08	1.28723e-06	0.00108694	-0.415898	0.149059
GREM2	1.95208e-08	1.32114e-07	0.000214397	-0.266393	GREM2	2.13295e-05	8.23974e-05	0.234262	-0.337382	0.0709899
CHL1	1.98301e-08	1.34011e-07	0.000217794	-0.266268	CHL1	4.11067e-06	2.34052e-05	0.0451475	-0.3637	0.0974316
DCAF6	2.01055e-08	1.35673e-07	0.000220818	-0.266159	DCAF6	3.23426e-06	1.95399e-05	0.0355219	-0.367344	0.101185
DCAF11	2.04451e-08	1.37564e-07	0.000224549	-0.266027	DCAF11	4.37868e-05	0.000145705	0.48091	-0.325096	0.0590693
BDNF	2.05211e-08	1.37874e-07	0.000225383	-0.265997	BDNF	2.88887e-08	4.93456e-07	0.000317285	-0.431356	0.165359
EIF4G1	2.06556e-08	1.38576e-07	0.00022686	-0.265946	EIF4G1	0.025131	0.0241992	276.013	-0.181624	-0.0843218
CALM1	2.08938e-08	1.39769e-07	0.000229476	-0.265855	CALM1	1.15913e-05	5.12482e-05	0.127308	-0.347407	0.081552
TUSC2	2.09394e-08	1.39871e-07	0.000229977	-0.265838	TUSC2	4.00229e-06	2.30037e-05	0.0439572	-0.364108	0.0982706
DKK2	2.09965e-08	1.4005e-07	0.000230604	-0.265816	DKK2	7.22416e-05	0.000216992	0.793429	-0.316221	0.0504047
SMARCA2	2.10689e-08	1.40331e-07	0.0002314	-0.265789	SMARCA2	4.00034e-07	3.83207e-06	0.00439358	-0.397368	0.131579
TOR1A	2.34568e-08	1.55563e-07	0.000257626	-0.264937	TOR1A	3.94351e-06	2.27272e-05	0.0433115	-0.364334	0.0993973
WFDC2	2.41124e-08	1.59682e-07	0.000264827	-0.264718	WFDC2	0.00120113	0.00207502	13.192	-0.260292	-0.00442591
ST6GAL1	2.41492e-08	1.59697e-07	0.000265231	-0.264705	ST6GAL1	0.00713509	0.0088631	78.3647	-0.217404	-0.0473011
ACP1	2.44854e-08	1.61458e-07	0.000268923	-0.264595	ACP1	0.000103166	0.000291943	1.13307	-0.309731	0.0451352
SELT	2.45812e-08	1.61629e-07	0.000269976	-0.264564	SELT	2.14257e-07	2.33942e-06	0.00235318	-0.40579	0.141226
KLF9	2.51853e-08	1.65131e-07	0.00027661	-0.264371	KLF9	0.00271959	0.00403737	29.8693	-0.241535	-0.0228361
SLITRK3	2.5257e-08	1.65367e-07	0.000277398	-0.264348	SLITRK3	3.84778e-05	0.000132163	0.422602	-0.327343	0.0629947
C2CD2L	2.53134e-08	1.65502e-07	0.000278017	-0.26433	C2CD2L	1.17559e-05	5.17956e-05	0.129115	-0.347179	0.0828486
PTPRN	2.54091e-08	1.65659e-07	0.000279068	-0.2643	PTPRN	4.33423e-07	4.09656e-06	0.00476028	-0.39627	0.131969
NDUFS3	2.54903e-08	1.65954e-07	0.00027996	-0.264275	NDUFS3	2.00657e-05	7.82257e-05	0.220382	-0.338402	0.0741272
ETV5	2.6388e-08	1.71241e-07	0.00028982	-0.263999	ETV5	3.17969e-08	5.3244e-07	0.000349225	-0.430179	0.16618
LBH	2.6523e-08	1.7171e-07	0.000291302	-0.263958	LBH	0.000768626	0.00144973	8.44182	-0.269988	0.00602999
LDB2	2.68475e-08	1.73325e-07	0.000294866	-0.263861	LDB2	4.91732e-08	7.4165e-07	0.000540069	-0.424774	0.160912
ARHGAP32	2.71836e-08	1.74835e-07	0.000298557	-0.263762	ARHGAP32	0.000137849	0.000364164	1.514	-0.304339	0.040577
TUBG1	2.72072e-08	1.74835e-07	0.000298817	-0.263755	TUBG1	6.87103e-08	9.68017e-07	0.000754646	-0.42056	0.156805
TPST2	2.72326e-08	1.74835e-07	0.000299096	-0.263747	TPST2	0.000261618	0.000612396	2.87335	-0.292033	0.0282856
ERC2	2.7317e-08	1.75133e-07	0.000300022	-0.263723	ERC2	8.27524e-05	0.000243575	0.90887	-0.313764	0.0500415
RAPGEFL1	2.78272e-08	1.78157e-07	0.000305626	-0.263575	RAPGEFL1	6.03971e-05	0.000189024	0.663342	-0.319427	0.0558522
DACH1	2.84611e-08	1.81462e-07	0.000312588	-0.263395	DACH1	8.54506e-08	1.14543e-06	0.000938503	-0.417783	0.154388
CDC40	2.85608e-08	1.81846e-07	0.000313683	-0.263367	CDC40	1.90037e-08	3.57642e-07	0.000208717	-0.436442	0.173076
CHRNA4	3.11939e-08	1.97794e-07	0.000342602	-0.26266	CHRNA4	5.38417e-05	0.000172182	0.591343	-0.321465	0.0588052
MAPKAP1	3.1601e-08	2.00101e-07	0.000347074	-0.262556	MAPKAP1	0.000660931	0.0012876	7.259	-0.273188	0.0106317
RGS6	3.21718e-08	2.03159e-07	0.000353343	-0.262412	RGS6	0.00384825	0.00536113	42.2653	-0.233123	-0.0292892
DMWD	3.2527e-08	2.04842e-07	0.000357244	-0.262324	DMWD	0.0794	0.0608043	872.05	-0.142731	-0.119592
RIT2	3.30061e-08	2.07576e-07	0.000362506	-0.262206	RIT2	2.90965e-06	1.81744e-05	0.0319566	-0.368938	0.106732
MMP2	3.53709e-08	2.21545e-07	0.000388479	-0.261649	MMP2	0.412407	0.213573	4529.47	0.0669617	-0.328611
CCDC85B	3.54654e-08	2.21836e-07	0.000389516	-0.261628	CCDC85B	5.67318e-06	2.99001e-05	0.0623085	-0.358732	0.0971041
P2RX5	3.56495e-08	2.22686e-07	0.000391538	-0.261586	P2RX5	2.75333e-08	4.7604e-07	0.000302398	-0.431944	0.170358
HRAS	3.58102e-08	2.23388e-07	0.000393304	-0.26155	HRAS	1.0206e-05	4.68168e-05	0.112093	-0.349456	0.0879065
EXD2	3.62481e-08	2.25815e-07	0.000398112	-0.261452	EXD2	0.00212772	0.0032968	23.3688	-0.247315	-0.0141369
ACOT8	3.65289e-08	2.26953e-07	0.000401197	-0.26139	ACOT8	2.61733e-10	1.54613e-08	2.87461e-06	-0.484187	0.222797
FSCN1	3.67032e-08	2.27729e-07	0.000403111	-0.261351	FSCN1	1.49966e-06	1.09407e-05	0.0164708	-0.378735	0.117384
SEC61G	3.70682e-08	2.29378e-07	0.00040712	-0.261271	SEC61G	6.30617e-06	3.21989e-05	0.0692607	-0.357083	0.0958111
PROM1	3.74063e-08	2.31161e-07	0.000410834	-0.261198	PROM1	1.02148e-05	4.68168e-05	0.112189	-0.349443	0.0882445
EPHA4	3.74568e-08	2.31164e-07	0.000411387	-0.261187	EPHA4	1.38223e-07	1.65604e-06	0.0015181	-0.411567	0.15038
AFF2	3.79193e-08	2.33395e-07	0.000416468	-0.261088	AFF2	0.0146934	0.0158454	161.377	-0.197574	-0.063514
KCNN1	3.8355e-08	2.35763e-07	0.000421253	-0.260996	KCNN1	4.13337e-06	2.34403e-05	0.0453969	-0.363616	0.10262
ARNTL	3.97777e-08	2.43138e-07	0.000436878	-0.260701	ARNTL	1.09964e-06	8.56595e-06	0.0120773	-0.383214	0.122513
UNC13A	3.98178e-08	2.43138e-07	0.000437319	-0.260693	UNC13A	1.13779e-07	1.43599e-06	0.00124963	-0.414097	0.153404
POLR1D	4.00768e-08	2.44396e-07	0.000440163	-0.260641	POLR1D	4.81313e-05	0.000157958	0.528626	-0.32344	0.0627993
ETF1	4.08085e-08	2.48204e-07	0.0004482	-0.260494	ETF1	0.00347617	0.00492341	38.1788	-0.235617	-0.0248774
MLF1	4.11622e-08	2.50026e-07	0.000452084	-0.260424	MLF1	3.98056e-08	6.36476e-07	0.000437185	-0.427406	0.166981
PMEPA1	4.22634e-08	2.55707e-07	0.000464179	-0.26021	PMEPA1	0.00133581	0.00226085	14.6712	-0.257929	-0.00228149
MPL	4.26594e-08	2.57504e-07	0.000468529	-0.260135	MPL	0.0320557	0.0294129	352.068	-0.173986	-0.0861488
CDC6	4.26719e-08	2.57504e-07	0.000468665	-0.260133	CDC6	0.0117991	0.0132883	129.589	-0.203779	-0.0563535
ENSA	4.59827e-08	2.75684e-07	0.000505028	-0.259526	ENSA	8.717e-07	7.1299e-06	0.00957389	-0.386525	0.126999
RNF2	4.61452e-08	2.76244e-07	0.000506813	-0.259497	RNF2	5.29536e-06	2.85649e-05	0.058159	-0.359802	0.100305
ZDHHC14	4.62345e-08	2.76244e-07	0.000507793	-0.259481	ZDHHC14	9.54051e-05	0.000273991	1.04783	-0.311168	0.0516866
PCNXL2	4.67388e-08	2.78771e-07	0.000513332	-0.259393	PCNXL2	0.000666876	0.00129456	7.3243	-0.272999	0.0136058
NNAT	4.82071e-08	2.86788e-07	0.000529459	-0.259141	NNAT	6.87337e-08	9.68017e-07	0.000754903	-0.420556	0.161415
PIN1	4.90145e-08	2.90843e-07	0.000538326	-0.259006	PIN1	9.80007e-09	2.13754e-07	0.000107634	-0.444318	0.185312
MYH10	5.03539e-08	2.97644e-07	0.000553036	-0.258786	MYH10	1.4692e-08	3.03008e-07	0.000161362	-0.439526	0.18074
MTF2	5.1084e-08	3.00424e-07	0.000561056	-0.258669	MTF2	0.000612841	0.0012101	6.73084	-0.274774	0.0161055
HIVEP3	5.14183e-08	3.01239e-07	0.000564727	-0.258616	HIVEP3	0.971457	0.380711	10669.5	-0.00292634	-0.255689
CORO1A	5.24926e-08	3.07144e-07	0.000576526	-0.258447	CORO1A	3.79456e-07	3.67635e-06	0.00416757	-0.398089	0.139643
UQCR11	5.33559e-08	3.11015e-07	0.000586007	-0.258314	UQCR11	0.00013209	0.000352524	1.45075	-0.305139	0.0468257
KCNQ3	5.34233e-08	3.11015e-07	0.000586748	-0.258303	KCNQ3	0.00146936	0.00243647	16.138	-0.255792	-0.00251139
OSBP2	5.36187e-08	3.1176e-07	0.000588894	-0.258273	OSBP2	0.0116737	0.0131876	128.213	-0.204077	-0.0541966
KLHDC3	5.39001e-08	3.13002e-07	0.000591985	-0.258231	KLHDC3	1.27491e-07	1.57744e-06	0.00140024	-0.41262	0.15439
CBLN1	5.46544e-08	3.15992e-07	0.000600269	-0.258117	CBLN1	0.00234985	0.0035784	25.8084	-0.244993	-0.0131245
NRN1	5.51647e-08	3.18347e-07	0.000605874	-0.258041	NRN1	3.16175e-07	3.16416e-06	0.00347255	-0.400569	0.142528
PDIA6	5.75375e-08	3.308e-07	0.000631934	-0.257696	PDIA6	0.000888478	0.00162604	9.75815	-0.26688	0.00918374
MAPK8IP1	5.85502e-08	3.35787e-07	0.000643056	-0.257553	MAPK8IP1	0.000659549	0.00128621	7.24382	-0.273232	0.0156785
GFOD2	5.8713e-08	3.36304e-07	0.000644845	-0.25753	GFOD2	0.0470425	0.0399128	516.668	-0.161354	-0.0961764
HTR2A	5.94312e-08	3.39576e-07	0.000652733	-0.257431	HTR2A	1.73682e-08	3.32753e-07	0.000190755	-0.437524	0.180093
CDH10	6.01363e-08	3.42335e-07	0.000660476	-0.257334	CDH10	1.58319e-08	3.14658e-07	0.000173882	-0.438634	0.1813
DLGAP2	6.12771e-08	3.47978e-07	0.000673007	-0.25718	DLGAP2	0.00141098	0.00236084	15.4968	-0.256703	-0.000476454
DPYSL4	6.13534e-08	3.47978e-07	0.000673844	-0.25717	DPYSL4	5.18455e-06	2.81623e-05	0.0569419	-0.360129	0.10296
CAPZA2	6.59945e-08	3.72019e-07	0.000724817	-0.25657	CAPZA2	5.91876e-06	3.06999e-05	0.0650057	-0.358072	0.101502
PTPN3	6.71575e-08	3.78114e-07	0.000737591	-0.256426	PTPN3	1.7449e-07	1.98436e-06	0.00191643	-0.40851	0.152083
COPS8	7.02841e-08	3.94277e-07	0.00077193	-0.256051	COPS8	2.99467e-05	0.000108678	0.328905	-0.331651	0.0756
CDH12	7.06763e-08	3.95996e-07	0.000776238	-0.256005	CDH12	4.39414e-09	1.16083e-07	4.82609e-05	-0.453597	0.197592
FBXL2	7.26291e-08	4.06445e-07	0.000797685	-0.25578	FBXL2	1.83556e-06	1.26738e-05	0.0201599	-0.375781	0.120001
ST8SIA5	7.31265e-08	4.08734e-07	0.000803148	-0.255724	ST8SIA5	5.36997e-09	1.35147e-07	5.89784e-05	-0.451303	0.195579
RCAN3	7.51783e-08	4.19695e-07	0.000825683	-0.255495	RCAN3	0.000264384	0.00061751	2.90372	-0.291826	0.0363312
PXMP4	7.81433e-08	4.35682e-07	0.000858248	-0.255175	PXMP4	0.0384231	0.0339112	422.001	-0.168115	-0.0870599
DLG4	7.92059e-08	4.39525e-07	0.000869918	-0.255063	DLG4	0.000110412	0.000306733	1.21265	-0.308477	0.0534139
PTPN4	8.23947e-08	4.54807e-07	0.000904941	-0.254736	PTPN4	7.67714e-05	0.000228821	0.84318	-0.315124	0.0603876
TM7SF2	8.24073e-08	4.54807e-07	0.000905079	-0.254735	TM7SF2	1.26073e-06	9.5074e-06	0.0138466	-0.381249	0.126514
SLC30A9	8.24518e-08	4.54807e-07	0.000905569	-0.25473	SLC30A9	7.8343e-08	1.07142e-06	0.000860441	-0.418892	0.164162
NEK2	8.27543e-08	4.55932e-07	0.00090889	-0.2547	NEK2	7.55217e-05	0.000225412	0.829455	-0.31542	0.0607202
EPB41L4B	8.35832e-08	4.5995e-07	0.000917994	-0.254617	EPB41L4B	4.85626e-05	0.000158639	0.533363	-0.323283	0.0686663
TMEM158	8.40623e-08	4.61488e-07	0.000923256	-0.25457	TMEM158	8.564e-08	1.14543e-06	0.000940585	-0.417755	0.163185
CNTN6	8.7306e-08	4.77029e-07	0.000958881	-0.254255	CNTN6	4.24909e-10	2.03061e-08	4.66677e-06	-0.479142	0.224886
LSM4	8.86667e-08	4.83321e-07	0.000973826	-0.254127	LSM4	7.30585e-09	1.69801e-07	8.02402e-05	-0.447748	0.193621
CHD3	8.87807e-08	4.83373e-07	0.000975079	-0.254116	CHD3	0.0170682	0.0179054	187.46	-0.193236	-0.0608798
BICD1	9.02835e-08	4.90169e-07	0.000991583	-0.253976	BICD1	0.0605802	0.0488737	665.353	-0.152575	-0.101401
AKAP5	9.22503e-08	4.99908e-07	0.00101319	-0.253797	AKAP5	6.42965e-08	9.17036e-07	0.000706169	-0.421401	0.167604
EDNRA	9.28269e-08	5.02443e-07	0.00101952	-0.253745	EDNRA	0.289193	0.164439	3176.2	-0.0865217	-0.167223
DLG2	9.32889e-08	5.04353e-07	0.00102459	-0.253704	DLG2	7.17968e-05	0.000216267	0.788544	-0.316332	0.0626283
NRIP1	9.4405e-08	5.09791e-07	0.00103685	-0.253605	NRIP1	0.00236094	0.00359271	25.9302	-0.244882	-0.0087227
ATRN	9.69267e-08	5.21158e-07	0.00106455	-0.253385	ATRN	1.6275e-05	6.64952e-05	0.178749	-0.341871	0.0884862
KIF2A	9.69608e-08	5.21158e-07	0.00106492	-0.253382	KIF2A	0.000314445	0.000709878	3.45355	-0.288396	0.0350143
PSME3	1.01904e-07	5.46456e-07	0.00111921	-0.252967	PSME3	2.65195e-06	1.69615e-05	0.0291264	-0.370328	0.117362
SCG2	1.03208e-07	5.52167e-07	0.00113353	-0.25286	SCG2	1.70578e-07	1.95555e-06	0.00187346	-0.408809	0.155948
FMNL1	1.104e-07	5.88602e-07	0.00121253	-0.252296	FMNL1	0.0107149	0.0122706	117.681	-0.206453	-0.0458435
ARHGEF7	1.12697e-07	5.99467e-07	0.00123776	-0.252124	ARHGEF7	0.000461001	0.000963987	5.06318	-0.280671	0.0285472
PCDH7	1.13637e-07	6.03769e-07	0.00124807	-0.252054	PCDH7	4.81006e-07	4.46689e-06	0.00528289	-0.394837	0.142783
DCTPP1	1.15374e-07	6.12298e-07	0.00126716	-0.251927	DCTPP1	0.000165792	0.00042556	1.82089	-0.30085	0.0489231
INPP4A	1.17278e-07	6.20264e-07	0.00128806	-0.251789	INPP4A	5.06735e-07	4.60818e-06	0.00556547	-0.394117	0.142328
SSX2IP	1.19017e-07	6.28739e-07	0.00130716	-0.251666	SSX2IP	2.1271e-06	1.43377e-05	0.023362	-0.373609	0.121943
CACNA1H	1.20085e-07	6.33658e-07	0.00131889	-0.25159	CACNA1H	0.0145925	0.0157447	160.27	-0.197771	-0.0538189
SLC23A2	1.23909e-07	6.51608e-07	0.0013609	-0.251327	SLC23A2	0.000675788	0.00130887	7.42218	-0.272719	0.0213922
ITFG1	1.27039e-07	6.67309e-07	0.00139527	-0.251117	ITFG1	2.02325e-07	2.22937e-06	0.00222214	-0.406552	0.155435
PTPRS	1.27685e-07	6.69657e-07	0.00140236	-0.251074	PTPRS	0.000371761	0.00080673	4.08306	-0.285042	0.0339683
SQLE	1.27776e-07	6.69657e-07	0.00140336	-0.251068	SQLE	4.02638e-05	0.000136519	0.442218	-0.326556	0.0754883
TRAF5	1.35767e-07	7.09122e-07	0.00149112	-0.250556	TRAF5	0.0419633	0.0364766	460.883	-0.165198	-0.0853581
RGS14	1.42929e-07	7.44011e-07	0.00156979	-0.250122	RGS14	6.34881e-06	3.23777e-05	0.069729	-0.356977	0.106855
BEAN1	1.50179e-07	7.80867e-07	0.00164941	-0.249703	BEAN1	0.00046384	0.000968494	5.09436	-0.280545	0.0308422
SPCS3	1.52602e-07	7.92578e-07	0.00167603	-0.249567	SPCS3	1.55206e-08	3.12673e-07	0.000170463	-0.438871	0.189304
YAF2	1.55454e-07	8.05356e-07	0.00170735	-0.24941	YAF2	2.28036e-06	1.50943e-05	0.0250452	-0.372578	0.123168
TSSC1	1.55585e-07	8.05356e-07	0.00170879	-0.249403	TSSC1	5.93112e-09	1.47523e-07	6.51415e-05	-0.45016	0.200757
TPBG	1.56476e-07	8.09059e-07	0.00171857	-0.249354	TPBG	1.28834e-05	5.55179e-05	0.141498	-0.345694	0.0963397
NDUFS4	1.57223e-07	8.12014e-07	0.00172678	-0.249314	NDUFS4	0.000347772	0.000770394	3.81958	-0.286383	0.0370693
HMGCR	1.62069e-07	8.36111e-07	0.00178001	-0.249056	HMGCR	2.28511e-06	1.50943e-05	0.0250974	-0.372547	0.123491
ZNF675	1.63985e-07	8.44111e-07	0.00180105	-0.248956	ZNF675	0.000781819	0.00147005	8.58672	-0.269625	0.0206688
GIT1	1.65225e-07	8.49545e-07	0.00181466	-0.248892	GIT1	0.833798	0.345412	9157.61	-0.0171601	-0.231732
CLASP2	1.66852e-07	8.56958e-07	0.00183253	-0.248809	CLASP2	2.85448e-07	2.95753e-06	0.00313507	-0.401949	0.15314
EFCAB1	1.68202e-07	8.62402e-07	0.00184736	-0.24874	EFCAB1	0.0209195	0.0210049	229.759	-0.187206	-0.0615343
DLX5	1.69179e-07	8.65782e-07	0.0018581	-0.248691	DLX5	0.000308774	0.000699675	3.39126	-0.288758	0.0400671
PDHB	1.69509e-07	8.65795e-07	0.00186172	-0.248674	PDHB	3.30486e-07	3.27654e-06	0.00362973	-0.399969	0.151295
GULP1	1.69992e-07	8.67303e-07	0.00186702	-0.24865	GULP1	3.47992e-08	5.7368e-07	0.0003822	-0.429068	0.180418
PPP3CB	1.74318e-07	8.87417e-07	0.00191454	-0.248436	PPP3CB	4.07272e-07	3.8756e-06	0.00447307	-0.397123	0.148687
ACSL6	1.75839e-07	8.9221e-07	0.00193124	-0.248362	ACSL6	0.0912063	0.0679492	1001.72	-0.137485	-0.110877
MRPS12	1.79218e-07	9.07904e-07	0.00196835	-0.2482	MRPS12	1.23497e-08	2.62631e-07	0.000135637	-0.441591	0.193391
ADAMTS5	1.79325e-07	9.07904e-07	0.00196952	-0.248195	ADAMTS5	0.273215	0.157459	3000.72	-0.0894321	-0.158763
NRSN2	1.80605e-07	9.13385e-07	0.00198358	-0.248134	NRSN2	1.83119e-07	2.05545e-06	0.0020112	-0.407872	0.159738
DLAT	1.86316e-07	9.38776e-07	0.00204631	-0.247868	DLAT	2.46785e-06	1.60987e-05	0.0271044	-0.371402	0.123534
SPON2	1.87781e-07	9.44512e-07	0.0020624	-0.247801	SPON2	0.0087772	0.0104658	96.4	-0.21189	-0.0359117
SSBP2	1.89214e-07	9.48624e-07	0.00207814	-0.247736	SSBP2	7.66407e-06	3.73392e-05	0.0841745	-0.354017	0.106281
PLD3	1.90284e-07	9.52954e-07	0.00208989	-0.247688	PLD3	5.07056e-07	4.60818e-06	0.00556899	-0.394108	0.14642
XPO7	1.95638e-07	9.78708e-07	0.0021487	-0.247451	XPO7	8.02914e-05	0.000237812	0.88184	-0.314312	0.0668612
GDAP1L1	2.11826e-07	1.05059e-06	0.00232648	-0.24677	GDAP1L1	7.71041e-05	0.000229651	0.846834	-0.315045	0.0682758
MEF2A	2.12967e-07	1.05512e-06	0.00233902	-0.246723	MEF2A	0.00900606	0.0106878	98.9135	-0.211195	-0.0355282
GSG1	2.15302e-07	1.06441e-06	0.00236466	-0.24663	GSG1	0.00610853	0.00780212	67.09	-0.221457	-0.0251728
FGF12	2.19573e-07	1.08205e-06	0.00241157	-0.246461	FGF12	9.46602e-06	4.41461e-05	0.103965	-0.350662	0.104201
MARK1	2.20121e-07	1.08359e-06	0.00241759	-0.24644	MARK1	2.05454e-05	7.97304e-05	0.22565	-0.338008	0.0915685
DDX54	2.22608e-07	1.09351e-06	0.00244491	-0.246343	DDX54	0.0425878	0.0369152	467.742	-0.164705	-0.0816378
TOM1L1	2.32628e-07	1.1398e-06	0.00255496	-0.245964	TOM1L1	0.00118767	0.00205426	13.0442	-0.260541	0.0145768
RAB11FIP2	2.37575e-07	1.16086e-06	0.00260929	-0.245783	RAB11FIP2	0.000984145	0.00176542	10.8089	-0.264664	0.0188811
EEF2	2.41087e-07	1.17554e-06	0.00264786	-0.245656	EEF2	0.129665	0.0896159	1424.11	-0.123466	-0.122191
KCNQ2	2.44769e-07	1.18973e-06	0.0026883	-0.245526	KCNQ2	1.76561e-06	1.23513e-05	0.0193917	-0.376352	0.130826
PCDH8	2.50381e-07	1.21445e-06	0.00274994	-0.24533	PCDH8	9.99272e-05	0.000284481	1.0975	-0.310318	0.0649878
SET	2.50407e-07	1.21445e-06	0.00275023	-0.245329	SET	5.09514e-05	0.000164889	0.5596	-0.322439	0.0771098
TUBGCP4	2.53423e-07	1.22308e-06	0.00278334	-0.245226	TUBGCP4	0.0204995	0.0206786	225.146	-0.187815	-0.057411
RUNX1T1	2.53483e-07	1.22308e-06	0.002784	-0.245224	RUNX1T1	4.09312e-06	2.33678e-05	0.0449547	-0.363765	0.118542
METTL9	2.55762e-07	1.23279e-06	0.00280903	-0.245146	METTL9	5.71219e-06	3.00432e-05	0.062737	-0.358625	0.113479
HCRTR1	2.60685e-07	1.2539e-06	0.0028631	-0.244981	HCRTR1	0.075627	0.0584943	830.612	-0.14454	-0.100441
KCNA4	2.62204e-07	1.2599e-06	0.00287979	-0.244931	KCNA4	0.000594309	0.00117788	6.5273	-0.275417	0.0304855
LMO4	2.64641e-07	1.27029e-06	0.00290655	-0.244851	LMO4	3.55988e-06	2.09419e-05	0.0390981	-0.365892	0.121041
CALM3	2.65213e-07	1.27039e-06	0.00291283	-0.244832	CALM3	4.0061e-05	0.000136093	0.43999	-0.326644	0.0818115
POLR3K	2.6654e-07	1.27412e-06	0.0029274	-0.244789	POLR3K	3.39545e-10	1.78292e-08	3.72922e-06	-0.481487	0.236698
UBE2B	2.66542e-07	1.27412e-06	0.00292743	-0.244789	UBE2B	8.75629e-05	0.000255612	0.961703	-0.312736	0.0679469
GRPR	2.67453e-07	1.27716e-06	0.00293744	-0.24476	GRPR	0.983952	0.38331	10806.7	-0.00164513	-0.243114
CDK20	2.70687e-07	1.28982e-06	0.00297295	-0.244656	CDK20	0.000714923	0.00136662	7.852	-0.271528	0.0268726
CRYM	2.78513e-07	1.32178e-06	0.00305891	-0.244409	CRYM	1.20141e-06	9.12476e-06	0.013195	-0.381943	0.137535
ADCYAP1	2.79186e-07	1.32242e-06	0.0030663	-0.244388	ADCYAP1	0.00214226	0.00331691	23.5285	-0.247157	0.00276891
CYP26A1	2.7922e-07	1.32242e-06	0.00306667	-0.244387	CYP26A1	0.000882623	0.00161838	9.69385	-0.267023	0.022636
CTSB	2.86498e-07	1.3555e-06	0.00314661	-0.244163	CTSB	0.123994	0.0864125	1361.82	-0.125309	-0.118855
LYRM4	2.98862e-07	1.40546e-06	0.0032824	-0.243796	LYRM4	2.9259e-06	1.82204e-05	0.0321351	-0.368854	0.125058
C10orf88	2.99382e-07	1.40546e-06	0.00328812	-0.243781	C10orf88	0.138171	0.0942396	1517.53	-0.120814	-0.122967
ANKRD55	2.99428e-07	1.40546e-06	0.00328861	-0.24378	ANKRD55	0.00279403	0.00412521	30.6868	-0.240891	-0.00288923
RAP2B	3.00422e-07	1.4084e-06	0.00329954	-0.243751	RAP2B	0.000286304	0.00065894	3.14448	-0.290256	0.046505
PRAF2	3.03462e-07	1.42021e-06	0.00333293	-0.243663	PRAF2	0.000218127	0.000529073	2.39569	-0.295581	0.0519175
PDE8B	3.03556e-07	1.42021e-06	0.00333396	-0.243661	PDE8B	0.00214751	0.00332262	23.5861	-0.2471	0.00343874
NRIP3	3.06396e-07	1.42916e-06	0.00336515	-0.24358	NRIP3	6.67878e-05	0.000203352	0.73353	-0.317631	0.0740509
RGS7	3.06962e-07	1.43035e-06	0.00337136	-0.243564	RGS7	2.87065e-06	1.80082e-05	0.0315283	-0.369141	0.125577
PTPRG	3.17569e-07	1.47532e-06	0.00348786	-0.243268	PTPRG	0.00242585	0.00367701	26.6431	-0.244243	0.000975551
PPP5C	3.19129e-07	1.47887e-06	0.00350499	-0.243225	PPP5C	4.38889e-06	2.46918e-05	0.0482032	-0.362697	0.119472
CDK5	3.2375e-07	1.49652e-06	0.00355575	-0.2431	CDK5	2.84665e-08	4.88205e-07	0.000312648	-0.431536	0.188436
FHL2	3.26791e-07	1.50756e-06	0.00358915	-0.243018	FHL2	6.86185e-06	3.43759e-05	0.0753637	-0.355759	0.112741
DUSP8	3.29028e-07	1.51485e-06	0.00361371	-0.242959	DUSP8	0.0263422	0.0251379	289.317	-0.180168	-0.062791
OR1F1	3.30009e-07	1.51635e-06	0.00362449	-0.242933	OR1F1	0.419519	0.216255	4607.58	-0.0659501	-0.176983
CDH11	3.37462e-07	1.54667e-06	0.00370635	-0.242738	CDH11	0.00183349	0.00293499	20.1372	-0.250757	0.00801903
MMADHC	3.46971e-07	1.58483e-06	0.00381078	-0.242495	MMADHC	1.79612e-06	1.2503e-05	0.0197267	-0.3761	0.133605
NNT	3.51807e-07	1.60375e-06	0.0038639	-0.242374	NNT	1.12717e-05	5.01479e-05	0.123798	-0.347858	0.105484
MEF2D	3.55277e-07	1.61639e-06	0.00390201	-0.242288	MEF2D	8.88877e-05	0.000258949	0.976254	-0.312462	0.0701741
FAM32A	3.57807e-07	1.62629e-06	0.00392979	-0.242226	FAM32A	3.3437e-05	0.00011881	0.367239	-0.329764	0.0875383
CAMK2A	3.68343e-07	1.67073e-06	0.00404551	-0.241972	CAMK2A	0.206525	0.127823	2268.26	-0.103035	-0.138937
PPP1R11	3.68667e-07	1.67073e-06	0.00404907	-0.241964	PPP1R11	6.69011e-10	2.8742e-08	7.34774e-06	-0.47434	0.232376
RAB36	3.72991e-07	1.68701e-06	0.00409656	-0.241862	RAB36	0.0125305	0.0139137	137.622	-0.202095	-0.0397672
OAZ1	3.87674e-07	1.75e-06	0.00425782	-0.241523	OAZ1	0.000123754	0.000334406	1.35919	-0.306358	0.0648345
DUSP6	3.99865e-07	1.80054e-06	0.00439172	-0.241251	DUSP6	1.37189e-05	5.85228e-05	0.150675	-0.344671	0.10342
CD200	4.0033e-07	1.80054e-06	0.00439682	-0.241241	CD200	7.6255e-06	3.72334e-05	0.0837508	-0.354097	0.112856
CTNND2	4.00429e-07	1.80054e-06	0.00439791	-0.241239	CTNND2	0.00525831	0.00690059	57.752	-0.225303	-0.0159356
ASAP2	4.07219e-07	1.82929e-06	0.00447248	-0.241091	ASAP2	5.27326e-07	4.74174e-06	0.00579162	-0.393566	0.152475
CLIP3	4.08548e-07	1.83348e-06	0.00448708	-0.241062	CLIP3	0.000559086	0.00112166	6.14044	-0.27669	0.0356278
SPRED2	4.24284e-07	1.90226e-06	0.00465991	-0.240729	SPRED2	5.55283e-06	2.9485e-05	0.0609868	-0.359065	0.118336
IL12RB2	4.31325e-07	1.92821e-06	0.00473724	-0.240584	IL12RB2	2.84956e-05	0.000104752	0.312967	-0.332497	0.0919128
PDYN	4.41819e-07	1.97322e-06	0.0048525	-0.240372	PDYN	0.0311528	0.0287544	342.151	-0.174897	-0.0654753
ACP2	4.48903e-07	2.00292e-06	0.0049303	-0.240232	ACP2	2.84009e-06	1.78692e-05	0.0311927	-0.369301	0.129069
EIF4E2	4.61738e-07	2.05227e-06	0.00507127	-0.239983	EIF4E2	0.000137728	0.000364164	1.51267	-0.304355	0.0643724
ADARB1	4.69134e-07	2.08314e-06	0.0051525	-0.239842	ADARB1	0.00251547	0.00378991	27.6274	-0.243387	0.00354452
EXTL1	4.77991e-07	2.11637e-06	0.00524978	-0.239677	EXTL1	6.87734e-07	5.87369e-06	0.00755339	-0.389866	0.150189
CRYBB1	4.79483e-07	2.12094e-06	0.00526617	-0.239649	CRYBB1	0.0935747	0.0693976	1027.73	-0.136499	-0.103151
EPHB3	4.86429e-07	2.14961e-06	0.00534245	-0.239522	EPHB3	0.0236319	0.0231063	259.55	-0.183512	-0.0560103
PPP1CA	4.97467e-07	2.19419e-06	0.00546368	-0.239323	PPP1CA	8.48393e-07	6.99306e-06	0.0093179	-0.386908	0.147585
AGRN	5.13211e-07	2.25503e-06	0.0056366	-0.239047	AGRN	0.00926204	0.0109457	101.725	-0.210437	-0.0286099
ACTA1	5.2225e-07	2.29039e-06	0.00573587	-0.238892	ACTA1	0.000815849	0.0015226	8.96047	-0.268714	0.029822
HS2ST1	5.32229e-07	2.33194e-06	0.00584548	-0.238723	HS2ST1	4.91019e-05	0.000160032	0.539286	-0.323089	0.084366
PLCB4	5.34348e-07	2.33762e-06	0.00586874	-0.238688	PLCB4	1.27582e-07	1.57744e-06	0.00140124	-0.412611	0.173923
BAG1	5.43179e-07	2.37093e-06	0.00596574	-0.238542	BAG1	3.22509e-05	0.00011527	0.354212	-0.330384	0.0918414
CDC42	5.5652e-07	2.42002e-06	0.00611226	-0.238326	CDC42	0.000354758	0.000780584	3.8963	-0.285984	0.0476578
GRP	5.57306e-07	2.42116e-06	0.00612089	-0.238314	GRP	1.22183e-07	1.52397e-06	0.00134194	-0.413173	0.174859
SYNGR3	5.60426e-07	2.43015e-06	0.00615516	-0.238264	SYNGR3	5.09381e-09	1.2896e-07	5.59453e-05	-0.451908	0.213644
FOXK2	5.65791e-07	2.45111e-06	0.00621408	-0.238179	FOXK2	0.0095029	0.0111621	104.37	-0.20974	-0.0284395
PSMD8	5.79188e-07	2.5068e-06	0.00636122	-0.237971	PSMD8	2.44805e-06	1.60187e-05	0.026887	-0.371522	0.133552
PI4KA	5.80296e-07	2.50906e-06	0.00637339	-0.237954	PI4KA	4.22797e-08	6.66021e-07	0.000464358	-0.426657	0.188703
RNF44	5.80796e-07	2.50906e-06	0.00637888	-0.237946	RNF44	0.0173003	0.0180881	190.009	-0.192841	-0.045105
YWHAZ	6.07484e-07	2.61702e-06	0.006672	-0.237545	YWHAZ	1.13204e-08	2.41951e-07	0.000124332	-0.44262	0.205075
CRTAC1	6.08892e-07	2.62064e-06	0.00668746	-0.237524	CRTAC1	1.05393e-06	8.2858e-06	0.0115753	-0.383822	0.146298
JAM2	6.10501e-07	2.62512e-06	0.00670513	-0.237501	JAM2	4.79943e-05	0.000157744	0.527121	-0.32349	0.0859896
RTN2	6.14173e-07	2.63845e-06	0.00674546	-0.237447	RTN2	5.4349e-07	4.85629e-06	0.00596915	-0.393148	0.155701
RFK	6.1649e-07	2.64595e-06	0.00677091	-0.237413	RFK	0.000123564	0.000334104	1.3571	-0.306386	0.0689731
ARF3	6.2129e-07	2.66378e-06	0.00682363	-0.237344	ARF3	1.28394e-06	9.64821e-06	0.0141015	-0.380986	0.143642
SUPT4H1	6.21796e-07	2.66378e-06	0.00682919	-0.237337	SUPT4H1	0.000306034	0.000694205	3.36117	-0.288935	0.0515986
ARPC5L	6.39635e-07	2.7326e-06	0.00702511	-0.237084	ARPC5L	7.72492e-06	3.7464e-05	0.0848427	-0.353892	0.116809
PDCD2	6.49426e-07	2.77187e-06	0.00713264	-0.236948	PDCD2	0.00125753	0.0021593	13.8115	-0.259274	0.0223266
FZD3	6.82087e-07	2.9059e-06	0.00749136	-0.236507	FZD3	2.63528e-05	9.81476e-05	0.289432	-0.333824	0.0973163
SH2B3	6.84125e-07	2.9119e-06	0.00751374	-0.236481	SH2B3	0.657407	0.294358	7220.3	0.0362597	-0.27274
APEH	6.97753e-07	2.96172e-06	0.00766342	-0.236304	APEH	2.82109e-08	4.8578e-07	0.00030984	-0.431647	0.195343
PRR5	7.28022e-07	3.07609e-06	0.00799587	-0.235922	PRR5	0.567769	0.267367	6235.81	-0.046702	-0.18922
FGF9	7.60871e-07	3.20317e-06	0.00835664	-0.235524	FGF9	3.23437e-05	0.000115504	0.355231	-0.330335	0.0948104
RGS4	7.95545e-07	3.34001e-06	0.00873747	-0.235122	RGS4	1.66769e-07	1.92224e-06	0.00183162	-0.409106	0.173984
KCNK1	8.02643e-07	3.36066e-06	0.00881543	-0.235042	KCNK1	6.25922e-09	1.52955e-07	6.8745e-05	-0.449538	0.214497
OTUB2	8.05472e-07	3.36945e-06	0.0088465	-0.23501	OTUB2	0.0464094	0.0395254	509.714	-0.161814	-0.0731963
MRPL28	8.20349e-07	3.42828e-06	0.00900989	-0.234845	MRPL28	7.75145e-06	3.75499e-05	0.0851342	-0.353838	0.118994
CPLX3	8.28003e-07	3.45121e-06	0.00909395	-0.234761	CPLX3	0.00145403	0.00241858	15.9696	-0.256028	0.0212675
C14orf1	8.33388e-07	3.47053e-06	0.0091531	-0.234702	C14orf1	1.06588e-07	1.36549e-06	0.00117065	-0.414942	0.18024
TM9SF2	8.70271e-07	3.60464e-06	0.00955819	-0.23431	TM9SF2	1.16363e-06	8.9014e-06	0.0127801	-0.382403	0.148093
USP32	8.74794e-07	3.62013e-06	0.00960786	-0.234263	USP32	0.000438367	0.00092668	4.81459	-0.2817	0.0474374
ARHGAP44	8.87649e-07	3.66349e-06	0.00974905	-0.23413	ARHGAP44	5.09509e-07	4.6206e-06	0.00559593	-0.394042	0.159911
FBXO41	8.93107e-07	3.68272e-06	0.00980899	-0.234075	FBXO41	2.28549e-06	1.50943e-05	0.0251015	-0.372544	0.138469
UBE2G1	8.97853e-07	3.6957e-06	0.00986111	-0.234027	UBE2G1	0.000319427	0.000719597	3.50826	-0.288083	0.0540562
RARB	9.06393e-07	3.72753e-06	0.00995492	-0.233941	RARB	0.000115612	0.000318476	1.26977	-0.307624	0.0736831
LGI2	9.13509e-07	3.75013e-06	0.0100331	-0.23387	LGI2	0.0254557	0.024481	279.58	-0.181228	-0.0526421
CAPN5	9.25646e-07	3.79658e-06	0.0101664	-0.23375	CAPN5	1.85327e-05	7.37074e-05	0.203544	-0.339724	0.105974
TCAP	9.29122e-07	3.80746e-06	0.0102045	-0.233716	TCAP	0.926211	0.369584	10172.6	-0.0075743	-0.226142
MAP2	9.36927e-07	3.83264e-06	0.0102903	-0.23364	MAP2	0.000298195	0.000679323	3.27508	-0.28945	0.0558105
MAST3	9.40041e-07	3.84198e-06	0.0103245	-0.23361	MAST3	3.05284e-09	8.65631e-08	3.35294e-05	-0.45772	0.224111
ISCA1	9.49486e-07	3.87032e-06	0.0104282	-0.233519	ISCA1	0.000213105	0.000521211	2.34053	-0.296032	0.0625136
HMOX2	9.80846e-07	3.99111e-06	0.0107726	-0.233223	HMOX2	3.28345e-08	5.47658e-07	0.000360621	-0.429784	0.196561
CACNA2D1	1.01277e-06	4.11475e-06	0.0111233	-0.232931	CACNA2D1	8.20204e-05	0.00024209	0.90083	-0.313926	0.0809946
BCHE	1.05518e-06	4.2785e-06	0.011589	-0.232557	BCHE	0.0127687	0.0141427	140.238	-0.201565	-0.0309917
PSMD7	1.06511e-06	4.31122e-06	0.0116981	-0.232471	PSMD7	6.78956e-06	3.41343e-05	0.0745697	-0.355925	0.123454
LPCAT1	1.07983e-06	4.35933e-06	0.0118597	-0.232345	LPCAT1	1.9095e-05	7.5479e-05	0.20972	-0.339227	0.106882
HSPBP1	1.09539e-06	4.40509e-06	0.0120307	-0.232215	HSPBP1	2.16514e-07	2.35521e-06	0.00237797	-0.405651	0.173436
BSN	1.09688e-06	4.40509e-06	0.012047	-0.232202	BSN	0.0118308	0.013312	129.938	-0.203704	-0.0284982
SLIT1	1.10264e-06	4.42437e-06	0.0121103	-0.232154	SLIT1	2.60067e-08	4.5901e-07	0.000285632	-0.43264	0.200486
TIMM10	1.10371e-06	4.42482e-06	0.012122	-0.232145	TIMM10	0.000192258	0.000480446	2.11157	-0.298018	0.0658725
OXCT1	1.11539e-06	4.4678e-06	0.0122504	-0.232049	OXCT1	4.5135e-05	0.000149393	0.495717	-0.324566	0.0925173
MYL12B	1.11869e-06	4.47712e-06	0.0122866	-0.232022	MYL12B	0.000180129	0.000456574	1.97836	-0.299267	0.0672455
HDGFRP3	1.12218e-06	4.48722e-06	0.012325	-0.231993	HDGFRP3	5.45743e-05	0.000174001	0.59939	-0.321226	0.0892328
B4GALT3	1.1275e-06	4.50459e-06	0.0123833	-0.23195	B4GALT3	1.86852e-09	5.94276e-08	2.05219e-05	-0.463193	0.231243
CDH9	1.15092e-06	4.58824e-06	0.0126405	-0.231762	CDH9	8.22491e-09	1.88078e-07	9.03342e-05	-0.446369	0.214607
ATP6AP2	1.16718e-06	4.63936e-06	0.0128191	-0.231633	ATP6AP2	0.000230132	0.000551752	2.52754	-0.29454	0.0629071
KDM5B	1.17822e-06	4.6789e-06	0.0129404	-0.231547	KDM5B	0.0944264	0.0699196	1037.09	-0.136149	-0.0953978
BECN1	1.20826e-06	4.79382e-06	0.0132703	-0.231315	BECN1	1.36702e-05	5.84349e-05	0.15014	-0.344729	0.113414
SDK2	1.21861e-06	4.82686e-06	0.013384	-0.231237	SDK2	0.18446	0.117133	2025.93	-0.108223	-0.123014
ARHGAP33	1.23013e-06	4.86832e-06	0.0135105	-0.231151	ARHGAP33	0.00744375	0.00913553	81.7547	-0.216287	-0.0148633
PLK2	1.24208e-06	4.90723e-06	0.0136418	-0.231062	PLK2	1.16798e-07	1.46973e-06	0.00128279	-0.413758	0.182696
RPP40	1.2513e-06	4.9394e-06	0.013743	-0.230994	RPP40	0.000205254	0.00050579	2.2543	-0.296758	0.0657642
MCHR1	1.29073e-06	5.08639e-06	0.0141761	-0.230708	MCHR1	1.38053e-07	1.65604e-06	0.00151623	-0.411583	0.180875
ITPA	1.30523e-06	5.13061e-06	0.0143353	-0.230605	ITPA	0.0960622	0.0708594	1055.05	-0.135484	-0.0951213
DDX49	1.30972e-06	5.13931e-06	0.0143847	-0.230573	DDX49	3.77765e-06	2.20704e-05	0.0414899	-0.364989	0.134416
ARHGDIG	1.31391e-06	5.15136e-06	0.0144306	-0.230544	ARHGDIG	7.24351e-07	6.1114e-06	0.00795554	-0.389138	0.158594
METAP1	1.33259e-06	5.22018e-06	0.0146358	-0.230414	METAP1	5.5868e-07	4.94924e-06	0.00613599	-0.392765	0.162351
ACTR10	1.36445e-06	5.33143e-06	0.0149857	-0.230196	ACTR10	2.58239e-06	1.66417e-05	0.0283624	-0.370725	0.14053
CCKBR	1.37225e-06	5.35705e-06	0.0150714	-0.230143	CCKBR	2.68701e-08	4.66469e-07	0.000295114	-0.432242	0.202099
SPAG6	1.37332e-06	5.35705e-06	0.0150832	-0.230136	SPAG6	0.0033579	0.00478805	36.8798	-0.23646	0.00632417
ATP6V0D1	1.38257e-06	5.38856e-06	0.0151847	-0.230074	ATP6V0D1	7.19535e-08	1.00614e-06	0.000790265	-0.419975	0.189901
DALRD3	1.38658e-06	5.39966e-06	0.0152288	-0.230047	DALRD3	0.00100559	0.00179706	11.0444	-0.264195	0.0341473
JPH3	1.3889e-06	5.40412e-06	0.0152543	-0.230032	JPH3	5.42783e-05	0.000173317	0.596138	-0.321322	0.0912906
UBE2D1	1.39491e-06	5.42296e-06	0.0153203	-0.229992	UBE2D1	0.00122251	0.00210512	13.4269	-0.259901	0.029909
COL5A2	1.39782e-06	5.4297e-06	0.0153523	-0.229973	COL5A2	0.000168117	0.000430488	1.84643	-0.300585	0.0706121
FRZB	1.44482e-06	5.58097e-06	0.0158684	-0.229667	FRZB	3.54507e-05	0.000123997	0.389355	-0.328758	0.0990916
NELL2	1.44522e-06	5.58097e-06	0.0158728	-0.229664	NELL2	1.75312e-05	7.09705e-05	0.192545	-0.340644	0.11098
PTPRF	1.45808e-06	5.62597e-06	0.0160141	-0.229582	PTPRF	4.87912e-05	0.000159264	0.535874	-0.323201	0.0936189
SERPINB2	1.46014e-06	5.62922e-06	0.0160368	-0.229569	SERPINB2	0.236779	0.141495	2600.55	-0.0965326	-0.133036
ZC4H2	1.46967e-06	5.6612e-06	0.0161413	-0.229509	ZC4H2	0.00677489	0.00848255	74.4086	-0.218764	-0.0107454
WNT10B	1.47455e-06	5.67528e-06	0.016195	-0.229478	WNT10B	0.187629	0.118737	2060.73	-0.107451	-0.122027
ZNF711	1.48395e-06	5.70218e-06	0.0162983	-0.229419	ZNF711	3.00832e-05	0.00010908	0.330404	-0.331574	0.102154
FOXJ2	1.49328e-06	5.72353e-06	0.0164007	-0.229361	FOXJ2	0.235657	0.141031	2588.22	-0.0967631	-0.132598
DOPEY2	1.53154e-06	5.86047e-06	0.0168209	-0.229127	DOPEY2	0.00158828	0.00259521	17.4441	-0.254033	0.0249067
FAM49A	1.56087e-06	5.9579e-06	0.017143	-0.228951	FAM49A	3.39972e-07	3.34718e-06	0.00373392	-0.399585	0.170634
SLC1A1	1.56681e-06	5.97564e-06	0.0172083	-0.228915	SLC1A1	2.3554e-06	1.54839e-05	0.0258693	-0.372097	0.143181
EPHB2	1.57361e-06	5.99425e-06	0.017283	-0.228875	EPHB2	0.00742532	0.00911711	81.5523	-0.216353	-0.0125222
ATP5G3	1.57428e-06	5.99425e-06	0.0172903	-0.228871	ATP5G3	1.69866e-08	3.284e-07	0.000186564	-0.437791	0.20892
GRK5	1.57583e-06	5.9952e-06	0.0173073	-0.228862	GRK5	0.000524559	0.00106531	5.76123	-0.278012	0.0491501
JTB	1.60672e-06	6.08769e-06	0.0176466	-0.228682	JTB	2.15829e-05	8.31495e-05	0.237045	-0.337185	0.108503
TIMM8B	1.61565e-06	6.11149e-06	0.0177447	-0.22863	TIMM8B	3.74676e-05	0.00012956	0.411507	-0.327803	0.0991733
PINK1	1.6201e-06	6.12332e-06	0.0177936	-0.228604	PINK1	5.65676e-06	2.98506e-05	0.0621282	-0.358777	0.130173
LIPC	1.67359e-06	6.28947e-06	0.018381	-0.228302	LIPC	0.12287	0.0857837	1349.48	-0.125682	-0.102621
CYCS	1.7184e-06	6.42133e-06	0.0188732	-0.228056	CYCS	2.68068e-05	9.9577e-05	0.294419	-0.333534	0.105479
WDR41	1.72989e-06	6.45383e-06	0.0189994	-0.227994	WDR41	3.40662e-06	2.019e-05	0.0374149	-0.366559	0.138565
RNFT2	1.77042e-06	6.59439e-06	0.0194445	-0.227778	RNFT2	3.89957e-06	2.25657e-05	0.042829	-0.364505	0.136727
LRRC61	1.81799e-06	6.74573e-06	0.019967	-0.22753	LRRC61	0.0421774	0.0366064	463.235	-0.165028	-0.0625015
TSPAN7	1.83465e-06	6.79532e-06	0.02015	-0.227445	TSPAN7	0.0105389	0.0121115	115.749	-0.206909	-0.0205358
PTPRJ	1.84039e-06	6.81114e-06	0.0202131	-0.227416	PTPRJ	1.61389e-08	3.1779e-07	0.000177254	-0.438404	0.210989
EGR1	1.85307e-06	6.84707e-06	0.0203522	-0.227351	EGR1	1.53772e-05	6.34981e-05	0.168888	-0.342804	0.115452
DYNC1LI1	1.9322e-06	7.11104e-06	0.0212213	-0.22696	DYNC1LI1	8.53833e-07	7.02429e-06	0.00937765	-0.386818	0.159858
MPPED2	1.94564e-06	7.15481e-06	0.0213689	-0.226895	MPPED2	3.71273e-08	5.98577e-07	0.000407769	-0.428268	0.201373
PBX2	1.96695e-06	7.22167e-06	0.021603	-0.226793	PBX2	0.00106367	0.00188031	11.6823	-0.262968	0.0361746
MAD2L1BP	1.98528e-06	7.2832e-06	0.0218043	-0.226706	MAD2L1BP	2.82228e-05	0.000103944	0.309971	-0.332661	0.105955
SHROOM2	2.00218e-06	7.33937e-06	0.0219899	-0.226626	SHROOM2	0.0016429	0.00267214	18.0439	-0.253265	0.0266391
ADAM22	2.02308e-06	7.41012e-06	0.0222195	-0.226529	ADAM22	0.000167053	0.00042828	1.83474	-0.300705	0.0741766
AACS	2.04543e-06	7.4742e-06	0.0224649	-0.226426	AACS	3.96657e-05	0.000135291	0.435648	-0.326816	0.10039
TAC1	2.07777e-06	7.57442e-06	0.0228202	-0.226278	TAC1	9.77052e-06	4.50288e-05	0.10731	-0.350155	0.123877
GAD1	2.08234e-06	7.5851e-06	0.0228704	-0.226258	GAD1	9.40851e-05	0.000271299	1.03334	-0.311423	0.0851656
RAB6A	2.09746e-06	7.63415e-06	0.0230364	-0.22619	RAB6A	0.000284164	0.000654723	3.12097	-0.290404	0.0642147
NEDD4L	2.11209e-06	7.68136e-06	0.0231971	-0.226124	NEDD4L	0.0016377	0.0026647	17.9869	-0.253338	0.0272132
SCG3	2.11914e-06	7.70094e-06	0.0232745	-0.226093	SCG3	7.95998e-05	0.000236093	0.874244	-0.314469	0.0883759
AMPD2	2.13139e-06	7.73935e-06	0.023409	-0.226039	AMPD2	0.00439923	0.00597222	48.3167	-0.229802	0.00376329
NPR3	2.13995e-06	7.76437e-06	0.0235031	-0.226001	NPR3	0.156597	0.103713	1719.9	-0.115471	-0.11053
GRM5	2.20335e-06	7.96643e-06	0.0241994	-0.225726	GRM5	0.00280672	0.0041407	30.8262	-0.240782	0.0150563
CDC34	2.20426e-06	7.96643e-06	0.0242094	-0.225722	CDC34	0.000329004	0.000739215	3.61345	-0.287494	0.0617714
AASDHPPT	2.2364e-06	8.06997e-06	0.0245624	-0.225586	AASDHPPT	0.000288107	0.000661489	3.16428	-0.290132	0.0645462
PIK3R2	2.27732e-06	8.21121e-06	0.0250118	-0.225415	PIK3R2	2.89921e-06	1.81605e-05	0.031842	-0.368992	0.143577
RAB6B	2.32313e-06	8.35034e-06	0.025515	-0.225227	RAB6B	7.62062e-07	6.39296e-06	0.00836973	-0.388424	0.163197
MAPKAPK5	2.36011e-06	8.47051e-06	0.0259211	-0.225077	MAPKAPK5	0.000430788	0.000912927	4.73134	-0.282056	0.0569783
SEC23IP	2.37454e-06	8.51527e-06	0.0260796	-0.22502	SEC23IP	0.00538351	0.00703884	59.127	-0.224703	-0.000316492
LMO3	2.4319e-06	8.69398e-06	0.0267096	-0.224794	LMO3	4.50944e-08	7.02555e-07	0.000495272	-0.425855	0.201061
INSIG2	2.50227e-06	8.90616e-06	0.0274824	-0.224524	INSIG2	1.42062e-05	5.97058e-05	0.156027	-0.344101	0.119577
ARF5	2.50482e-06	8.90643e-06	0.0275104	-0.224514	ARF5	3.74119e-06	2.18875e-05	0.0410895	-0.365137	0.140622
TPI1	2.54518e-06	9.02218e-06	0.0279537	-0.224363	TPI1	3.79382e-06	2.20739e-05	0.0416676	-0.364924	0.140561
ARHGEF9	2.55269e-06	9.0419e-06	0.0280362	-0.224335	ARHGEF9	1.22445e-05	5.32503e-05	0.134481	-0.34652	0.122185
ARG2	2.65579e-06	9.3606e-06	0.0291685	-0.223959	ARG2	0.00110316	0.00193405	12.116	-0.262168	0.0382086
HLF	2.65745e-06	9.3606e-06	0.0291868	-0.223953	HLF	0.000898415	0.0016414	9.8673	-0.26664	0.0426866
YIPF5	2.65887e-06	9.3606e-06	0.0292024	-0.223948	YIPF5	5.60167e-05	0.000177535	0.615231	-0.320764	0.0968162
COMMD8	2.66535e-06	9.37627e-06	0.0292735	-0.223925	COMMD8	0.000679773	0.00131301	7.46595	-0.272595	0.0486698
MRPS11	2.66799e-06	9.37843e-06	0.0293026	-0.223916	MRPS11	9.95969e-07	7.93256e-06	0.0109387	-0.38463	0.160714
GPR3	2.71669e-06	9.53509e-06	0.0298374	-0.223744	GPR3	0.378587	0.200701	4158.02	-0.0719193	-0.151824
SUB1	2.72235e-06	9.54771e-06	0.0298995	-0.223724	SUB1	6.41537e-07	5.57352e-06	0.007046	-0.390839	0.167115
PRR7	2.79896e-06	9.80895e-06	0.0307409	-0.22346	PRR7	0.00211145	0.00327876	23.1901	-0.247494	0.024034
MAPK1	2.82032e-06	9.87632e-06	0.0309755	-0.223387	MAPK1	0.000332084	0.000744561	3.64728	-0.287307	0.06392
TLR7	2.83228e-06	9.91071e-06	0.0311069	-0.223347	TLR7	0.323644	0.178856	3554.58	-0.0805911	-0.142756
ARL15	2.8703e-06	1.00286e-05	0.0315245	-0.22322	ARL15	0.000188743	0.00047358	2.07297	-0.298372	0.0751522
CAMTA2	2.88291e-06	1.00574e-05	0.031663	-0.223178	CAMTA2	0.000234412	0.000559779	2.57455	-0.294181	0.071003
ATP5C1	3.03585e-06	1.05591e-05	0.0333427	-0.222685	ATP5C1	3.14686e-05	0.000113235	0.34562	-0.330804	0.108119
UBTF	3.1461e-06	1.09179e-05	0.0345536	-0.222344	UBTF	0.00430203	0.00587025	47.2492	-0.23036	0.00801585
SNX2	3.15826e-06	1.09441e-05	0.0346872	-0.222307	SNX2	7.04483e-05	0.000213111	0.773734	-0.316673	0.0943661
LPCAT3	3.1604e-06	1.09441e-05	0.0347106	-0.2223	LPCAT3	0.114838	0.0814466	1261.27	-0.128426	-0.093874
ICAM5	3.16424e-06	1.0948e-05	0.0347528	-0.222289	ICAM5	0.000150508	0.000391289	1.65303	-0.302683	0.0803946
PITPNA	3.18154e-06	1.09914e-05	0.0349428	-0.222237	PITPNA	9.13789e-05	0.000265114	1.00361	-0.311957	0.0897207
DPM2	3.18517e-06	1.09957e-05	0.0349827	-0.222226	DPM2	1.09241e-05	4.93761e-05	0.11998	-0.348363	0.126138
FAM20B	3.27715e-06	1.12712e-05	0.0359929	-0.221953	FAM20B	1.41013e-07	1.67531e-06	0.00154875	-0.411306	0.189353
CYTH3	3.30579e-06	1.13612e-05	0.0363075	-0.221869	CYTH3	0.377701	0.200356	4148.29	-0.0720527	-0.149817
PRMT5	3.37687e-06	1.15883e-05	0.0370882	-0.221665	PRMT5	3.2305e-06	1.95399e-05	0.0354806	-0.367362	0.145697
SPATS2L	3.45635e-06	1.18434e-05	0.0379611	-0.221442	SPATS2L	3.22641e-06	1.95399e-05	0.0354357	-0.367381	0.145939
CHRM2	3.56127e-06	1.21939e-05	0.0391134	-0.221154	CHRM2	0.00475036	0.00635759	52.1732	-0.227876	0.00672121
TMOD2	3.56728e-06	1.22054e-05	0.0391794	-0.221138	TMOD2	4.02825e-05	0.000136519	0.442423	-0.326548	0.10541
EML1	3.63818e-06	1.24296e-05	0.0399582	-0.220949	EML1	3.46019e-08	5.72646e-07	0.000380032	-0.429138	0.20819
GLRX5	3.70542e-06	1.2622e-05	0.0406966	-0.220772	GLRX5	0.00212479	0.00329346	23.3366	-0.247347	0.0265751
AFAP1	3.75513e-06	1.27725e-05	0.0412426	-0.220644	AFAP1	0.0224137	0.0221803	246.17	-0.185123	-0.0355205
MGRN1	3.78531e-06	1.28563e-05	0.0415741	-0.220566	MGRN1	0.00067652	0.00130939	7.43022	-0.272696	0.0521297
RTN4	3.9996e-06	1.35145e-05	0.0439276	-0.220034	RTN4	6.11989e-05	0.000190831	0.672148	-0.319192	0.0991577
IDH2	4.00771e-06	1.35321e-05	0.0440167	-0.220015	IDH2	0.0263657	0.0251448	289.574	-0.18014	-0.0398747
ARC	4.02275e-06	1.35729e-05	0.0441819	-0.219979	ARC	0.000779124	0.00146564	8.55712	-0.269699	0.0497202
DHRS9	4.13219e-06	1.39219e-05	0.0453838	-0.219719	DHRS9	0.260077	0.15178	2856.43	-0.0919128	-0.127806
MICAL2	4.1748e-06	1.40552e-05	0.0458519	-0.219619	MICAL2	1.5128e-05	6.27555e-05	0.16615	-0.343072	0.123453
SCN2A	4.18011e-06	1.40628e-05	0.0459102	-0.219607	SCN2A	6.45241e-05	0.000198149	0.708668	-0.318248	0.0986408
UBE2K	4.18421e-06	1.40664e-05	0.0459552	-0.219598	UBE2K	0.00438325	0.00596004	48.1412	-0.229893	0.0102954
SEL1L3	4.23123e-06	1.41935e-05	0.0464716	-0.219489	SEL1L3	4.36353e-09	1.16083e-07	4.79247e-05	-0.453677	0.234187
ST8SIA2	4.27316e-06	1.43237e-05	0.0469321	-0.219394	ST8SIA2	0.0145563	0.0157136	159.872	-0.197843	-0.0215509
NCALD	4.27665e-06	1.4325e-05	0.0469704	-0.219386	NCALD	1.45096e-07	1.7095e-06	0.00159359	-0.410933	0.191547
SEZ6L2	4.30575e-06	1.44121e-05	0.04729	-0.21932	SEZ6L2	4.4434e-06	2.48997e-05	0.0488018	-0.362507	0.143187
VAMP2	4.32028e-06	1.44448e-05	0.0474496	-0.219287	VAMP2	3.98762e-05	0.000135574	0.43796	-0.326724	0.107437
R3HCC1	4.32558e-06	1.44448e-05	0.0475079	-0.219275	R3HCC1	2.50176e-07	2.66015e-06	0.00274769	-0.403721	0.184446
SULT4A1	4.32871e-06	1.44448e-05	0.0475422	-0.219268	SULT4A1	7.56471e-07	6.3586e-06	0.00830832	-0.388527	0.169259
RPL39L	4.33116e-06	1.44448e-05	0.0475692	-0.219263	RPL39L	5.69207e-07	5.01237e-06	0.0062516	-0.392506	0.173243
NSDHL	4.40003e-06	1.46428e-05	0.0483256	-0.219109	NSDHL	1.25254e-05	5.41396e-05	0.137566	-0.346152	0.127042
CA7	4.41582e-06	1.46848e-05	0.048499	-0.219075	CA7	0.288618	0.164244	3169.89	-0.0866244	-0.13245
NRG1	4.58189e-06	1.52042e-05	0.0503229	-0.218716	NRG1	0.00409205	0.00562523	44.943	-0.231604	0.0128884
IDS	4.81666e-06	1.59375e-05	0.0529014	-0.218229	IDS	0.126104	0.0875818	1385	-0.124615	-0.0936135
AP1S1	4.82599e-06	1.5957e-05	0.0530038	-0.21821	AP1S1	2.57752e-06	1.66355e-05	0.0283089	-0.370754	0.152544
RAPGEF4	4.87772e-06	1.61165e-05	0.053572	-0.218106	RAPGEF4	0.937055	0.372409	10291.7	0.00645868	-0.224565
PIK3C2G	5.01418e-06	1.65084e-05	0.0550708	-0.217836	PIK3C2G	0.00820824	0.00991525	90.1511	-0.213688	-0.00414822
TBC1D22B	5.08391e-06	1.67141e-05	0.0558366	-0.217701	TBC1D22B	0.000121839	0.00033049	1.33815	-0.306648	0.088947
ZNF239	5.182e-06	1.70003e-05	0.0569139	-0.217514	ZNF239	0.0410127	0.0357746	450.442	-0.165961	-0.0515539
EI24	5.19033e-06	1.70025e-05	0.0570053	-0.217499	EI24	0.00069659	0.00133819	7.65065	-0.272078	0.0545796
NFKBIE	5.2244e-06	1.70909e-05	0.0573796	-0.217435	NFKBIE	7.04286e-05	0.000213111	0.773517	-0.316678	0.0992434
PMM1	5.30741e-06	1.73379e-05	0.0582913	-0.21728	PMM1	2.49499e-05	9.42434e-05	0.274025	-0.334749	0.117468
GPHN	5.34513e-06	1.74488e-05	0.0587056	-0.217211	GPHN	0.0057781	0.00746072	63.4608	-0.222891	0.00568048
LRFN3	5.35931e-06	1.74813e-05	0.0588613	-0.217185	LRFN3	4.36328e-06	2.45802e-05	0.0479219	-0.362787	0.145602
TOPBP1	5.4917e-06	1.78894e-05	0.0603154	-0.216946	TOPBP1	1.64978e-07	1.90677e-06	0.00181195	-0.409248	0.192302
SNX4	5.55906e-06	1.80833e-05	0.0610551	-0.216826	SNX4	3.96147e-05	0.000135291	0.435088	-0.326838	0.110012
SLIT3	5.56435e-06	1.80878e-05	0.0611133	-0.216817	SLIT3	0.00286775	0.00421447	31.4965	-0.240268	0.0234512
BUD31	5.6889e-06	1.84667e-05	0.0624812	-0.216599	BUD31	0.000101763	0.000288236	1.11766	-0.309983	0.0933837
CDC123	5.78738e-06	1.87732e-05	0.0635627	-0.21643	CDC123	9.19672e-05	0.000266457	1.01008	-0.31184	0.0954096
SSTR4	5.81827e-06	1.88602e-05	0.063902	-0.216378	SSTR4	0.891487	0.361072	9791.2	-0.0111571	-0.205221
ALAS1	5.89991e-06	1.91114e-05	0.0647987	-0.216241	ALAS1	0.000310771	0.00070345	3.4132	-0.28863	0.0723891
PLCL2	5.97128e-06	1.9329e-05	0.0655826	-0.216122	PLCL2	6.08987e-08	8.84016e-07	0.00066885	-0.422087	0.205964
CLSTN1	5.9967e-06	1.93815e-05	0.0658617	-0.216081	CLSTN1	0.000112794	0.000312331	1.23882	-0.308082	0.0920012
SAE1	6.05138e-06	1.95336e-05	0.0664623	-0.215991	SAE1	5.50029e-06	2.92792e-05	0.0604097	-0.359213	0.143222
MMP17	6.27565e-06	2.02011e-05	0.0689255	-0.215632	MMP17	0.00165805	0.00269472	18.2104	-0.253057	0.0374246
STIM1	6.32632e-06	2.03501e-05	0.069482	-0.215553	STIM1	0.000209739	0.000514754	2.30356	-0.29634	0.0807876
NPDC1	6.37791e-06	2.04875e-05	0.0700485	-0.215472	NPDC1	0.00258307	0.00387255	28.3699	-0.242759	0.0272865
SRGAP3	6.44801e-06	2.06983e-05	0.0708185	-0.215364	SRGAP3	0.00107967	0.00190249	11.858	-0.26264	0.047276
TXN	6.68894e-06	2.14419e-05	0.0734646	-0.215001	TXN	7.40948e-06	3.64327e-05	0.0813783	-0.354551	0.139549
B9D1	6.86402e-06	2.19727e-05	0.0753875	-0.214745	B9D1	4.50041e-09	1.18156e-07	4.9428e-05	-0.453324	0.238579
STRAP	6.93842e-06	2.21495e-05	0.0762047	-0.214638	STRAP	4.12035e-05	0.000138756	0.452538	-0.326155	0.111517
MCAT	7.04792e-06	2.24525e-05	0.0774073	-0.214483	MCAT	4.54583e-09	1.18617e-07	4.99268e-05	-0.45321	0.238727
PSMA5	7.06906e-06	2.25043e-05	0.0776395	-0.214453	PSMA5	0.000109506	0.000305214	1.20271	-0.30863	0.0941762
SLC35C1	7.13224e-06	2.26742e-05	0.0783334	-0.214365	SLC35C1	0.297686	0.167855	3269.48	-0.0850182	-0.129347
PANK2	7.15202e-06	2.27215e-05	0.0785506	-0.214337	PANK2	0.000366564	0.000797486	4.02598	-0.285326	0.0709885
RALGAPB	7.25821e-06	2.29956e-05	0.0797169	-0.214191	RALGAPB	0.00102035	0.00181657	11.2065	-0.263877	0.0496857
RAB1A	7.3125e-06	2.31518e-05	0.0803132	-0.214117	RAB1A	0.000196907	0.000490024	2.16263	-0.297558	0.0834415
EDEM3	7.36778e-06	2.32789e-05	0.0809203	-0.214042	EDEM3	0.000178404	0.000453553	1.95941	-0.299451	0.0854096
NECAB2	7.42788e-06	2.34368e-05	0.0815804	-0.213961	NECAB2	0.000200373	0.000496216	2.2007	-0.297222	0.0832611
SNN	7.46205e-06	2.35125e-05	0.0819557	-0.213915	SNN	0.000409269	0.000873415	4.495	-0.283098	0.0691827
SRRD	7.66501e-06	2.40537e-05	0.0841848	-0.213648	SRRD	3.39445e-06	2.019e-05	0.0372812	-0.366613	0.152965
TNFRSF21	7.74453e-06	2.42867e-05	0.0850582	-0.213545	TNFRSF21	0.000539203	0.00108948	5.92207	-0.277442	0.0638966
HNRNPA0	7.86605e-06	2.45678e-05	0.0863929	-0.21339	HNRNPA0	0.000869407	0.00160078	9.5487	-0.267348	0.0539579
C1D	8.01054e-06	2.49853e-05	0.0879797	-0.213208	C1D	4.57916e-06	2.54259e-05	0.0502929	-0.362045	0.148837
DPP6	8.05573e-06	2.51093e-05	0.0884761	-0.213152	DPP6	8.28013e-08	1.11978e-06	0.000909406	-0.418186	0.205034
MAPK8	8.30307e-06	2.5776e-05	0.0911926	-0.21285	MAPK8	8.11104e-05	0.000239904	0.890836	-0.314128	0.101278
CBLL1	8.41902e-06	2.61009e-05	0.0924661	-0.212711	CBLL1	0.00519885	0.00683522	57.0989	-0.225592	0.0128817
SERPINE2	8.6513e-06	2.67314e-05	0.0950173	-0.212438	SERPINE2	0.00903655	0.0107191	99.2485	-0.211104	-0.00133426
DCLK1	8.9463e-06	2.75697e-05	0.0982573	-0.212102	DCLK1	7.52993e-06	3.69395e-05	0.0827012	-0.354296	0.142194
TIMM17A	9.03427e-06	2.78217e-05	0.0992234	-0.212003	TIMM17A	2.78632e-07	2.89753e-06	0.00306022	-0.402275	0.190271
UBE2D2	9.0731e-06	2.79227e-05	0.0996499	-0.21196	UBE2D2	7.25114e-06	3.58693e-05	0.0796392	-0.354891	0.142931
KLK5	9.0793e-06	2.79232e-05	0.0997179	-0.211954	KLK5	0.000209897	0.000514846	2.3053	-0.296326	0.0843722
DNAJC13	9.1251e-06	2.80267e-05	0.100221	-0.211903	DNAJC13	0.0013388	0.0022641	14.704	-0.257879	0.0459761
SPATS2	9.15559e-06	2.81017e-05	0.100556	-0.211869	SPATS2	9.32306e-06	4.3575e-05	0.102395	-0.350905	0.139035
PTGS2	9.19986e-06	2.82188e-05	0.101042	-0.211821	PTGS2	3.66623e-05	0.000127501	0.402662	-0.328179	0.116358
CELF2	9.29623e-06	2.84955e-05	0.1021	-0.211716	CELF2	0.00278454	0.00411778	30.5826	-0.240972	0.0292557
LGMN	9.46563e-06	2.8938e-05	0.103961	-0.211534	LGMN	0.000319422	0.000719597	3.50821	-0.288083	0.0765489
KCNJ9	9.48456e-06	2.89545e-05	0.104169	-0.211514	KCNJ9	1.83158e-07	2.05545e-06	0.00201163	-0.40787	0.196355
WNT7A	9.48846e-06	2.89545e-05	0.104212	-0.21151	WNT7A	0.00222754	0.00341929	24.4651	-0.246245	0.0347352
PLAGL1	9.53706e-06	2.90795e-05	0.104746	-0.211459	PLAGL1	0.889424	0.360486	9768.55	-0.0113705	-0.200088
MAPK6	9.74814e-06	2.96449e-05	0.107064	-0.211238	MAPK6	0.000569381	0.00114017	6.25351	-0.27631	0.0650722
RNF123	9.92007e-06	3.01479e-05	0.108952	-0.211062	RNF123	3.85312e-05	0.000132163	0.423188	-0.327319	0.116257
KCNH2	1.00331e-05	3.04115e-05	0.110194	-0.210947	KCNH2	0.0654337	0.0520781	718.658	-0.149821	-0.0611263
ING2	1.02038e-05	3.08883e-05	0.112068	-0.210777	ING2	4.34293e-05	0.000144761	0.476984	-0.325239	0.114462
NCKAP1	1.05123e-05	3.17572e-05	0.115456	-0.210476	NCKAP1	0.000860449	0.00158772	9.45031	-0.267571	0.0570949
HINT1	1.06345e-05	3.20289e-05	0.116798	-0.210359	HINT1	0.000157552	0.000406864	1.73039	-0.301818	0.0914589
KPTN	1.0643e-05	3.20289e-05	0.116892	-0.210351	KPTN	0.110797	0.079321	1216.88	-0.129865	-0.0804863
DDA1	1.10885e-05	3.32644e-05	0.121785	-0.209935	DDA1	8.66024e-06	4.10636e-05	0.0951154	-0.35208	0.142145
AP2B1	1.10895e-05	3.32644e-05	0.121796	-0.209934	AP2B1	0.000879712	0.00161416	9.66188	-0.267094	0.0571595
GLT8D2	1.12598e-05	3.36878e-05	0.123666	-0.20978	GLT8D2	0.00049647	0.00102406	5.45274	-0.279148	0.0693686
CDC7	1.12982e-05	3.37808e-05	0.124088	-0.209745	CDC7	0.0136655	0.0149608	150.088	-0.199644	-0.0101009
SUMO1	1.14001e-05	3.40294e-05	0.125208	-0.209654	SUMO1	4.30138e-05	0.000143601	0.47242	-0.325407	0.115753
UHRF1BP1L	1.14034e-05	3.40294e-05	0.125244	-0.209651	UHRF1BP1L	0.00177366	0.00285317	19.4801	-0.251518	0.0418669
AGFG1	1.1482e-05	3.42419e-05	0.126107	-0.209581	AGFG1	0.0203045	0.020513	223.004	-0.188101	-0.0214803
OPA1	1.17268e-05	3.48371e-05	0.128796	-0.209367	OPA1	0.00011907	0.000325261	1.30774	-0.307076	0.0977098
SPRY4	1.1805e-05	3.50243e-05	0.129654	-0.209299	SPRY4	0.000286646	0.000659124	3.14823	-0.290232	0.0809334
ZDHHC3	1.23405e-05	3.64961e-05	0.135536	-0.208847	ZDHHC3	0.0102267	0.0118423	112.32	-0.207735	-0.00111188
DDOST	1.24349e-05	3.67249e-05	0.136572	-0.208769	DDOST	3.55638e-08	5.81774e-07	0.000390597	-0.4288	0.220031
BATF3	1.25905e-05	3.70929e-05	0.138281	-0.208642	BATF3	0.0525327	0.0436856	576.967	-0.15757	-0.0510727
MCTS1	1.28176e-05	3.769e-05	0.140776	-0.20846	MCTS1	1.4434e-07	1.70532e-06	0.00158529	-0.411001	0.202541
DLGAP1	1.28839e-05	3.78367e-05	0.141504	-0.208407	DLGAP1	0.000823882	0.00153557	9.0487	-0.268504	0.0600965
SNRNP25	1.29642e-05	3.80485e-05	0.142386	-0.208344	SNRNP25	4.03658e-08	6.4229e-07	0.000443337	-0.427232	0.218889
P2RY6	1.29885e-05	3.80955e-05	0.142653	-0.208324	P2RY6	0.391409	0.205805	4298.85	-0.0700097	-0.138315
SLC6A1	1.30805e-05	3.83411e-05	0.143663	-0.208252	SLC6A1	0.0020528	0.00320994	22.5459	-0.248148	0.0398961
KCND2	1.32661e-05	3.88529e-05	0.145702	-0.208108	KCND2	8.14966e-06	3.91224e-05	0.0895077	-0.353045	0.144937
MVD	1.34531e-05	3.93336e-05	0.147756	-0.207965	MVD	0.161407	0.106007	1772.73	-0.114155	-0.0938103
TUBG2	1.35341e-05	3.95452e-05	0.148645	-0.207903	TUBG2	1.38864e-06	1.02184e-05	0.0152515	-0.379852	0.171948
PHF14	1.36051e-05	3.97026e-05	0.149425	-0.20785	PHF14	0.00231769	0.00353597	25.4552	-0.245316	0.0374664
GALNT11	1.36969e-05	3.99452e-05	0.150433	-0.207781	GALNT11	0.000288431	0.000661685	3.16783	-0.29011	0.0823289
AGPAT1	1.37255e-05	3.99781e-05	0.150747	-0.207759	AGPAT1	3.49697e-07	3.42707e-06	0.00384073	-0.399202	0.191442
TLN2	1.38566e-05	4.02886e-05	0.152187	-0.207662	TLN2	0.00741298	0.00910945	81.4168	-0.216397	0.00873482
MARK4	1.40424e-05	4.07728e-05	0.154228	-0.207525	MARK4	2.96953e-05	0.000108042	0.326143	-0.331795	0.12427
GSR	1.41143e-05	4.09558e-05	0.155018	-0.207473	GSR	0.00463262	0.00623139	50.8801	-0.228507	0.021034
GRIA1	1.43516e-05	4.15921e-05	0.157624	-0.207302	GRIA1	1.11231e-05	4.96944e-05	0.122165	-0.348072	0.140771
FOXG1	1.43947e-05	4.16908e-05	0.158097	-0.207271	FOXG1	1.22816e-05	5.3357e-05	0.134889	-0.346471	0.1392
CACNB4	1.47404e-05	4.2612e-05	0.161894	-0.207027	CACNB4	4.84346e-05	0.000158343	0.531957	-0.32333	0.116303
BMPR2	1.48161e-05	4.27851e-05	0.162726	-0.206974	BMPR2	8.46228e-06	4.03952e-05	0.0929412	-0.352448	0.145474
RAB3B	1.48363e-05	4.2809e-05	0.162947	-0.20696	RAB3B	3.48042e-05	0.000122137	0.382254	-0.329075	0.122115
PITPNB	1.48911e-05	4.29218e-05	0.163549	-0.206922	PITPNB	2.75225e-05	0.000101938	0.30228	-0.333088	0.126165
EDN3	1.5097e-05	4.34321e-05	0.16581	-0.206781	EDN3	0.00645754	0.00816939	70.9232	-0.220015	0.0132346
C14orf2	1.50992e-05	4.34321e-05	0.165835	-0.206779	C14orf2	0.000515687	0.00105247	5.66379	-0.278365	0.0715855
FBXO9	1.52029e-05	4.37032e-05	0.166974	-0.206709	FBXO9	6.13136e-06	3.15716e-05	0.0673407	-0.357522	0.150813
SLC41A3	1.52294e-05	4.37519e-05	0.167264	-0.206691	SLC41A3	0.00120351	0.00207744	13.2181	-0.260248	0.0535571
CYB5B	1.54594e-05	4.43301e-05	0.169791	-0.206536	CYB5B	0.279564	0.160336	3070.45	-0.0882623	-0.118274
TMEM70	1.55953e-05	4.4692e-05	0.171283	-0.206446	TMEM70	0.000117955	0.00032263	1.29549	-0.307251	0.100805
RBFOX2	1.56806e-05	4.49086e-05	0.17222	-0.20639	RBFOX2	0.000240447	0.000571967	2.64083	-0.293685	0.0872958
OSBPL3	1.59244e-05	4.55503e-05	0.174897	-0.20623	OSBPL3	0.000101607	0.000288105	1.11595	-0.310011	0.103781
DTX4	1.59805e-05	4.56558e-05	0.175514	-0.206194	DTX4	2.93679e-08	4.99635e-07	0.000322548	-0.431154	0.22496
USP10	1.5981e-05	4.56558e-05	0.175519	-0.206194	USP10	0.000852382	0.00157625	9.36171	-0.267773	0.0615796
EPHB1	1.60137e-05	4.57211e-05	0.175879	-0.206173	EPHB1	0.0172548	0.0180493	189.509	-0.192918	-0.0132545
COIL	1.60671e-05	4.58452e-05	0.176465	-0.206138	COIL	0.0903917	0.0674724	992.772	-0.137829	-0.0683091
PARD6A	1.61587e-05	4.60496e-05	0.177471	-0.206079	PARD6A	0.000660943	0.0012876	7.25914	-0.273187	0.0671078
SLC25A14	1.62816e-05	4.63428e-05	0.178821	-0.206001	SLC25A14	0.00288178	0.00422943	31.6506	-0.240151	0.0341497
DDX10	1.63627e-05	4.65417e-05	0.179712	-0.20595	DDX10	6.19817e-05	0.000192145	0.680745	-0.318966	0.113016
CACNA1I	1.63724e-05	4.65417e-05	0.179818	-0.205944	CACNA1I	0.0989556	0.0725533	1086.83	-0.134329	-0.0716144
PAFAH1B1	1.63817e-05	4.65417e-05	0.17992	-0.205938	PAFAH1B1	1.84074e-05	7.35367e-05	0.202169	-0.339836	0.133898
CACNB1	1.64374e-05	4.66425e-05	0.180532	-0.205903	CACNB1	0.000104648	0.000294959	1.14935	-0.309468	0.103565
GABRD	1.65092e-05	4.6814e-05	0.18132	-0.205858	GABRD	2.35661e-05	8.98945e-05	0.258827	-0.33571	0.129852
ABHD2	1.66622e-05	4.71935e-05	0.183001	-0.205762	ABHD2	0.641712	0.289618	7047.93	0.0380417	-0.243804
ETS1	1.68203e-05	4.76123e-05	0.184738	-0.205664	ETS1	0.457794	0.229833	5027.95	0.0606687	-0.266333
TMUB2	1.69284e-05	4.78303e-05	0.185924	-0.205598	TMUB2	0.000562919	0.00112882	6.18254	-0.276548	0.0709499
CEP68	1.69559e-05	4.78787e-05	0.186226	-0.205581	CEP68	6.1028e-07	5.32264e-06	0.0067027	-0.391536	0.185955
MOAP1	1.7092e-05	4.82337e-05	0.187721	-0.205498	MOAP1	1.25823e-05	5.43303e-05	0.138191	-0.346078	0.14058
RAP1GDS1	1.71388e-05	4.83361e-05	0.188235	-0.20547	RAP1GDS1	2.74162e-06	1.73782e-05	0.0301112	-0.36983	0.16436
RAB35	1.71512e-05	4.83416e-05	0.188371	-0.205462	RAB35	6.90415e-06	3.45471e-05	0.0758283	-0.355663	0.1502
SLC25A44	1.72477e-05	4.85544e-05	0.189431	-0.205404	SLC25A44	0.00101186	0.00180523	11.1132	-0.264059	0.0586547
KIFAP3	1.73167e-05	4.8719e-05	0.190189	-0.205363	KIFAP3	1.45141e-05	6.07001e-05	0.159408	-0.343751	0.138388
YTHDF3	1.7631e-05	4.95431e-05	0.193642	-0.205176	YTHDF3	0.000961838	0.00173344	10.5639	-0.265162	0.0599863
GAD2	1.76955e-05	4.96939e-05	0.194349	-0.205138	GAD2	6.74104e-05	0.000205088	0.740369	-0.317464	0.112326
CDC42BPB	1.79465e-05	5.03072e-05	0.197106	-0.204992	CDC42BPB	0.010223	0.0118423	112.28	-0.207745	0.00275306
TANC2	1.80449e-05	5.05219e-05	0.198187	-0.204935	TANC2	0.000282376	0.000651675	3.10134	-0.290529	0.0855938
STMN1	1.86221e-05	5.1949e-05	0.204526	-0.204608	STMN1	2.11742e-07	2.32111e-06	0.00232556	-0.405947	0.201339
CYC1	1.86353e-05	5.19546e-05	0.204672	-0.2046	CYC1	1.11029e-05	4.96564e-05	0.121943	-0.348102	0.143501
TUBB	1.86509e-05	5.19667e-05	0.204843	-0.204592	TUBB	0.00157503	0.00257851	17.2986	-0.254223	0.0496316
LRRC59	1.8672e-05	5.1994e-05	0.205074	-0.20458	LRRC59	0.000182352	0.000460562	2.00277	-0.299033	0.0944528
CISD1	1.88837e-05	5.25519e-05	0.2074	-0.204462	CISD1	2.99104e-05	0.000108678	0.328506	-0.331672	0.127209
CCK	1.89786e-05	5.27841e-05	0.208442	-0.20441	CCK	3.93601e-06	2.2717e-05	0.0432292	-0.364363	0.159953
NRAS	1.90903e-05	5.30312e-05	0.209669	-0.204349	NRAS	0.00495759	0.00656879	54.4492	-0.226798	0.0224486
SOCS2	1.92367e-05	5.34058e-05	0.211277	-0.204269	SOCS2	0.0290172	0.027077	318.696	-0.177145	-0.0271248
VIPR1	1.96138e-05	5.43431e-05	0.215418	-0.204067	VIPR1	0.0120977	0.0135577	132.868	-0.203081	-0.000986189
MRPL42	1.96223e-05	5.43431e-05	0.215512	-0.204062	MRPL42	0.0223301	0.0221388	245.252	-0.185236	-0.0188259
IMP4	1.97159e-05	5.45396e-05	0.21654	-0.204013	IMP4	5.11541e-05	0.000165327	0.561826	-0.322369	0.118356
KCNMB4	2.01234e-05	5.56002e-05	0.221015	-0.203799	KCNMB4	0.00032935	0.000739602	3.61725	-0.287473	0.0836736
NPY5R	2.01831e-05	5.57318e-05	0.221671	-0.203768	NPY5R	0.00107284	0.00189417	11.7831	-0.262779	0.0590113
NDUFB6	2.03799e-05	5.61785e-05	0.223832	-0.203667	NDUFB6	1.10982e-05	4.96564e-05	0.121892	-0.348109	0.144442
AP2S1	2.03876e-05	5.61785e-05	0.223917	-0.203663	AP2S1	0.000106538	0.000298703	1.17011	-0.309137	0.105475
SYNGR4	2.04743e-05	5.6334e-05	0.224869	-0.203618	SYNGR4	0.21697	0.132571	2382.98	-0.100718	-0.1029
STMN2	2.0685e-05	5.68423e-05	0.227184	-0.203511	STMN2	0.000250158	0.000590444	2.74748	-0.292911	0.0894003
ALDH1A1	2.06959e-05	5.68423e-05	0.227303	-0.203506	ALDH1A1	0.00187921	0.00299466	20.6394	-0.25019	0.0466849
PIH1D1	2.08382e-05	5.71653e-05	0.228866	-0.203434	PIH1D1	7.6235e-06	3.72334e-05	0.0837289	-0.354101	0.150667
GSTA4	2.08536e-05	5.71734e-05	0.229035	-0.203426	GSTA4	6.49272e-05	0.000198734	0.713095	-0.318136	0.11471
ATP5A1	2.10598e-05	5.77045e-05	0.231299	-0.203323	ATP5A1	4.18547e-05	0.000140346	0.45969	-0.325883	0.122559
ARPC4	2.11269e-05	5.782e-05	0.232037	-0.20329	ARPC4	0.000380647	0.000822235	4.18064	-0.284566	0.0812761
ACOT7	2.11827e-05	5.79383e-05	0.23265	-0.203262	ACOT7	2.04316e-09	6.34309e-08	2.244e-05	-0.462204	0.258942
RAD1	2.13911e-05	5.84736e-05	0.234938	-0.20316	RAD1	0.0219141	0.0217771	240.683	-0.185806	-0.0173537
ST8SIA3	2.16006e-05	5.89734e-05	0.237239	-0.203057	ST8SIA3	1.1953e-06	9.11089e-06	0.0131279	-0.382017	0.178959
IGSF3	2.17184e-05	5.91933e-05	0.238533	-0.203	IGSF3	0.000228725	0.000548996	2.51208	-0.29466	0.0916593
DUSP12	2.24465e-05	6.10699e-05	0.24653	-0.202654	DUSP12	0.00354004	0.00499889	38.8803	-0.235172	0.0325182
NDUFA9	2.26621e-05	6.15478e-05	0.248898	-0.202553	NDUFA9	2.50542e-05	9.43857e-05	0.27517	-0.334678	0.132125
PLA2G5	2.27196e-05	6.16675e-05	0.249529	-0.202527	PLA2G5	0.00401292	0.00553793	44.0739	-0.232088	0.029561
SUMO3	2.28477e-05	6.19788e-05	0.250936	-0.202468	SUMO3	0.000937958	0.00169904	10.3016	-0.265708	0.0632402
AGGF1	2.28673e-05	6.19957e-05	0.251152	-0.202459	AGGF1	0.0030785	0.00445815	33.8112	-0.238564	0.036105
SORCS3	2.30488e-05	6.24511e-05	0.253145	-0.202376	SORCS3	6.6792e-05	0.000203352	0.733576	-0.31763	0.115254
HOMER2	2.31563e-05	6.26689e-05	0.254325	-0.202327	HOMER2	0.059202	0.0480993	650.215	-0.15339	-0.0489364
MBIP	2.33796e-05	6.32363e-05	0.256778	-0.202225	MBIP	0.000888375	0.00162604	9.75702	-0.266882	0.064657
GUF1	2.34048e-05	6.32675e-05	0.257055	-0.202214	GUF1	5.74173e-05	0.00018103	0.630614	-0.320326	0.118112
PPP2R1A	2.34317e-05	6.33031e-05	0.25735	-0.202202	PPP2R1A	2.15721e-05	8.31495e-05	0.236926	-0.337193	0.134991
HIST1H4F	2.35389e-05	6.35203e-05	0.258528	-0.202154	HIST1H4F	0.00101392	0.0018074	11.1359	-0.264015	0.0618606
MPDU1	2.35533e-05	6.35203e-05	0.258686	-0.202147	MPDU1	6.49274e-05	0.000198734	0.713097	-0.318136	0.115989
ERBB4	2.36913e-05	6.3855e-05	0.260201	-0.202086	ERBB4	0.00136036	0.00229419	14.9409	-0.257522	0.0554359
VTI1B	2.37422e-05	6.3955e-05	0.26076	-0.202063	VTI1B	2.51961e-06	1.63112e-05	0.0276728	-0.371093	0.16903
SLC25A22	2.40631e-05	6.4744e-05	0.264285	-0.201922	SLC25A22	0.000527978	0.00107087	5.79879	-0.277878	0.0759558
CMAS	2.42659e-05	6.52136e-05	0.266512	-0.201833	CMAS	9.23468e-06	4.3257e-05	0.101425	-0.351057	0.149224
SKIL	2.44649e-05	6.56722e-05	0.268698	-0.201747	SKIL	0.00466835	0.00626756	51.2725	-0.228314	0.0265667
WBP11	2.45059e-05	6.57442e-05	0.269149	-0.201729	WBP11	9.16968e-06	4.29998e-05	0.100711	-0.35117	0.14944
CSF1R	2.46908e-05	6.62018e-05	0.271179	-0.20165	CSF1R	0.848182	0.349025	9315.58	-0.015656	-0.185994
EXTL3	2.4958e-05	6.68792e-05	0.274113	-0.201536	EXTL3	0.000212145	0.00051976	2.32999	-0.29612	0.0945833
COPS4	2.50405e-05	6.70615e-05	0.27502	-0.201501	COPS4	8.01056e-06	3.85853e-05	0.0879799	-0.353318	0.151816
TOLLIP	2.52091e-05	6.74348e-05	0.276871	-0.20143	TOLLIP	3.13371e-05	0.000112952	0.344175	-0.330876	0.129445
MRPL12	2.56938e-05	6.86123e-05	0.282195	-0.201229	MRPL12	1.56844e-05	6.45158e-05	0.172261	-0.342479	0.14125
ADCK2	2.5903e-05	6.91077e-05	0.284493	-0.201143	ADCK2	1.49128e-05	6.20017e-05	0.163787	-0.343307	0.142164
UBXN2B	2.59092e-05	6.91077e-05	0.284561	-0.201141	UBXN2B	9.48622e-07	7.6415e-06	0.0104187	-0.385324	0.184183
JAKMIP2	2.62224e-05	6.98625e-05	0.288001	-0.201013	JAKMIP2	0.000117483	0.000322168	1.29031	-0.307326	0.106312
DCTN3	2.64081e-05	7.02764e-05	0.290041	-0.200939	DCTN3	7.03717e-06	3.513e-05	0.0772892	-0.355363	0.154424
FABP3	2.66657e-05	7.08802e-05	0.292869	-0.200836	FABP3	2.05075e-07	2.25383e-06	0.00225234	-0.406372	0.205537
C1orf50	2.67864e-05	7.10784e-05	0.294195	-0.200788	C1orf50	0.00219203	0.00337341	24.075	-0.246621	0.0458332
SENP2	2.68547e-05	7.12188e-05	0.294946	-0.200761	SENP2	0.00702768	0.00873988	77.185	-0.217803	0.0170424
MTOR	2.69618e-05	7.14617e-05	0.296121	-0.200719	MTOR	2.97046e-06	1.84709e-05	0.0326245	-0.368627	0.167908
CCNC	2.71287e-05	7.18629e-05	0.297955	-0.200653	CCNC	0.000124033	0.000334736	1.36226	-0.306316	0.105663
CBX4	2.77588e-05	7.34899e-05	0.304875	-0.200409	CBX4	6.33849e-05	0.000195498	0.696156	-0.318566	0.118157
RASAL1	2.82459e-05	7.46511e-05	0.310224	-0.200224	RASAL1	1.41292e-05	5.95e-05	0.155181	-0.34419	0.143966
GABBR1	2.83373e-05	7.47646e-05	0.311229	-0.20019	GABBR1	7.215e-08	1.00614e-06	0.000792423	-0.41994	0.21975
MTMR9	2.84003e-05	7.48881e-05	0.311921	-0.200166	MTMR9	2.89513e-05	0.000105698	0.317972	-0.332227	0.132061
ATP5J	2.88645e-05	7.60688e-05	0.317019	-0.199994	ATP5J	0.000277613	0.000642763	3.04903	-0.290865	0.0908711
HS3ST1	2.92871e-05	7.71384e-05	0.32166	-0.199839	HS3ST1	0.000457041	0.000957588	5.01968	-0.280848	0.0810087
PCLO	2.98777e-05	7.86044e-05	0.328147	-0.199626	PCLO	6.44589e-05	0.000198092	0.707952	-0.318266	0.11864
PARK2	2.99753e-05	7.88162e-05	0.329218	-0.199591	PARK2	3.14134e-06	1.9252e-05	0.0345013	-0.367784	0.168193
HCCS	3.02701e-05	7.94557e-05	0.332456	-0.199487	HCCS	2.03565e-05	7.92142e-05	0.223576	-0.338162	0.138676
PKNOX2	3.03535e-05	7.96294e-05	0.333372	-0.199457	PKNOX2	0.0111343	0.012686	122.288	-0.205391	0.00593402
ZMYM2	3.05592e-05	8.01236e-05	0.335632	-0.199385	ZMYM2	0.0421186	0.0365742	462.589	-0.165075	-0.0343101
CDH6	3.06659e-05	8.03578e-05	0.336803	-0.199348	CDH6	0.126632	0.0878913	1390.8	-0.124443	-0.0749048
LYN	3.09064e-05	8.08865e-05	0.339445	-0.199264	LYN	0.289043	0.164391	3174.56	0.0865485	-0.285813
INPP5D	3.09201e-05	8.08865e-05	0.339596	-0.19926	INPP5D	0.220237	0.134105	2418.86	0.10001	-0.299269
RNF7	3.13409e-05	8.1802e-05	0.344217	-0.199115	RNF7	0.00020468	0.000504916	2.248	-0.296812	0.0976967
TASP1	3.14108e-05	8.19381e-05	0.344985	-0.199091	TASP1	2.89186e-05	0.000105698	0.317614	-0.332246	0.133155
CRY2	3.15173e-05	8.21659e-05	0.346154	-0.199055	CRY2	0.0970808	0.0714621	1066.24	-0.135074	-0.0639809
TRPC1	3.1952e-05	8.31623e-05	0.350929	-0.198909	TRPC1	0.0308942	0.0285405	339.311	-0.175162	-0.0237465
DERL1	3.20596e-05	8.33953e-05	0.35211	-0.198873	DERL1	0.00882421	0.0105101	96.9163	-0.211746	0.0128731
POLB	3.21454e-05	8.35715e-05	0.353053	-0.198844	POLB	4.84083e-06	2.65141e-05	0.0531669	-0.361189	0.162345
ANKRD6	3.21966e-05	8.36116e-05	0.353615	-0.198827	ANKRD6	2.50497e-05	9.43857e-05	0.275121	-0.334681	0.135854
RABEP1	3.26998e-05	8.48219e-05	0.359141	-0.198661	RABEP1	3.5301e-05	0.000123575	0.387711	-0.328831	0.13017
CHM	3.30804e-05	8.5665e-05	0.363322	-0.198537	CHM	3.97466e-05	0.000135441	0.436537	-0.326781	0.128244
NOP16	3.32562e-05	8.60722e-05	0.365253	-0.19848	NOP16	5.17145e-05	0.000166758	0.567981	-0.322177	0.123697
AP1AR	3.35359e-05	8.6699e-05	0.368325	-0.19839	AP1AR	0.0228115	0.0225006	250.539	-0.184589	-0.0138011
PTS	3.36606e-05	8.68292e-05	0.369694	-0.19835	PTS	0.000186398	0.000469123	2.04721	-0.298612	0.100262
AGK	3.36615e-05	8.68292e-05	0.369704	-0.19835	AGK	0.000105269	0.000295852	1.15617	-0.309359	0.111009
MAP2K6	3.43706e-05	8.85102e-05	0.377492	-0.198126	MAP2K6	0.0142561	0.0154798	156.574	-0.198439	0.000312991
MKRN1	3.45165e-05	8.8787e-05	0.379094	-0.19808	MKRN1	3.9813e-05	0.000135467	0.437266	-0.326752	0.128671
TMEM59L	3.49855e-05	8.98935e-05	0.384246	-0.197935	TMEM59L	2.73871e-06	1.73782e-05	0.0300793	-0.369846	0.171911
ARHGEF3	3.50387e-05	8.99801e-05	0.38483	-0.197919	ARHGEF3	0.0119933	0.0134591	131.722	-0.203323	0.00540427
MANSC1	3.53643e-05	9.07156e-05	0.388407	-0.197819	MANSC1	1.86534e-05	7.39399e-05	0.204871	-0.339616	0.141797
LRRN2	3.53999e-05	9.07565e-05	0.388797	-0.197808	LRRN2	4.75246e-06	2.61492e-05	0.0521963	-0.361473	0.163665
DENND5B	3.60364e-05	9.20818e-05	0.395788	-0.197617	DENND5B	0.000455284	0.000954803	5.00038	-0.280926	0.0833098
EIF6	3.61282e-05	9.22655e-05	0.396796	-0.197589	EIF6	1.01845e-06	8.08155e-06	0.0111856	-0.384311	0.186722
CAP1	3.65053e-05	9.31769e-05	0.400938	-0.197477	CAP1	0.0613458	0.0493977	673.761	-0.152129	-0.0453482
PCMT1	3.69953e-05	9.42197e-05	0.40632	-0.197333	PCMT1	3.21144e-06	1.95399e-05	0.0352713	-0.367451	0.170118
NDRG3	3.75337e-05	9.5433e-05	0.412232	-0.197177	NDRG3	0.000100469	0.000285833	1.10346	-0.310218	0.113041
MAF	3.75631e-05	9.54554e-05	0.412556	-0.197169	MAF	0.26625	0.154492	2924.22	-0.090737	-0.106432
ELOVL4	3.76604e-05	9.565e-05	0.413625	-0.197141	ELOVL4	3.13635e-05	0.000112952	0.344465	-0.330861	0.13372
BAHD1	3.7995e-05	9.64468e-05	0.417299	-0.197045	BAHD1	0.723506	0.314101	7946.27	-0.0289279	-0.168118
RGS10	3.8266e-05	9.70813e-05	0.420275	-0.196969	RGS10	0.182142	0.115972	2000.47	-0.108794	-0.0881751
PRKACB	3.83115e-05	9.71435e-05	0.420775	-0.196956	PRKACB	1.92447e-05	7.5789e-05	0.211364	-0.339098	0.142142
WDR26	3.89243e-05	9.86432e-05	0.427506	-0.196784	WDR26	0.00752988	0.00921622	82.7007	-0.215983	0.0191987
ADAMTS3	3.90404e-05	9.88833e-05	0.428781	-0.196752	ADAMTS3	1.94928e-08	3.6363e-07	0.00021409	-0.436136	0.239384
ATP2A2	3.93239e-05	9.94923e-05	0.431895	-0.196674	ATP2A2	4.32122e-05	0.00014415	0.474599	-0.325326	0.128653
FAM173A	3.94076e-05	9.96496e-05	0.432814	-0.196651	FAM173A	1.11291e-06	8.63776e-06	0.0122231	-0.383042	0.186392
SLC36A1	3.9438e-05	9.96719e-05	0.433148	-0.196642	SLC36A1	8.33372e-06	3.9871e-05	0.0915293	-0.352691	0.156049
RASL11B	3.95634e-05	9.99341e-05	0.434525	-0.196608	RASL11B	0.0118872	0.0133683	130.557	-0.203571	0.00696347
SNRPB	3.98496e-05	0.000100547	0.437668	-0.19653	SNRPB	0.00392955	0.00545118	43.1582	-0.232607	0.0360773
NDUFB2	3.99481e-05	0.000100741	0.438749	-0.196503	NDUFB2	0.000502362	0.00103071	5.51744	-0.278905	0.082402
ATG9A	3.99841e-05	0.000100777	0.439146	-0.196493	ATG9A	9.89783e-05	0.000281968	1.08708	-0.310493	0.114
P2RY13	4.03578e-05	0.000101608	0.44325	-0.196392	P2RY13	0.0258661	0.0247893	284.088	-0.180733	-0.0156594
MDH2	4.04267e-05	0.00010167	0.444007	-0.196374	MDH2	1.64359e-05	6.69596e-05	0.180516	-0.341709	0.145335
TMEM177	4.05192e-05	0.000101848	0.445023	-0.196349	TMEM177	3.06377e-06	1.89128e-05	0.0336494	-0.368161	0.171812
PHTF2	4.07428e-05	0.000102354	0.447478	-0.196289	PHTF2	0.341243	0.186075	3747.87	-0.0777188	-0.118571
PAK1	4.07841e-05	0.000102402	0.447932	-0.196279	PAK1	8.62426e-06	4.09545e-05	0.0947203	-0.352146	0.155868
TRAPPC2L	4.12008e-05	0.000103254	0.452508	-0.196168	TRAPPC2L	1.82023e-06	1.26089e-05	0.0199916	-0.375905	0.179736
KIT	4.12126e-05	0.000103254	0.452638	-0.196165	KIT	6.77934e-06	3.41233e-05	0.0744575	-0.355949	0.159784
CKAP4	4.14122e-05	0.000103697	0.45483	-0.196113	CKAP4	0.00128145	0.0021924	14.0741	-0.258855	0.0627426
KCNS3	4.2094e-05	0.00010512	0.462319	-0.195935	KCNS3	0.000752789	0.00142619	8.26788	-0.270432	0.0744965
MAGED1	4.26678e-05	0.000106438	0.468621	-0.195788	MAGED1	6.17407e-05	0.000191677	0.678098	-0.319035	0.123247
SPRY2	4.27857e-05	0.000106674	0.469915	-0.195758	SPRY2	0.00214723	0.00332262	23.5831	-0.247103	0.0513444
RCN2	4.28127e-05	0.000106684	0.470212	-0.195751	RCN2	0.00192353	0.0030488	21.1261	-0.249653	0.0539021
GHITM	4.41901e-05	0.000109762	0.48534	-0.195407	GHITM	8.85628e-06	4.18068e-05	0.0972686	-0.351724	0.156317
REEP1	4.43118e-05	0.000110005	0.486677	-0.195377	REEP1	0.000126834	0.000340566	1.39302	-0.305899	0.110522
MAGEH1	4.47594e-05	0.000110937	0.491592	-0.195267	MAGEH1	3.55748e-06	2.09419e-05	0.0390718	-0.365902	0.170635
ARSB	4.52584e-05	0.000112054	0.497073	-0.195146	ARSB	0.0303747	0.0281155	333.606	-0.1757	-0.0194458
NCKAP1L	4.57302e-05	0.000113161	0.502255	-0.195033	NCKAP1L	0.801745	0.336455	8805.56	0.0205334	-0.215566
GCNT4	4.63503e-05	0.000114634	0.509065	-0.194886	GCNT4	0.0773858	0.0595755	849.928	-0.143688	-0.0511976
ETV1	4.64992e-05	0.00011488	0.510701	-0.194851	ETV1	1.922e-05	7.57738e-05	0.211093	-0.339119	0.144268
ATP5B	4.65415e-05	0.000114923	0.511166	-0.194841	ATP5B	5.29894e-06	2.85649e-05	0.0581983	-0.359791	0.16495
RANBP17	4.66423e-05	0.00011511	0.512272	-0.194817	RANBP17	0.0701321	0.0550755	770.261	-0.14731	-0.0475076
UROS	4.72217e-05	0.000116478	0.518636	-0.194682	UROS	1.23704e-09	4.31263e-08	1.35864e-05	-0.467717	0.273035
ATP2C1	4.80096e-05	0.000118358	0.52729	-0.194501	ATP2C1	7.25456e-06	3.58693e-05	0.0796768	-0.354884	0.160382
RFC5	4.81197e-05	0.000118518	0.528499	-0.194476	RFC5	0.0103152	0.0119091	113.292	-0.207499	0.0130226
C2orf44	4.81258e-05	0.000118518	0.528565	-0.194475	C2orf44	0.315027	0.175263	3459.94	0.0820341	-0.276509
COX7A2	4.85448e-05	0.000119359	0.533168	-0.19438	COX7A2	0.00066933	0.00129873	7.35125	-0.272922	0.0785417
GTF2H5	4.88175e-05	0.000119839	0.536163	-0.194318	GTF2H5	0.00481986	0.00643037	52.9365	-0.227509	0.0331909
NELL1	4.885e-05	0.000119855	0.53652	-0.194311	NELL1	1.72665e-08	3.32302e-07	0.000189638	-0.437595	0.243284
COL19A1	4.89857e-05	0.00012008	0.53801	-0.194281	COL19A1	0.0890679	0.0667067	978.233	-0.138393	-0.0558875
NME7	4.89936e-05	0.00012008	0.538097	-0.194279	NME7	0.00951341	0.0111652	104.486	-0.20971	0.0154306
ELL2	4.92522e-05	0.000120649	0.540936	-0.194221	ELL2	0.0735213	0.0571253	807.485	-0.145582	-0.0486398
PNO1	4.94533e-05	0.000121078	0.543145	-0.194177	PNO1	0.924792	0.36937	10157	-0.00772039	-0.186456
HEY1	5.02479e-05	0.000122939	0.551873	-0.194002	HEY1	1.85601e-05	7.37074e-05	0.203846	-0.339699	0.145697
AGPS	5.02667e-05	0.000122939	0.552079	-0.193998	AGPS	0.00025505	0.000599662	2.80122	-0.292532	0.0985341
TUSC3	5.05267e-05	0.00012351	0.554935	-0.193941	TUSC3	1.55516e-06	1.123e-05	0.0170803	-0.378206	0.184265
KLF8	5.09987e-05	0.000124532	0.560119	-0.193839	KLF8	0.0291857	0.0271806	320.547	-0.176962	-0.0168769
SLC25A4	5.10821e-05	0.00012467	0.561035	-0.193821	SLC25A4	1.95031e-05	7.66649e-05	0.214203	-0.338876	0.145055
RHEB	5.13417e-05	0.000125237	0.563886	-0.193765	RHEB	0.000134803	0.000357672	1.48054	-0.304758	0.110993
PTPRA	5.19358e-05	0.000126486	0.570411	-0.193639	PTPRA	2.24159e-07	2.4198e-06	0.00246193	-0.405188	0.211549
PTMS	5.25264e-05	0.000127857	0.576897	-0.193515	PTMS	0.132264	0.090998	1452.65	-0.122642	-0.070873
DPF1	5.2735e-05	0.000128229	0.579188	-0.193471	DPF1	0.0013111	0.00222936	14.3998	-0.258346	0.0648745
OSBPL10	5.40206e-05	0.000131149	0.593308	-0.193206	OSBPL10	0.000984663	0.0017656	10.8146	-0.264653	0.0714467
JOSD1	5.42502e-05	0.000131637	0.59583	-0.193159	JOSD1	5.45099e-06	2.91261e-05	0.0598683	-0.359353	0.166193
NTM	5.51651e-05	0.000133716	0.605878	-0.192975	NTM	1.78852e-05	7.18318e-05	0.196433	-0.340313	0.147338
CNNM4	5.52031e-05	0.000133739	0.606296	-0.192967	CNNM4	0.0238445	0.0232447	261.884	-0.183238	-0.0097293
BTN2A1	5.64976e-05	0.000136517	0.620513	-0.192711	BTN2A1	0.000276307	0.000640086	3.03468	-0.290958	0.0982465
THY1	5.83735e-05	0.000140462	0.641117	-0.19235	THY1	2.28235e-08	4.13081e-07	0.000250671	-0.434228	0.241878
FBLN2	5.85328e-05	0.000140772	0.642866	-0.19232	FBLN2	0.0353708	0.0318065	388.477	-0.170818	-0.0215023
MRPL33	5.99364e-05	0.000143923	0.658282	-0.192058	MRPL33	0.00112527	0.00196391	12.3589	-0.261731	0.0696738
GSK3A	6.01076e-05	0.00014426	0.660162	-0.192026	GSK3A	0.0165955	0.0174845	182.269	-0.194056	0.00202972
ITGAM	6.03525e-05	0.000144697	0.662851	-0.191981	ITGAM	0.361258	0.193833	3967.69	0.0745641	-0.266545
COL9A1	6.07825e-05	0.000145652	0.667574	-0.191902	COL9A1	0.0289087	0.0270054	317.504	-0.177262	-0.0146397
FGF14	6.0964e-05	0.000145902	0.669568	-0.191869	FGF14	9.20951e-05	0.000266604	1.01148	-0.311815	0.119945
NDUFAF4	6.13999e-05	0.000146751	0.674355	-0.19179	NDUFAF4	0.000337574	0.000751718	3.70757	-0.28698	0.0951894
PPIH	6.14503e-05	0.000146796	0.674908	-0.191781	PPIH	9.574e-06	4.45033e-05	0.105151	-0.35048	0.158699
CAP2	6.16258e-05	0.000147139	0.676836	-0.191749	CAP2	5.10819e-08	7.65013e-07	0.000561033	-0.424297	0.232547
MRTO4	6.24721e-05	0.000148929	0.686131	-0.191598	MRTO4	4.47338e-05	0.00014818	0.491311	-0.324722	0.133124
OGG1	6.31964e-05	0.000150501	0.694086	-0.19147	OGG1	0.00140346	0.00235196	15.4142	-0.256823	0.0653533
NOP10	6.33192e-05	0.000150638	0.695435	-0.191448	NOP10	7.9283e-05	0.000235482	0.870766	-0.314541	0.123093
ZNF180	6.38638e-05	0.000151684	0.701416	-0.191353	ZNF180	0.0517721	0.0431847	568.613	-0.158074	-0.0332792
REEP5	6.38901e-05	0.000151684	0.701705	-0.191348	REEP5	2.70109e-06	1.71725e-05	0.0296661	-0.370053	0.178705
GABARAPL1	6.4416e-05	0.000152854	0.707481	-0.191257	GABARAPL1	0.00264971	0.00395294	29.1018	-0.242154	0.050897
NDUFA4	6.45344e-05	0.000152998	0.708781	-0.191237	NDUFA4	0.00046243	0.000966025	5.07887	-0.280607	0.0893706
CRIPT	6.48085e-05	0.000153549	0.711792	-0.19119	CRIPT	0.00374432	0.00523693	41.1239	-0.233797	0.0426072
TACC2	6.54006e-05	0.000154872	0.718295	-0.191088	TACC2	0.0257608	0.0247157	282.931	-0.180859	-0.010229
NF1	6.64385e-05	0.000157169	0.729694	-0.190913	NF1	1.2899e-05	5.5529e-05	0.14167	-0.345674	0.154761
PSMB7	6.67112e-05	0.000157653	0.732689	-0.190867	PSMB7	2.51818e-05	9.47714e-05	0.276571	-0.334592	0.143725
EHBP1	6.71762e-05	0.00015867	0.737796	-0.19079	EHBP1	2.61464e-05	9.76355e-05	0.287166	-0.333957	0.143167
STUB1	6.75561e-05	0.000159405	0.741969	-0.190727	STUB1	0.000461496	0.000964548	5.06861	-0.280649	0.0899219
TMEM5	6.80445e-05	0.000160475	0.747333	-0.190647	TMEM5	0.0095325	0.0111815	104.695	-0.209655	0.0190086
UBE2NL	7.03822e-05	0.000165735	0.773007	-0.190269	UBE2NL	0.0488237	0.0411695	536.231	-0.160088	-0.0301814
EGR4	7.16463e-05	0.000168454	0.786891	-0.19007	EGR4	0.0563862	0.0463428	619.29	-0.155105	-0.0349652
EIF2S1	7.17612e-05	0.000168553	0.788153	-0.190052	EIF2S1	6.91396e-05	0.000209599	0.75936	-0.31701	0.126958
NDUFC2	7.1908e-05	0.000168735	0.789765	-0.190029	NDUFC2	0.0172013	0.0180069	188.922	-0.193009	0.00297968
NDUFB5	7.32287e-05	0.000171564	0.804271	-0.189825	NDUFB5	6.41816e-05	0.000197494	0.704907	-0.318343	0.128518
PLEKHB2	7.42821e-05	0.000173944	0.815841	-0.189665	PLEKHB2	0.00140123	0.00235006	15.3897	-0.256859	0.0671938
UGCG	7.50696e-05	0.000175343	0.824489	-0.189547	UGCG	0.0116356	0.0131561	127.794	-0.204168	0.0146211
HTRA2	7.51565e-05	0.000175458	0.825443	-0.189534	HTRA2	1.67814e-07	1.92907e-06	0.0018431	-0.409024	0.21949
DCAF7	7.53425e-05	0.000175714	0.827486	-0.189506	DCAF7	0.00568061	0.00735495	62.3902	-0.223328	0.0338224
ENTPD3	7.55073e-05	0.00017601	0.829297	-0.189482	ENTPD3	0.0143164	0.0155147	157.237	-0.198318	0.00883656
CAMK2B	7.63996e-05	0.000178	0.839097	-0.18935	CAMK2B	9.43135e-05	0.00027159	1.03585	-0.311379	0.122029
KPNA2	7.64736e-05	0.000178083	0.839909	-0.189339	KPNA2	0.0714739	0.0558932	784.997	-0.146618	-0.0427211
IFNGR2	7.7894e-05	0.000181299	0.855509	-0.189132	IFNGR2	0.023584	0.0230753	259.023	-0.183574	-0.00555817
BASP1	7.79941e-05	0.00018135	0.856609	-0.189117	BASP1	1.75372e-05	7.09705e-05	0.192611	-0.340638	0.151521
TEK	7.84452e-05	0.000182307	0.861564	-0.189052	TEK	0.502727	0.245406	5521.45	0.0547721	-0.243825
THOC7	7.8921e-05	0.000183228	0.866789	-0.188984	THOC7	0.000221073	0.000534181	2.42805	-0.295321	0.106336
DRD2	7.90313e-05	0.000183392	0.868	-0.188969	DRD2	0.201803	0.125687	2216.4	-0.10411	-0.0848586
SRGAP2	7.91506e-05	0.000183577	0.869312	-0.188952	SRGAP2	0.485746	0.239563	5334.95	0.0569658	-0.245918
RPS6KA3	8.02511e-05	0.000185943	0.881398	-0.188796	RPS6KA3	0.000666057	0.00129415	7.31531	-0.273025	0.0842287
CHRM4	8.06128e-05	0.000186687	0.885371	-0.188745	CHRM4	0.541166	0.258155	5943.63	-0.0499441	-0.138801
GNB5	8.11322e-05	0.000187796	0.891075	-0.188673	GNB5	0.000199918	0.000495511	2.19569	-0.297266	0.108593
UCHL5	8.13887e-05	0.000188295	0.893892	-0.188638	UCHL5	0.00486138	0.00646953	53.3926	-0.227293	0.0386554
CDIPT	8.15797e-05	0.000188643	0.89599	-0.188611	CDIPT	1.83333e-08	3.4656e-07	0.000201355	-0.436874	0.248263
STAM	8.21694e-05	0.000189911	0.902466	-0.18853	STAM	1.3668e-05	5.84349e-05	0.150116	-0.344732	0.156202
GAP43	8.33416e-05	0.000192404	0.915341	-0.18837	GAP43	1.37156e-08	2.8596e-07	0.000150639	-0.440345	0.251975
FBXW2	8.33727e-05	0.000192404	0.915682	-0.188366	FBXW2	7.3771e-05	0.000220806	0.810227	-0.315843	0.127478
GEMIN7	8.38977e-05	0.000193422	0.921448	-0.188295	GEMIN7	3.16036e-05	0.000113624	0.347102	-0.330731	0.142436
THTPA	8.42573e-05	0.000194155	0.925398	-0.188246	THTPA	0.000669935	0.00129931	7.3579	-0.272902	0.084656
TRMT12	8.46699e-05	0.000194911	0.92993	-0.188191	TRMT12	0.00150254	0.00247988	16.5024	-0.255289	0.0670973
ILF2	8.52901e-05	0.000196046	0.936741	-0.188109	ILF2	0.00051966	0.00105956	5.70743	-0.278206	0.0900973
P2RX2	8.56626e-05	0.000196772	0.940833	-0.188059	P2RX2	0.791381	0.333386	8691.74	-0.0216313	-0.166428
C3orf52	8.56913e-05	0.000196772	0.941148	-0.188056	C3orf52	0.320027	0.177372	3514.86	-0.0811936	-0.106862
MATK	8.65364e-05	0.000198516	0.95043	-0.187945	MATK	0.00193302	0.0030609	21.2303	-0.24954	0.0615952
ANKRD28	8.75351e-05	0.000200409	0.961398	-0.187815	ANKRD28	0.0856146	0.0646554	940.305	-0.139898	-0.0479172
HAS2	8.83353e-05	0.000202041	0.970187	-0.187712	HAS2	0.976297	0.381737	10722.7	0.00242999	-0.190142
NUDT2	8.86641e-05	0.000202649	0.973797	-0.18767	NUDT2	0.0138109	0.0150927	151.685	-0.199343	0.0116738
ULBP2	8.8689e-05	0.000202649	0.974072	-0.187666	ULBP2	0.585058	0.272701	6425.7	-0.0446337	-0.143033
BACE1	8.8883e-05	0.000202992	0.976202	-0.187642	BACE1	0.00198621	0.0031265	21.8145	-0.248913	0.061271
FDPS	8.89697e-05	0.00020309	0.977154	-0.187631	FDPS	0.000670467	0.00129975	7.36374	-0.272886	0.0852552
SPTBN1	8.90611e-05	0.000203198	0.978159	-0.187619	SPTBN1	0.00689372	0.00860347	75.7137	-0.218308	0.0306893
ELMO2	8.93256e-05	0.000203701	0.981063	-0.187585	ELMO2	6.49481e-05	0.000198734	0.713325	-0.318131	0.130545
NPY	8.9431e-05	0.000203841	0.982221	-0.187572	NPY	0.00111802	0.00195365	12.2792	-0.261874	0.0743018
FAM134A	8.96539e-05	0.000204248	0.984669	-0.187544	FAM134A	1.06559e-06	8.34662e-06	0.0117034	-0.383664	0.196121
E2F3	9.08036e-05	0.000206766	0.997296	-0.187399	E2F3	0.0319101	0.0293071	350.469	-0.174132	-0.0132676
COPZ1	9.23259e-05	0.000210025	1.01402	-0.18721	COPZ1	5.01436e-07	4.59427e-06	0.00550727	-0.394262	0.207052
H2AFY2	9.2491e-05	0.000210297	1.01583	-0.18719	H2AFY2	0.0216792	0.0216113	238.102	-0.186132	-0.00105843
SRM	9.27728e-05	0.000210664	1.01892	-0.187155	SRM	2.62563e-05	9.79601e-05	0.288373	-0.333886	0.14673
PLCH2	9.2789e-05	0.000210664	1.0191	-0.187153	PLCH2	0.232257	0.139615	2550.88	-0.0974657	-0.0896878
SEMA5A	9.47138e-05	0.000214823	1.04024	-0.18692	SEMA5A	0.0444488	0.0381999	488.182	-0.163271	-0.0236488
MMACHC	9.48816e-05	0.000215098	1.04209	-0.1869	MMACHC	0.176988	0.113605	1943.86	-0.110082	-0.0768178
APBB1	9.72937e-05	0.00022035	1.06858	-0.186614	APBB1	4.50017e-06	2.50856e-05	0.0494254	-0.362312	0.175698
FBXO34	9.73972e-05	0.000220476	1.06971	-0.186602	FBXO34	0.00217928	0.00335591	23.9351	-0.246757	0.0601552
SERPINI1	9.77426e-05	0.00022115	1.07351	-0.186562	SERPINI1	1.52041e-05	6.29668e-05	0.166987	-0.34299	0.156428
LPGAT1	9.81168e-05	0.000221779	1.07762	-0.186518	LPGAT1	4.07704e-05	0.000137781	0.447782	-0.326339	0.139821
GABRB2	9.84223e-05	0.000222361	1.08097	-0.186483	GABRB2	0.000686491	0.00132058	7.53973	-0.272387	0.0859046
ATP5J2	9.88453e-05	0.000223099	1.08562	-0.186434	ATP5J2	0.000403413	0.000864389	4.43069	-0.28339	0.0969568
NUPL2	9.88965e-05	0.000223106	1.08618	-0.186428	NUPL2	0.0108439	0.012405	119.099	-0.206122	0.0196947
TMEM50A	9.93667e-05	0.000224057	1.09134	-0.186374	TMEM50A	1.578e-05	6.48467e-05	0.173312	-0.342379	0.156005
SLC25A11	0.000100029	0.00022522	1.09862	-0.186298	SLC25A11	7.62148e-06	3.72334e-05	0.0837068	-0.354105	0.167808
GOLT1B	0.000101126	0.000227469	1.11067	-0.186173	GOLT1B	0.0100717	0.011685	110.617	-0.208154	0.0219806
DOCK3	0.000101602	0.000228096	1.1159	-0.18612	DOCK3	6.83628e-05	0.000207429	0.750828	-0.317213	0.131093
IPO5	0.000101888	0.000228626	1.11903	-0.186087	IPO5	3.42897e-05	0.000121012	0.376604	-0.329332	0.143244
NMBR	0.000103351	0.000231461	1.13511	-0.185924	NMBR	0.343772	0.187166	3775.65	-0.0773139	-0.108611
TIAM1	0.000104719	0.000234296	1.15012	-0.185774	TIAM1	0.01487	0.0159994	163.318	-0.197231	0.0114571
COX5A	0.00010492	0.000234633	1.15234	-0.185752	COX5A	2.91423e-06	1.81744e-05	0.032007	-0.368914	0.183162
GLRA3	0.000104971	0.000234633	1.1529	-0.185747	GLRA3	0.0160719	0.0170595	176.517	-0.194988	0.00924128
NOV	0.000106039	0.000236906	1.16463	-0.185631	NOV	1.35499e-05	5.80682e-05	0.148818	-0.344873	0.159243
IARS	0.000106439	0.000237685	1.16902	-0.185587	IARS	0.000200552	0.000496216	2.20266	-0.297205	0.111618
SERPINF1	0.000106611	0.000237954	1.17091	-0.185569	SERPINF1	9.76895e-06	4.50288e-05	0.107292	-0.350158	0.164589
NDUFAB1	0.000106757	0.000238165	1.17251	-0.185553	NDUFAB1	5.96178e-05	0.000187135	0.654782	-0.319658	0.134105
CRYZL1	0.000107987	0.00024051	1.18602	-0.185422	CRYZL1	0.000186995	0.000470056	2.05377	-0.298551	0.113129
APRT	0.000108015	0.00024051	1.18633	-0.185419	APRT	0.0141543	0.0153929	155.457	-0.198643	0.0132244
LRPAP1	0.00010812	0.00024051	1.18749	-0.185408	LRPAP1	3.31462e-06	1.98864e-05	0.0364044	-0.366973	0.181566
KLHL1	0.000108486	0.00024109	1.1915	-0.185369	KLHL1	8.49623e-05	0.000249045	0.933141	-0.313285	0.127916
ZNF277	0.000108861	0.000241808	1.19562	-0.18533	ZNF277	3.39877e-05	0.000120264	0.373286	-0.329484	0.144154
MED31	0.000109777	0.000243492	1.20568	-0.185233	MED31	0.000116584	0.000320267	1.28045	-0.307468	0.122235
ZNF253	0.000110074	0.00024392	1.20894	-0.185202	ZNF253	0.118019	0.0832163	1296.2	-0.127322	-0.0578801
UTP11L	0.000110177	0.00024392	1.21008	-0.185192	UTP11L	0.00135811	0.00229221	14.9161	-0.257559	0.0723674
PHF20L1	0.000110181	0.00024392	1.21012	-0.185191	PHF20L1	0.0824426	0.0627496	905.467	-0.141323	-0.0438686
HRASLS	0.000112249	0.000248141	1.23283	-0.184978	HRASLS	5.45894e-06	2.9132e-05	0.0599556	-0.35933	0.174352
ALK	0.000112445	0.000248456	1.23498	-0.184958	ALK	0.124831	0.0868395	1371.02	-0.125032	-0.0599251
TRIM46	0.000114096	0.000251384	1.25312	-0.18479	TRIM46	0.0834233	0.0632702	916.238	-0.140877	-0.0439125
WDR61	0.000114214	0.000251523	1.25441	-0.184778	WDR61	0.000103346	0.000292112	1.13505	-0.309699	0.12492
SNCA	0.000116232	0.000255724	1.27658	-0.184576	SNCA	4.00077e-06	2.30037e-05	0.0439404	-0.364114	0.179538
NDST4	0.000116527	0.00025616	1.27982	-0.184547	NDST4	0.00191194	0.00303543	20.9988	-0.249793	0.0652456
B4GALT5	0.000117944	0.000258873	1.29537	-0.184408	B4GALT5	0.0145262	0.015693	159.541	-0.197902	0.013494
NME1	0.000119318	0.000261767	1.31047	-0.184274	NME1	0.000105313	0.000295852	1.15665	-0.309351	0.125077
METTL13	0.000120675	0.000264618	1.32538	-0.184144	METTL13	0.00106765	0.00188579	11.726	-0.262886	0.0787418
IL1RAPL2	0.000121185	0.000265395	1.33097	-0.184095	IL1RAPL2	0.0454459	0.0389052	499.133	-0.162523	-0.0215717
ZNF124	0.000121625	0.000266194	1.3358	-0.184053	ZNF124	0.0587276	0.0478327	645.005	-0.153674	-0.0303791
YWHAH	0.000122043	0.000266983	1.34039	-0.184014	YWHAH	0.00012157	0.000330329	1.33521	-0.306689	0.122676
GNAZ	0.000125241	0.000273367	1.37552	-0.183715	GNAZ	1.32022e-06	9.85126e-06	0.0145	-0.380583	0.196868
TM6SF1	0.000125257	0.000273367	1.3757	-0.183713	TM6SF1	0.00115816	0.00200976	12.7201	-0.261097	0.0773835
GRID2	0.000125489	0.000273746	1.37825	-0.183692	GRID2	0.00750759	0.00919423	82.4559	-0.216061	0.0323697
FUT9	0.000125944	0.000274479	1.38324	-0.18365	FUT9	0.00262372	0.00392242	28.8163	-0.242388	0.0587386
TCP11L1	0.000126429	0.000275405	1.38857	-0.183605	TCP11L1	0.166289	0.108476	1826.35	-0.112848	-0.0707571
TMEM9B	0.000126999	0.000276518	1.39483	-0.183553	TMEM9B	3.4768e-05	0.000122111	0.381857	-0.329093	0.14554
ZNF85	0.000130186	0.000282664	1.42983	-0.183266	ZNF85	0.160779	0.105692	1765.83	-0.114325	-0.0689413
MME	0.000130791	0.000283837	1.43648	-0.183212	MME	0.0845846	0.0639912	928.993	-0.140356	-0.0428567
FTSJ1	0.000132173	0.000286702	1.45166	-0.18309	FTSJ1	0.000216865	0.000527074	2.38183	-0.295693	0.112603
ENOPH1	0.000132514	0.000287308	1.45541	-0.18306	ENOPH1	4.45206e-06	2.49153e-05	0.048897	-0.362477	0.179417
COPS5	0.000133355	0.000288993	1.46463	-0.182987	COPS5	4.25338e-06	2.40567e-05	0.0467149	-0.363178	0.180191
TUBA4A	0.000133522	0.00028922	1.46647	-0.182972	TUBA4A	0.000198781	0.000493846	2.18322	-0.297376	0.114403
TMEM208	0.000133836	0.000289765	1.46992	-0.182945	TMEM208	1.19921e-06	9.12439e-06	0.0131709	-0.381969	0.199024
SLC25A46	0.000134493	0.0002909	1.47714	-0.182888	SLC25A46	1.57957e-06	1.13103e-05	0.0173484	-0.377979	0.195091
PPP2CA	0.000134546	0.0002909	1.47771	-0.182884	PPP2CA	1.23232e-05	5.3483e-05	0.135345	-0.346416	0.163532
CNTN5	0.000134549	0.0002909	1.47775	-0.182883	CNTN5	0.00430492	0.00587231	47.281	-0.230343	0.0474595
FAM131B	0.000135515	0.000292577	1.48836	-0.1828	FAM131B	0.000804187	0.00150678	8.83238	-0.269022	0.0862217
MRPL44	0.000135647	0.000292589	1.48981	-0.182789	MRPL44	0.00035183	0.000775975	3.86415	-0.286151	0.103362
RBP4	0.00013596	0.000292992	1.49325	-0.182762	RBP4	1.91538e-06	1.31822e-05	0.0210367	-0.375156	0.192393
SETBP1	0.00013609	0.000293135	1.49468	-0.182751	SETBP1	0.0586306	0.0477811	643.939	-0.153733	-0.0290184
HSPA13	0.000136623	0.00029401	1.50053	-0.182706	HSPA13	0.000110282	0.000306572	1.21123	-0.308499	0.125793
WNT16	0.000136804	0.000294126	1.50252	-0.18269	WNT16	0.0221803	0.0220159	243.606	-0.185441	0.00275038
DOK4	0.000138692	0.000297907	1.52325	-0.182531	DOK4	5.54002e-05	0.000176106	0.60846	-0.32096	0.13843
SGSM3	0.00013981	0.000300029	1.53553	-0.182437	SGSM3	1.41082e-05	5.94705e-05	0.154951	-0.344214	0.161777
PSMB5	0.000140207	0.000300741	1.53989	-0.182404	PSMB5	1.01122e-05	4.64467e-05	0.111063	-0.349605	0.1672
RAD51C	0.000142846	0.000305836	1.56888	-0.182187	RAD51C	0.0133451	0.0146932	146.569	-0.200317	0.0181307
C3orf14	0.000145173	0.000310099	1.59444	-0.181998	C3orf14	0.00011761	0.000322308	1.29171	-0.307306	0.125308
MTCH2	0.000145928	0.000311568	1.60273	-0.181938	MTCH2	2.7406e-07	2.86992e-06	0.00301001	-0.402497	0.22056
ATP5SL	0.000146709	0.000313064	1.61131	-0.181875	ATP5SL	9.26069e-08	1.21944e-06	0.0010171	-0.416752	0.234877
SLBP	0.000146764	0.000313064	1.61191	-0.181871	SLBP	8.57228e-05	0.000250756	0.941493	-0.313123	0.131252
POLR2G	0.000147898	0.000315336	1.62436	-0.181781	POLR2G	0.0153729	0.0164489	168.84	-0.196274	0.014493
CD8A	0.000150905	0.000321304	1.65739	-0.181546	CD8A	0.470941	0.2343	5172.35	-0.0589121	-0.122633
ARFIP2	0.000153623	0.000326338	1.68724	-0.181337	ARFIP2	0.00478997	0.0063945	52.6082	-0.227666	0.0463297
C20orf27	0.000154435	0.000327912	1.69615	-0.181275	C20orf27	0.00223515	0.00342828	24.5487	-0.246166	0.0648909
LRRC40	0.0001547	0.000328325	1.69907	-0.181255	LRRC40	0.000222238	0.000536148	2.44084	-0.295219	0.113964
DEAF1	0.00015642	0.000331822	1.71796	-0.181125	DEAF1	0.00100749	0.00179945	11.0653	-0.264153	0.0830282
SPAST	0.00015703	0.000332811	1.72466	-0.181079	SPAST	0.00367105	0.00514969	40.3191	-0.234282	0.0532028
FRMD4A	0.00015703	0.000332811	1.72466	-0.181079	FRMD4A	0.377336	0.200262	4144.28	-0.0721077	-0.108972
MRPS7	0.000158646	0.000336082	1.74241	-0.180959	MRPS7	9.91029e-09	2.15055e-07	0.000108845	-0.444187	0.263227
ADSS	0.000160023	0.000338845	1.75754	-0.180858	ADSS	0.00131248	0.00222936	14.415	-0.258322	0.0774644
PRR3	0.000160898	0.000340384	1.76714	-0.180794	PRR3	0.00381163	0.00531737	41.8632	-0.233359	0.0525648
PRPS1	0.000162158	0.000342894	1.78098	-0.180702	PRPS1	9.75012e-06	4.50288e-05	0.107086	-0.350189	0.169487
MTMR12	0.000162849	0.000344197	1.78857	-0.180652	MTMR12	7.34716e-05	0.000220375	0.806938	-0.315917	0.135265
HTR1B	0.000163191	0.000344762	1.79232	-0.180627	HTR1B	0.395984	0.207423	4349.1	-0.0693375	-0.11129
LRP8	0.000164284	0.000346913	1.80433	-0.180549	LRP8	0.00674908	0.00846269	74.1252	-0.218863	0.0383145
PRDM2	0.000167784	0.000353174	1.84277	-0.180301	PRDM2	0.0066875	0.00840519	73.4488	-0.219103	0.0388022
LARP4B	0.000169204	0.000355522	1.85837	-0.180201	LARP4B	2.52067e-05	9.47714e-05	0.276845	-0.334576	0.154374
HMGN4	0.000169438	0.000355847	1.86094	-0.180185	HMGN4	0.00581478	0.00749671	63.8638	-0.222729	0.0425435
SLC25A16	0.000170003	0.00035673	1.86715	-0.180146	SLC25A16	0.00840294	0.0101074	92.2895	-0.213061	0.0329148
IDH3B	0.000170014	0.00035673	1.86726	-0.180145	IDH3B	5.38365e-05	0.000172182	0.591286	-0.321467	0.141322
CDH3	0.000170539	0.000357472	1.87303	-0.180109	CDH3	0.153174	0.101938	1682.31	-0.116426	-0.0636826
NIP7	0.000170599	0.000357472	1.87369	-0.180105	NIP7	0.0023865	0.00363032	26.211	-0.244628	0.0645239
ADAM28	0.000171671	0.000359556	1.88546	-0.180031	ADAM28	0.279893	0.160503	3074.06	0.0882021	-0.268233
ARHGEF12	0.000172402	0.000360922	1.89349	-0.179981	ARHGEF12	0.0181986	0.0188491	199.875	-0.191353	0.0113727
ANGPTL2	0.000173066	0.000362149	1.90078	-0.179935	ANGPTL2	0.326982	0.180053	3591.24	-0.0800387	-0.0998965
NR4A3	0.000175403	0.000366708	1.92645	-0.179777	NR4A3	0.0797753	0.0610258	876.172	-0.142555	-0.0372214
G3BP2	0.000175725	0.000367214	1.92998	-0.179755	G3BP2	0.000293497	0.000670774	3.22347	-0.289765	0.11001
AHCY	0.000176567	0.000368267	1.93924	-0.179699	AHCY	1.61065e-06	1.14981e-05	0.0176898	-0.377695	0.197996
TFDP1	0.000178176	0.000370994	1.9569	-0.179591	TFDP1	0.000921221	0.00167515	10.1178	-0.266098	0.0865065
ADAM23	0.000178652	0.000371651	1.96214	-0.17956	ADAM23	0.000832141	0.00154419	9.1394	-0.26829	0.0887298
PDHX	0.000179273	0.000372774	1.96895	-0.179519	PDHX	6.47139e-05	0.000198445	0.710753	-0.318195	0.138676
MYL6B	0.000181441	0.000376774	1.99276	-0.179377	MYL6B	3.72098e-06	2.17992e-05	0.0408676	-0.365219	0.185843
DHRS7B	0.000182454	0.000378327	2.00389	-0.179311	DHRS7B	1.59278e-05	6.53276e-05	0.174935	-0.342226	0.162915
SF3B5	0.000182516	0.000378327	2.00457	-0.179307	SF3B5	2.99187e-07	3.05348e-06	0.00328597	-0.401315	0.222009
SREK1IP1	0.000183036	0.000379235	2.01029	-0.179273	SREK1IP1	1.72e-05	6.97387e-05	0.188908	-0.340959	0.161686
KLHL4	0.000183716	0.000380473	2.01775	-0.179229	KLHL4	0.00190097	0.00302253	20.8783	-0.249925	0.0706963
GPR88	0.000185044	0.000383051	2.03234	-0.179144	GPR88	0.000191877	0.000480058	2.10738	-0.298056	0.118912
POMGNT1	0.000185232	0.00038327	2.03441	-0.179132	POMGNT1	0.00306005	0.00443747	33.6085	-0.238709	0.0595771
MYO5A	0.000186599	0.000385925	2.04942	-0.179044	MYO5A	0.00163568	0.00266345	17.9646	-0.253366	0.0743212
RAB5C	0.000186881	0.000386335	2.05251	-0.179027	RAB5C	0.006178	0.00787193	67.8529	-0.221164	0.0421378
RAB33A	0.000190233	0.000392587	2.08933	-0.178816	RAB33A	3.18107e-05	0.000114261	0.349377	-0.330619	0.151804
OPN1SW	0.00019033	0.000392587	2.09039	-0.17881	OPN1SW	0.106285	0.0767235	1167.33	-0.131519	-0.0472901
STARD7	0.000193394	0.000398552	2.12405	-0.17862	STARD7	0.00149032	0.00246354	16.3682	-0.255473	0.076853
PRPH2	0.000193885	0.000399248	2.12944	-0.17859	PRPH2	0.0193423	0.0197237	212.436	-0.189549	0.0109591
DGKE	0.000193905	0.000399248	2.12966	-0.178588	DGKE	0.00730629	0.00901258	80.245	-0.21678	0.0381911
HTT	0.000195618	0.000402424	2.14848	-0.178484	HTT	0.00641283	0.00812006	70.4321	-0.220196	0.0417123
MMP16	0.000196759	0.000404586	2.16101	-0.178415	MMP16	0.352005	0.190527	3866.07	-0.0760085	-0.102406
HRH2	0.000196871	0.000404634	2.16223	-0.178408	HRH2	0.690442	0.304438	7583.12	-0.032563	-0.145845
ATP1A1	0.000197781	0.000406144	2.17223	-0.178353	ATP1A1	0.00465894	0.00625887	51.1692	-0.228364	0.0500115
PCGF3	0.000199507	0.000409325	2.19118	-0.17825	PCGF3	0.0123977	0.0138073	136.163	-0.202394	0.0241445
NDUFS2	0.000201067	0.000412159	2.20832	-0.178157	NDUFS2	9.9572e-07	7.93256e-06	0.010936	-0.384633	0.206477
NKIRAS2	0.000207745	0.00042453	2.28166	-0.177767	NKIRAS2	0.05747	0.0470245	631.193	-0.154437	-0.0233303
ZNHIT3	0.000208112	0.000425092	2.28569	-0.177746	ZNHIT3	5.16561e-05	0.000166696	0.567338	-0.322197	0.144451
ATP11B	0.000208546	0.000425791	2.29046	-0.177721	ATP11B	0.551739	0.261973	6059.75	-0.0486465	-0.129075
PSMB2	0.000208933	0.000426205	2.29471	-0.177699	PSMB2	1.09479e-05	4.94309e-05	0.12024	-0.348328	0.170629
DCTN1	0.000209233	0.000426251	2.298	-0.177682	DCTN1	1.638e-05	6.67956e-05	0.179901	-0.341765	0.164083
PIM2	0.000209942	0.000427508	2.30579	-0.177641	PIM2	0.0523915	0.0435988	575.416	-0.157663	-0.0199785
ZNF771	0.000210117	0.000427677	2.30772	-0.177631	ZNF771	0.00449719	0.00607638	49.3927	-0.229251	0.0516196
ATXN7L3B	0.000214528	0.000435122	2.35616	-0.177383	ATXN7L3B	0.000116639	0.000320267	1.28105	-0.30746	0.130077
MARK2	0.000216435	0.000438605	2.3771	-0.177277	MARK2	0.000646859	0.0012632	7.10445	-0.273641	0.0963636
PRNP	0.00021669	0.000438929	2.3799	-0.177263	PRNP	0.116699	0.0824443	1281.7	-0.127778	-0.0494854
RIC8A	0.000217254	0.000439687	2.3861	-0.177232	RIC8A	5.85783e-05	0.000184281	0.643366	-0.319971	0.142739
PAWR	0.000221841	0.000447599	2.43648	-0.176981	PAWR	0.184536	0.117163	2026.76	-0.108204	-0.0687772
LSM3	0.000222895	0.000449484	2.44805	-0.176925	LSM3	8.85615e-05	0.000258349	0.972671	-0.312529	0.135605
TMEM180	0.00022297	0.000449484	2.44888	-0.176921	TMEM180	0.69172	0.304701	7597.16	-0.0324213	-0.144499
CYP1B1	0.000223713	0.000450588	2.45704	-0.176881	CYP1B1	0.0460731	0.039302	506.021	0.16206	-0.338941
TYRO3	0.000226207	0.000455413	2.48443	-0.176748	TYRO3	3.52735e-07	3.44126e-06	0.00387409	-0.399084	0.222337
HTR5A	0.000226757	0.000456322	2.49048	-0.176718	HTR5A	4.94695e-05	0.000161107	0.543323	-0.322958	0.14624
GABRA1	0.0002271	0.000456812	2.49424	-0.1767	GABRA1	3.87782e-05	0.000132689	0.425901	-0.327208	0.150508
EIF4E	0.000228075	0.000458486	2.50495	-0.176649	EIF4E	2.89516e-05	0.000105698	0.317976	-0.332227	0.155578
TMEM223	0.00022813	0.000458486	2.50555	-0.176646	TMEM223	0.00650477	0.00821447	71.4419	-0.219826	0.0431797
SUCLA2	0.000228643	0.000459318	2.51119	-0.176619	SUCLA2	0.00038208	0.000824076	4.19639	-0.28449	0.107871
NDUFB3	0.000230449	0.000462342	2.53102	-0.176524	NDUFB3	3.36727e-05	0.000119448	0.369827	-0.329644	0.153119
VGF	0.000232173	0.000465599	2.54996	-0.176435	VGF	1.53206e-06	1.11198e-05	0.0168266	-0.378424	0.20199
FAM149A	0.000232427	0.000465906	2.55274	-0.176422	FAM149A	0.000193702	0.000483202	2.12742	-0.297874	0.121452
C20orf24	0.000233017	0.000466886	2.55922	-0.176391	C20orf24	3.38324e-05	0.00011982	0.371581	-0.329562	0.153171
ARMCX2	0.000233459	0.000467569	2.56408	-0.176368	ARMCX2	3.77146e-05	0.000130097	0.41422	-0.32769	0.151321
B3GALNT1	0.000233946	0.000468342	2.56943	-0.176343	B3GALNT1	3.22963e-06	1.95399e-05	0.035471	-0.367366	0.191023
ZWILCH	0.000234897	0.000470043	2.57988	-0.176294	ZWILCH	0.0476607	0.0403729	523.457	-0.16091	-0.0153843
BCR	0.00023729	0.000474625	2.60616	-0.176172	BCR	0.093881	0.0695763	1031.09	-0.136373	-0.0397998
NEDD8	0.000238831	0.000477501	2.62308	-0.176094	NEDD8	0.000121823	0.00033049	1.33799	-0.306651	0.130556
STK16	0.000242563	0.000484124	2.66407	-0.175908	STK16	0.00210727	0.00327345	23.1441	-0.24754	0.0716324
DCTN5	0.000252293	0.000501596	2.77094	-0.175433	DCTN5	0.0894903	0.0669876	982.872	-0.138213	-0.03722
LRRN3	0.00025409	0.000504735	2.79068	-0.175347	LRRN3	6.10841e-09	1.50177e-07	6.70887e-05	-0.44982	0.274473
SLC39A9	0.000257939	0.000511939	2.83294	-0.175165	SLC39A9	8.74538e-06	4.14212e-05	0.0960505	-0.351925	0.17676
PPFIA3	0.000259355	0.000514309	2.8485	-0.175098	PPFIA3	0.00913141	0.0108129	100.29	-0.210821	0.035723
SCG5	0.000260531	0.000515976	2.86141	-0.175044	SCG5	3.45903e-05	0.000121688	0.379905	-0.329181	0.154138
EHBP1L1	0.000263073	0.000520726	2.88933	-0.174926	EHBP1L1	0.841501	0.347284	9242.21	0.0163539	-0.19128
RNF19B	0.000263439	0.000521066	2.89335	-0.174909	RNF19B	0.00907724	0.0107602	99.6953	-0.210982	0.0360733
FTSJ2	0.000264412	0.000522766	2.90404	-0.174864	FTSJ2	0.000824946	0.00153583	9.06039	-0.268476	0.0936115
GUCA1A	0.000274813	0.000541016	3.01827	-0.174396	GUCA1A	0.261117	0.152143	2867.84	-0.0917135	-0.0826824
PRKAR1A	0.000276337	0.000543785	3.03501	-0.174329	PRKAR1A	0.00299545	0.00436763	32.899	-0.239222	0.0648936
ICMT	0.000277836	0.000546503	3.05148	-0.174263	ICMT	0.00027172	0.000631524	2.9843	-0.291288	0.117025
NPTN	0.000278241	0.000547066	3.05592	-0.174245	NPTN	0.00010755	0.000300945	1.18122	-0.308963	0.134718
PSMC3	0.000278878	0.000548084	3.06291	-0.174217	PSMC3	3.23959e-05	0.000115593	0.355804	-0.330307	0.15609
CNTN1	0.000282218	0.000554415	3.09961	-0.174072	CNTN1	0.000251252	0.000592066	2.7595	-0.292826	0.118754
ARHGEF2	0.000282567	0.000554863	3.10343	-0.174057	ARHGEF2	0.00834359	0.0100531	91.6377	-0.213251	0.0391933
GABRA2	0.000283766	0.000556981	3.1166	-0.174006	GABRA2	0.0414636	0.0361026	455.395	-0.165597	-0.00840847
INHBA	0.000284661	0.0005585	3.12643	-0.173967	INHBA	0.0126738	0.0140487	139.196	-0.201775	0.0278075
CINP	0.00028907	0.00056595	3.17486	-0.17378	CINP	0.0555688	0.0457949	610.312	-0.155616	-0.018164
FAM65A	0.000290016	0.000567562	3.18524	-0.17374	FAM65A	0.0427465	0.0370212	469.485	-0.164581	-0.00915902
POLDIP2	0.000290408	0.000567849	3.18955	-0.173723	POLDIP2	0.00641145	0.00812006	70.417	-0.220202	0.0464783
DNAJA1	0.000291631	0.000569276	3.20298	-0.173672	DNAJA1	1.98562e-05	7.76939e-05	0.218081	-0.338577	0.164905
B4GALT6	0.000292136	0.000570022	3.20853	-0.173651	B4GALT6	0.000134239	0.000356755	1.47434	-0.304837	0.131186
LMTK2	0.000293341	0.000572131	3.22176	-0.173601	LMTK2	9.49297e-06	4.42233e-05	0.104261	-0.350616	0.177016
FLAD1	0.000297715	0.000579441	3.26981	-0.17342	FLAD1	0.226528	0.137091	2487.96	-0.0986662	-0.0747537
POLR2E	0.000299528	0.000582478	3.28972	-0.173346	POLR2E	3.02245e-06	1.87394e-05	0.0331956	-0.368366	0.19502
HSPB3	0.000299812	0.000582785	3.29283	-0.173334	HSPB3	6.14686e-05	0.000191291	0.675109	-0.319114	0.14578
CD47	0.000300771	0.000584404	3.30337	-0.173295	CD47	0.00097524	0.00175138	10.7111	-0.264862	0.0915667
PRKCQ	0.000301496	0.000585559	3.31133	-0.173266	PRKCQ	0.195553	0.122621	2147.76	-0.105561	-0.0677042
PLXNA1	0.000301619	0.000585559	3.31268	-0.173261	PLXNA1	4.55541e-05	0.000150429	0.500321	-0.324405	0.151144
YEATS4	0.000302209	0.000586322	3.31916	-0.173237	YEATS4	0.006395	0.00811167	70.2363	-0.220269	0.0470318
RRP15	0.000302266	0.000586322	3.31979	-0.173234	RRP15	0.000470678	0.000979886	5.16946	-0.280245	0.107011
MYL6	0.000302439	0.000586412	3.32169	-0.173227	MYL6	0.12652	0.0878417	1389.56	-0.12448	-0.0487475
KCNH1	0.000302637	0.000586549	3.32386	-0.173219	KCNH1	0.000878004	0.00161195	9.64312	-0.267136	0.0939163
RB1CC1	0.000302887	0.000586569	3.32661	-0.173209	RB1CC1	0.394749	0.207024	4335.53	-0.0695185	-0.103691
PLXNA2	0.000302901	0.000586569	3.32676	-0.173209	PLXNA2	0.0140503	0.0152916	154.315	-0.198854	0.025645
CSNK1G2	0.000309725	0.00059853	3.40171	-0.172936	CSNK1G2	0.398491	0.208456	4376.62	-0.0689711	-0.103965
HSPA8	0.00031274	0.000603599	3.43482	-0.172817	HSPA8	0.000700011	0.00134355	7.68822	-0.271975	0.0991576
ROCK2	0.000321337	0.000618129	3.52925	-0.172484	ROCK2	0.00351323	0.00496863	38.5858	-0.235358	0.0628739
CLCN4	0.00032585	0.000626288	3.57881	-0.172313	CLCN4	1.39834e-05	5.92377e-05	0.153579	-0.344359	0.172047
TSPAN5	0.000326386	0.000627056	3.58469	-0.172292	TSPAN5	6.21402e-05	0.000192496	0.682486	-0.31892	0.146628
RAB11A	0.000327371	0.000628165	3.59551	-0.172255	RAB11A	0.000471049	0.000980177	5.17353	-0.280229	0.107973
SEMA4A	0.00032779	0.000628709	3.60012	-0.17224	SEMA4A	0.00739906	0.00910326	81.2639	-0.216446	0.0442068
SCAMP5	0.000333614	0.000638819	3.66408	-0.172023	SCAMP5	0.000179155	0.000454377	1.96766	-0.299371	0.127348
STAC	0.00033767	0.000645784	3.70863	-0.171874	STAC	0.616532	0.281963	6771.37	-0.0409388	-0.130935
EPS15	0.00033862	0.000647332	3.71906	-0.171839	EPS15	0.00259663	0.00388876	28.5188	-0.242635	0.0707955
UBE2N	0.000341534	0.000652363	3.75106	-0.171734	UBE2N	1.98202e-05	7.76245e-05	0.217686	-0.338607	0.166874
VASH1	0.000342197	0.00065336	3.75835	-0.17171	VASH1	0.351513	0.190382	3860.66	-0.076086	-0.0956236
ZBTB10	0.000342895	0.000654422	3.76601	-0.171685	ZBTB10	0.127151	0.088179	1396.49	-0.124275	-0.0474096
ABCA3	0.000343319	0.000654961	3.77067	-0.171669	ABCA3	0.0075025	0.00919329	82.3999	-0.216079	0.0444101
NDUFV1	0.000348113	0.000663012	3.82332	-0.171498	NDUFV1	7.33323e-06	3.61413e-05	0.0805408	-0.354714	0.183216
CHCHD2	0.000351322	0.000668849	3.85857	-0.171385	CHCHD2	1.67362e-06	1.18639e-05	0.0183814	-0.377135	0.20575
CD84	0.000353084	0.00067165	3.87792	-0.171323	CD84	0.299663	0.168746	3291.2	0.0846722	-0.255995
PTGS1	0.000353622	0.000672397	3.88383	-0.171304	PTGS1	0.692958	0.305137	7610.75	0.0322843	-0.203588
PPP1R2	0.000353773	0.000672407	3.88549	-0.171299	PPP1R2	3.19042e-05	0.000114414	0.350404	-0.330569	0.15927
PEX5	0.000354722	0.000673905	3.89591	-0.171266	PEX5	0.00186005	0.00297079	20.4289	-0.250426	0.0791608
HPSE2	0.000357835	0.000679011	3.9301	-0.171157	HPSE2	0.0371606	0.033107	408.135	-0.16921	-0.00194712
FOXJ3	0.000359973	0.000682507	3.95358	-0.171084	FOXJ3	0.0202511	0.0204688	222.417	-0.18818	0.0170959
WDR77	0.000361042	0.0006841	3.96532	-0.171047	WDR77	0.0232339	0.0228168	255.178	-0.18403	0.0129832
LYPLA2	0.000361963	0.000685437	3.97544	-0.171015	LYPLA2	0.971011	0.380675	10664.6	-0.00297213	-0.168043
PGRMC2	0.000364894	0.000690036	4.00764	-0.170915	PGRMC2	0.00122246	0.00210512	13.4263	-0.259902	0.0889863
IFT52	0.000367504	0.000693666	4.03629	-0.170827	IFT52	0.0155427	0.0166055	170.705	-0.195957	0.0251298
C12orf49	0.000367509	0.000693666	4.03635	-0.170827	C12orf49	0.0880829	0.066062	967.415	-0.138818	-0.0320094
HMGB3	0.000369542	0.000696934	4.05868	-0.170759	HMGB3	0.988133	0.384248	10852.7	-0.00121643	-0.169542
ACTN2	0.000370613	0.000698669	4.07044	-0.170723	ACTN2	4.26331e-06	2.40809e-05	0.046824	-0.363142	0.192419
SAMM50	0.000378073	0.000711311	4.15238	-0.170475	SAMM50	6.41589e-06	3.26806e-05	0.0704658	-0.356813	0.186338
BSCL2	0.000378136	0.000711311	4.15307	-0.170473	BSCL2	1.10282e-06	8.57509e-06	0.0121123	-0.383173	0.2127
EXOSC5	0.000378242	0.000711311	4.15424	-0.17047	EXOSC5	5.2294e-07	4.71226e-06	0.00574345	-0.393682	0.223212
NECAP1	0.000379791	0.000713643	4.17125	-0.170419	NECAP1	0.00129948	0.00221495	14.2722	-0.258544	0.0881251
TNFRSF11A	0.000383852	0.0007198	4.21585	-0.170287	TNFRSF11A	0.0604375	0.0487863	663.785	-0.152659	-0.0176278
PTDSS1	0.00038626	0.000723152	4.24229	-0.170209	PTDSS1	0.0185334	0.0190818	203.552	-0.190815	0.0206063
PGK1	0.000390317	0.000730156	4.28685	-0.170079	PGK1	0.00091718	0.00166851	10.0734	-0.266193	0.0961142
PURG	0.000392425	0.000733482	4.31	-0.170012	PURG	0.834895	0.345664	9169.65	-0.0170452	-0.152967
PTPRD	0.000392571	0.000733482	4.3116	-0.170007	PTPRD	0.0012584	0.00215992	13.821	-0.259259	0.0892517
ARF1	0.000393039	0.000734059	4.31674	-0.169992	ARF1	0.000397198	0.000852359	4.36242	-0.283705	0.113713
TAF9	0.00039609	0.000739459	4.35025	-0.169896	TAF9	1.81176e-05	7.26282e-05	0.198986	-0.340099	0.170203
FAM49B	0.00040343	0.000751947	4.43087	-0.169667	FAM49B	0.00146526	0.00243156	16.0929	-0.255855	0.086188
CHN1	0.000403835	0.0007524	4.43532	-0.169654	CHN1	0.00131119	0.00222936	14.4008	-0.258344	0.0886897
PPCS	0.000408521	0.000760516	4.48678	-0.16951	PPCS	1.64775e-06	1.17195e-05	0.0180972	-0.377363	0.207852
LIMS2	0.000410509	0.000763603	4.50862	-0.16945	LIMS2	0.910007	0.366106	9994.61	0.00924403	-0.178694
CCNB1	0.000413124	0.000767541	4.53734	-0.16937	CCNB1	0.00231783	0.00353597	25.4567	-0.245315	0.0759444
TIPRL	0.000414128	0.000768787	4.54837	-0.16934	TIPRL	0.000453928	0.000953414	4.98549	-0.280987	0.111647
KCNA1	0.000414418	0.000769018	4.55156	-0.169331	KCNA1	0.00132935	0.0022535	14.6002	-0.258037	0.0887061
GAL3ST4	0.000415178	0.000770118	4.5599	-0.169308	GAL3ST4	0.384354	0.203226	4221.36	-0.0710557	-0.0982527
GAPDH	0.000423232	0.000784114	4.64836	-0.169068	GAPDH	0.0302967	0.0280617	332.749	-0.175782	0.00671384
KCNA3	0.000424609	0.00078635	4.66348	-0.169027	KCNA3	0.00838289	0.010089	92.0692	-0.213125	0.0440974
RSL24D1	0.000426392	0.00078902	4.68307	-0.168975	RSL24D1	5.14114e-05	0.000166033	0.564652	-0.32228	0.153306
RBM23	0.000427904	0.000791183	4.69967	-0.16893	RBM23	0.0480289	0.0406281	527.501	-0.160648	-0.00828239
DGUOK	0.000429904	0.000794564	4.72163	-0.168872	DGUOK	0.000859655	0.0015877	9.44159	-0.267591	0.0987186
CHPF	0.000433979	0.000801775	4.76639	-0.168754	CHPF	0.022546	0.0222905	247.623	-0.184944	0.0161908
TRIB1	0.000436659	0.000806082	4.79583	-0.168676	TRIB1	0.00134862	0.0022792	14.8119	-0.257716	0.0890392
UBL4A	0.000440371	0.000811314	4.83659	-0.16857	UBL4A	2.5007e-06	1.62383e-05	0.0274652	-0.371205	0.202635
SRPK1	0.000441211	0.000812214	4.84582	-0.168546	SRPK1	0.00169426	0.00274309	18.6081	-0.252564	0.084018
AJAP1	0.000445357	0.000818543	4.89136	-0.168429	AJAP1	1.06955e-05	4.8705e-05	0.117469	-0.348704	0.180275
BIN2	0.000445807	0.000819044	4.89629	-0.168416	BIN2	0.550238	0.261514	6043.26	0.04883	-0.217246
ZNF154	0.000448644	0.000823121	4.92746	-0.168336	ZNF154	0.835709	0.345766	9178.59	0.01696	-0.185296
CYP51A1	0.000454884	0.000833403	4.996	-0.168163	CYP51A1	0.00313875	0.00452845	34.4729	-0.238096	0.0699333
PLA2G15	0.000456445	0.0008356	5.01314	-0.168119	PLA2G15	0.0804071	0.0614207	883.111	-0.14226	-0.0258591
SCAMP1	0.000457246	0.000836638	5.02194	-0.168097	SCAMP1	0.00775993	0.00943805	85.2273	-0.215185	0.0470874
USP46	0.000459714	0.000840585	5.04904	-0.16803	USP46	0.0136691	0.0149608	150.127	-0.199637	0.0316071
GRIA2	0.000465568	0.00085028	5.11333	-0.16787	GRIA2	0.00251969	0.00379492	27.6738	-0.243347	0.075477
CDADC1	0.000469764	0.000857267	5.15942	-0.167757	CDADC1	0.0263552	0.0251447	289.459	-0.180152	0.0123953
POR	0.00047375	0.000863858	5.20319	-0.167651	POR	0.00637014	0.00808768	69.9632	-0.22037	0.0527193
SDHB	0.000476971	0.000869389	5.23857	-0.167565	SDHB	3.01938e-05	0.000109388	0.331619	-0.331511	0.163946
COX10	0.000493877	0.000898432	5.42425	-0.167125	COX10	0.0757208	0.0585455	831.641	-0.144494	-0.0226302
HIRA	0.000500013	0.000907452	5.49165	-0.166968	HIRA	0.0600043	0.0485195	659.027	-0.152914	-0.0140544
BLMH	0.000510703	0.000924674	5.60905	-0.1667	BLMH	0.000444073	0.000937528	4.87725	-0.281436	0.114736
SAMSN1	0.000512821	0.000927783	5.63232	-0.166648	SAMSN1	0.766951	0.3263	8423.42	0.0242349	-0.190883
CCT4	0.000516897	0.000934425	5.67708	-0.166547	CCT4	6.60688e-05	0.000201872	0.725633	-0.317825	0.151277
PEX5L	0.000517452	0.000935062	5.68317	-0.166533	PEX5L	0.000235224	0.000561112	2.58346	-0.294114	0.12758
KCND1	0.000517708	0.00093516	5.68599	-0.166527	KCND1	0.141948	0.0960296	1559.01	-0.119677	-0.0468506
USP6NL	0.000525828	0.000949456	5.77517	-0.166329	USP6NL	0.0151755	0.0162623	166.673	-0.196646	0.0303169
STX6	0.000540596	0.000973839	5.93736	-0.165977	STX6	0.00560249	0.00727817	61.5322	-0.223684	0.0577067
ZC3H15	0.000544079	0.000979731	5.97562	-0.165895	ZC3H15	1.44166e-05	6.03516e-05	0.158337	-0.343861	0.177966
CELF1	0.000544467	0.000980049	5.97988	-0.165886	CELF1	0.0704339	0.0552614	773.575	-0.147153	-0.0187329
NDUFB11	0.00054857	0.000985516	6.02495	-0.16579	NDUFB11	4.67368e-09	1.21209e-07	5.13311e-05	-0.452893	0.287103
MAZ	0.000549502	0.000986807	6.03519	-0.165769	MAZ	0.0656103	0.0521698	720.598	-0.149724	-0.0160445
CLPB	0.000554351	0.000994741	6.08843	-0.165657	CLPB	0.599049	0.276765	6579.36	-0.0429805	-0.122676
CYP1A1	0.000555437	0.000995771	6.10037	-0.165632	CYP1A1	0.502403	0.245275	5517.89	-0.0548137	-0.110818
HTR2C	0.000555571	0.000995771	6.10183	-0.165629	HTR2C	0.0563545	0.0463319	618.942	-0.155125	-0.010504
SGCD	0.000556639	0.000996913	6.11357	-0.165604	SGCD	0.180901	0.115493	1986.83	-0.109101	-0.0565025
SRSF8	0.00055926	0.00100122	6.14235	-0.165544	SRSF8	0.0062426	0.00794235	68.5625	-0.220895	0.0553507
FAR2	0.000559967	0.00100209	6.15011	-0.165528	FAR2	0.00208237	0.00324307	22.8707	-0.247816	0.0822884
RNMTL1	0.00056276	0.0010067	6.1808	-0.165464	RNMTL1	0.000311204	0.000704056	3.41796	-0.288602	0.123138
TESK1	0.000572601	0.00102233	6.28887	-0.165243	TESK1	0.00443105	0.00600964	48.6663	-0.229622	0.0643791
SS18L2	0.000576179	0.00102753	6.32818	-0.165163	SS18L2	0.0117958	0.0132883	129.554	-0.203787	0.0386237
TLK1	0.000577272	0.00102908	6.34018	-0.165139	TLK1	0.000812295	0.00151863	8.92144	-0.268807	0.103668
BEGAIN	0.000578782	0.00103137	6.35676	-0.165105	BEGAIN	6.17135e-05	0.000191677	0.677799	-0.319043	0.153938
CEP72	0.000580663	0.00103433	6.37742	-0.165064	CEP72	0.283969	0.162206	3118.84	0.087461	-0.252525
YRDC	0.000581854	0.00103605	6.3905	-0.165038	YRDC	0.0317385	0.029181	348.584	-0.174304	0.00926611
PPARD	0.000584206	0.00103984	6.41634	-0.164986	PPARD	0.195226	0.122451	2144.17	0.105638	-0.270624
ARHGDIA	0.000584638	0.00104021	6.42108	-0.164976	ARHGDIA	0.00185343	0.00296245	20.3562	-0.250508	0.0855319
ZNF576	0.000588943	0.00104706	6.46836	-0.164882	ZNF576	0.231017	0.139135	2537.26	-0.0977238	-0.0671585
FECH	0.000594657	0.001056	6.53112	-0.164759	FECH	4.23682e-05	0.000141607	0.46533	-0.32567	0.160912
MET	0.000602567	0.00106963	6.61799	-0.164589	MET	3.76575e-05	0.000130064	0.413592	-0.327716	0.163127
SIKE1	0.000603541	0.00107095	6.6287	-0.164568	SIKE1	0.0738554	0.0573534	811.153	-0.145415	-0.0191534
RNF4	0.000609662	0.00108057	6.69592	-0.164439	RNF4	0.0185721	0.0190986	203.978	-0.190753	0.0263148
MRPL15	0.000612746	0.0010852	6.72979	-0.164374	MRPL15	0.000384945	0.000829414	4.22785	-0.284339	0.119965
MYL5	0.000614373	0.00108767	6.74766	-0.16434	MYL5	0.00523343	0.00687432	57.4788	-0.225424	0.0610841
AP2M1	0.000624177	0.00110347	6.85533	-0.164136	AP2M1	2.89765e-05	0.000105698	0.318249	-0.332212	0.168076
DIRAS2	0.000624252	0.00110347	6.85615	-0.164134	DIRAS2	8.14077e-05	0.000240449	0.894101	-0.314062	0.149927
NIPSNAP1	0.000626133	0.00110637	6.87682	-0.164096	NIPSNAP1	2.01724e-06	1.3751e-05	0.0221554	-0.374392	0.210296
DMXL2	0.000629636	0.00111213	6.91529	-0.164024	DMXL2	0.00066306	0.00128951	7.28239	-0.27312	0.109096
IVNS1ABP	0.000630452	0.00111315	6.92426	-0.164007	IVNS1ABP	0.000420129	0.000892117	4.61428	-0.282566	0.118559
PDGFD	0.000630852	0.00111343	6.92865	-0.163999	PDGFD	0.0427098	0.036997	469.082	-0.16461	0.000610581
CUL7	0.000634737	0.00111858	6.97132	-0.16392	CUL7	0.525134	0.252775	5767.55	0.0519358	-0.215856
LRRTM2	0.000635337	0.00111921	6.9779	-0.163908	LRRTM2	0.000607559	0.00120134	6.67282	-0.274956	0.111048
COX6C	0.000636869	0.00112105	6.99473	-0.163877	COX6C	0.000502056	0.00103071	5.51408	-0.278918	0.115041
CUEDC2	0.000639598	0.00112543	7.0247	-0.163822	CUEDC2	5.62891e-06	2.97775e-05	0.0618223	-0.358854	0.195032
MTCH1	0.000643647	0.00113212	7.06917	-0.16374	MTCH1	9.67194e-06	4.47628e-05	0.106227	-0.350318	0.186577
LZTFL1	0.00064954	0.00114119	7.1339	-0.163623	LZTFL1	1.78725e-06	1.24617e-05	0.0196294	-0.376173	0.21255
KCNAB1	0.000649806	0.00114122	7.13681	-0.163617	KCNAB1	4.68615e-06	2.58848e-05	0.051468	-0.361689	0.198072
BAG4	0.000655832	0.00115049	7.20301	-0.163498	BAG4	0.0721284	0.0562507	792.186	-0.146284	-0.0172142
PEX2	0.000657459	0.00115291	7.22087	-0.163466	PEX2	0.385198	0.20347	4230.63	-0.0709299	-0.0925362
MRPS16	0.000658905	0.001155	7.23675	-0.163438	MRPS16	0.00517007	0.00680159	56.7828	-0.225734	0.0622959
DLD	0.000668663	0.00116989	7.34393	-0.163248	DLD	0.000419484	0.000891191	4.60719	-0.282597	0.11935
KALRN	0.000670151	0.00117205	7.36026	-0.163219	KALRN	0.000399619	0.000857122	4.38901	-0.283582	0.120363
REEP2	0.000672792	0.00117622	7.38927	-0.163168	REEP2	0.00133383	0.00225984	14.6495	-0.257962	0.0947941
KHK	0.000674896	0.00117901	7.41238	-0.163128	KHK	0.000759345	0.00143541	8.33989	-0.270247	0.10712
PPP2R2B	0.000676515	0.00118095	7.43016	-0.163097	PPP2R2B	8.48907e-06	4.04776e-05	0.0932355	-0.352397	0.189301
STOML1	0.000676518	0.00118095	7.4302	-0.163096	STOML1	0.00242325	0.00367571	26.6146	-0.244269	0.0811721
NUDT21	0.000680464	0.00118739	7.47354	-0.163021	NUDT21	0.000968329	0.00174145	10.6352	-0.265016	0.101995
MGST3	0.000684743	0.00119396	7.52053	-0.16294	MGST3	0.000122446	0.000331714	1.34482	-0.306556	0.143616
HOOK1	0.000691266	0.00120352	7.59217	-0.162817	HOOK1	0.00160771	0.00262393	17.6574	-0.253757	0.0909405
TMEM97	0.000694858	0.00120931	7.63163	-0.16275	TMEM97	0.120126	0.0842984	1319.35	-0.126603	-0.0361467
YIPF1	0.000696817	0.0012116	7.65314	-0.162713	YIPF1	5.70541e-05	0.000180018	0.626626	-0.320439	0.157726
FMR1	0.00069696	0.0012116	7.65472	-0.162711	FMR1	0.000471538	0.000980716	5.1789	-0.280208	0.117497
RAB22A	0.000704097	0.00122309	7.7331	-0.162578	RAB22A	0.00306708	0.00444615	33.6857	-0.238653	0.076075
RNF170	0.000704443	0.00122323	7.7369	-0.162572	RNF170	0.00345115	0.00489612	37.904	-0.235793	0.0732211
ATOX1	0.000708136	0.00122688	7.77746	-0.162504	ATOX1	0.00101598	0.00181021	11.1585	-0.26397	0.101466
ZBTB7C	0.00072269	0.00124987	7.9373	-0.16224	ZBTB7C	0.806488	0.337983	8857.65	0.0200322	-0.182272
ADO	0.000724371	0.00125219	7.95576	-0.162209	ADO	0.000296301	0.000675731	3.25427	-0.289577	0.127367
MADD	0.000727499	0.00125666	7.99012	-0.162153	MADD	1.65228e-05	6.71918e-05	0.18147	-0.341622	0.179469
ADRBK2	0.000732037	0.00126308	8.03996	-0.162072	ADRBK2	0.00684466	0.00855229	75.1749	-0.218495	0.056423
NDUFS6	0.000733305	0.0012648	8.05389	-0.16205	NDUFS6	9.42778e-05	0.00027159	1.03545	-0.311386	0.149336
FBXO28	0.000735191	0.00126758	8.0746	-0.162016	FBXO28	0.00691073	0.00861712	75.9005	-0.218244	0.0562273
TOMM22	0.000739965	0.00127533	8.12703	-0.161932	TOMM22	0.00108864	0.00191411	11.9565	-0.262459	0.100527
WASF1	0.000742612	0.00127894	8.15611	-0.161885	WASF1	0.000107309	0.000300467	1.17857	-0.309004	0.147119
TRAF3	0.00074525	0.00128253	8.18508	-0.161839	TRAF3	0.0136053	0.0149101	149.427	-0.19977	0.0379305
RAB27B	0.000751876	0.00129297	8.25785	-0.161724	RAB27B	2.44494e-05	9.27646e-05	0.268528	-0.33509	0.173367
SLC25A40	0.000759868	0.00130574	8.34563	-0.161586	SLC25A40	0.0187465	0.0192314	205.893	-0.190477	0.0288913
DIAPH2	0.000760618	0.00130654	8.35387	-0.161573	DIAPH2	0.016103	0.0170713	176.86	-0.194932	0.0333589
ZNF682	0.000762368	0.00130875	8.37308	-0.161543	ZNF682	0.000623219	0.00122547	6.84481	-0.274423	0.11288
TRAK1	0.000774499	0.00132694	8.50633	-0.161336	TRAK1	0.194236	0.121934	2133.3	-0.105871	-0.0554648
CDS1	0.000781568	0.00133806	8.58396	-0.161217	CDS1	0.0116366	0.0131561	127.805	-0.204166	0.0429481
CCT2	0.000788463	0.00134756	8.65969	-0.161102	CCT2	0.000242302	0.000575737	2.66121	-0.293535	0.132433
MAP2K4	0.000788578	0.00134756	8.66095	-0.161101	MAP2K4	7.13128e-05	0.000215114	0.783228	-0.316454	0.155353
ACTB	0.000789017	0.00134779	8.66577	-0.161093	ACTB	0.00284292	0.00418541	31.2238	-0.240476	0.0793826
EXT1	0.000789297	0.00134779	8.66885	-0.161089	EXT1	0.0225882	0.0223218	248.086	-0.184888	0.0237991
BCOR	0.000794578	0.00135631	8.72685	-0.161001	BCOR	0.561447	0.265035	6166.38	-0.0474657	-0.113536
PLCB2	0.000795202	0.00135688	8.73371	-0.160991	PLCB2	0.396482	0.207623	4354.56	0.0692646	-0.230256
GPKOW	0.000799099	0.00136302	8.7765	-0.160927	GPKOW	0.00305183	0.00442858	33.5183	-0.238773	0.0778465
STX12	0.000800393	0.00136472	8.79071	-0.160906	STX12	0.000677256	0.00130939	7.43831	-0.272673	0.111767
NDRG4	0.000802644	0.00136707	8.81544	-0.160869	NDRG4	8.09471e-06	3.89025e-05	0.0889042	-0.353152	0.192283
CSRNP2	0.000802658	0.00136707	8.81559	-0.160869	CSRNP2	0.000132369	0.000352755	1.45381	-0.3051	0.144231
RRAGB	0.000804224	0.00136829	8.83279	-0.160843	RRAGB	1.56601e-06	1.12701e-05	0.0171995	-0.378105	0.217262
GINS1	0.000804261	0.00136829	8.8332	-0.160842	GINS1	0.0250245	0.024124	274.844	-0.181755	0.0209123
SPEF1	0.000805347	0.00136963	8.84512	-0.160825	SPEF1	0.000167038	0.00042828	1.83457	-0.300707	0.139882
PYCRL	0.000808089	0.00137329	8.87524	-0.16078	PYCRL	0.0115539	0.013087	126.897	-0.204364	0.0435839
SMUG1	0.000819324	0.00139187	8.99864	-0.160599	SMUG1	0.000475705	0.00098745	5.22466	-0.280027	0.119428
VRK3	0.000820261	0.00139295	9.00893	-0.160584	VRK3	0.00258774	0.00387681	28.4211	-0.242716	0.0821322
KCNJ3	0.000822813	0.00139677	9.03696	-0.160543	KCNJ3	0.00109179	0.00191728	11.9912	-0.262395	0.101852
STRA13	0.000825412	0.00140052	9.0655	-0.160502	STRA13	0.0338861	0.0307895	372.171	-0.172204	0.0117025
SMAP1	0.000825626	0.00140052	9.06785	-0.160498	SMAP1	0.00864874	0.0103387	94.9891	-0.212287	0.0517883
UBXN8	0.000829033	0.00140526	9.10527	-0.160444	UBXN8	5.45648e-05	0.000174001	0.599285	-0.321229	0.160785
ERCC2	0.000830658	0.0014075	9.12312	-0.160418	ERCC2	0.872012	0.355426	9577.3	0.0131754	-0.173594
ACTR2	0.000838699	0.00142009	9.21143	-0.160292	ACTR2	0.000501446	0.00103032	5.50738	-0.278943	0.118651
MGAT4C	0.000839359	0.00142068	9.21868	-0.160281	MGAT4C	0.00468786	0.00628779	51.4868	-0.228209	0.0679275
NIT2	0.00084177	0.00142424	9.24516	-0.160244	NIT2	0.000218185	0.000529073	2.39633	-0.295576	0.135332
EIF3I	0.000842418	0.00142482	9.25228	-0.160233	EIF3I	0.000583494	0.00116132	6.40851	-0.2758	0.115567
CX3CR1	0.000845645	0.00142923	9.28772	-0.160183	CX3CR1	0.00674595	0.00846126	74.0907	-0.218875	0.0586924
PEF1	0.000846824	0.0014307	9.30067	-0.160165	PEF1	1.11657e-09	4.02461e-08	1.22633e-05	-0.468831	0.308666
PMPCA	0.00085708	0.00144665	9.41331	-0.160006	PMPCA	0.00794352	0.00963379	87.2437	-0.214563	0.0545567
TSFM	0.000861313	0.00145252	9.4598	-0.159941	TSFM	0.00190246	0.00302378	20.8948	-0.249907	0.089966
OTOF	0.000861885	0.00145296	9.46608	-0.159933	OTOF	0.282249	0.161462	3099.94	-0.087773	-0.0721595
EVL	0.000863702	0.00145549	9.48604	-0.159905	EVL	0.386673	0.204015	4246.83	-0.0707106	-0.0891941
UGDH	0.000867032	0.00145951	9.52261	-0.159854	UGDH	0.467545	0.233157	5135.05	0.0593632	-0.219217
MRPL3	0.000871546	0.0014655	9.57219	-0.159785	MRPL3	2.64536e-06	1.69448e-05	0.0290539	-0.370365	0.21058
PFN2	0.0008755	0.00147108	9.61562	-0.159726	PFN2	2.95395e-05	0.00010766	0.324433	-0.331885	0.172159
ME1	0.000877967	0.00147416	9.64272	-0.159689	ME1	0.0207996	0.0209189	228.443	-0.187379	0.02769
MPPE1	0.000900153	0.00150757	9.88638	-0.159359	MPPE1	0.152403	0.101489	1673.85	-0.116643	-0.0427155
NR2F2	0.000903068	0.00151191	9.9184	-0.159316	NR2F2	0.143171	0.0966035	1572.45	-0.119313	-0.0400028
ADAP1	0.000903983	0.00151289	9.92845	-0.159303	ADAP1	0.00127904	0.00218916	14.0477	-0.258897	0.0995945
SHANK1	0.000913695	0.00152804	10.0351	-0.159161	SHANK1	0.000135502	0.00035908	1.48822	-0.304661	0.1455
IMPG1	0.000918607	0.0015357	10.0891	-0.15909	IMPG1	0.00229001	0.00349855	25.1512	-0.245598	0.0865078
KLC1	0.000933519	0.00155669	10.2528	-0.158877	KLC1	4.14395e-05	0.00013933	0.45513	-0.326056	0.167179
TRAPPC4	0.000934246	0.00155734	10.2608	-0.158866	TRAPPC4	0.00395912	0.00547969	43.483	-0.232422	0.0735555
VPS37B	0.000934703	0.00155754	10.2658	-0.15886	VPS37B	0.190521	0.120227	2092.49	-0.106755	-0.0521052
SPTB	0.000944627	0.00157294	10.3748	-0.15872	SPTB	0.00466572	0.006266	51.2436	-0.228328	0.0696083
ARMCX1	0.000947948	0.0015779	10.4113	-0.158673	ARMCX1	4.09974e-05	0.000138171	0.450274	-0.326243	0.167569
ODC1	0.000953328	0.00158571	10.4704	-0.158598	ODC1	0.00264499	0.00394867	29.0499	-0.242197	0.0835988
TNKS2	0.000957774	0.00159254	10.5192	-0.158536	TNKS2	0.258007	0.15082	2833.69	-0.0923114	-0.0662246
C1orf216	0.000959961	0.00159504	10.5433	-0.158506	C1orf216	0.000120755	0.00032881	1.32626	-0.306815	0.148309
SCN5A	0.000959972	0.00159504	10.5434	-0.158506	SCN5A	0.30695	0.171821	3371.23	-0.0834102	-0.0750954
CYFIP1	0.000970325	0.00161109	10.6571	-0.158363	CYFIP1	0.468357	0.233505	5143.96	0.0592553	-0.217618
BCCIP	0.000971446	0.00161237	10.6694	-0.158348	BCCIP	0.0291771	0.0271785	320.452	-0.176972	0.018624
AP3B2	0.000982415	0.00162824	10.7899	-0.158198	AP3B2	7.80119e-06	3.77478e-05	0.0856804	-0.353737	0.195539
C2orf47	0.000983127	0.00162825	10.7977	-0.158188	C2orf47	7.12795e-06	3.55272e-05	0.0782862	-0.355161	0.196972
MRPS33	0.000986339	0.0016324	10.833	-0.158145	MRPS33	9.47745e-07	7.6415e-06	0.0104091	-0.385337	0.227192
TMEM53	0.000993315	0.00164277	10.9096	-0.158051	TMEM53	0.351874	0.190505	3864.63	-0.0760291	-0.0820219
UBR7	0.000994325	0.00164385	10.9207	-0.158038	UBR7	0.000433487	0.00091819	4.76099	-0.281928	0.123891
CLOCK	0.000995778	0.00164566	10.9366	-0.158018	CLOCK	0.0167799	0.0176569	184.294	-0.193734	0.0357156
BZRAP1	0.00100202	0.00165538	11.0052	-0.157935	BZRAP1	0.20343	0.126404	2234.27	-0.103738	-0.0541971
PPP3CA	0.00100451	0.00165892	11.0326	-0.157902	PPP3CA	0.00341281	0.00485208	37.4829	-0.236065	0.0781638
COMMD9	0.00101343	0.00167125	11.1305	-0.157784	COMMD9	1.6354e-06	1.16511e-05	0.0179615	-0.377473	0.219689
PARP2	0.0010172	0.00167628	11.1719	-0.157734	PARP2	0.0023358	0.00355976	25.6541	-0.245133	0.0873993
XPO6	0.00102773	0.00169241	11.2875	-0.157597	XPO6	5.54999e-05	0.00017616	0.609555	-0.320929	0.163332
TIMM17B	0.00103028	0.00169602	11.3156	-0.157563	TIMM17B	0.00144388	0.00240359	15.8581	-0.256186	0.0986222
STAG3L4	0.00104417	0.0017173	11.4682	-0.157384	STAG3L4	0.906164	0.36509	9952.4	-0.00964054	-0.147744
PRDM10	0.00104432	0.0017173	11.4698	-0.157382	PRDM10	9.76139e-05	0.000279391	1.07209	-0.310748	0.153366
EPCAM	0.00104889	0.0017242	11.52	-0.157324	EPCAM	0.0189066	0.019363	207.651	-0.190225	0.0329012
TAF11	0.00105373	0.00173093	11.5732	-0.157262	TAF11	5.19487e-05	0.00016726	0.570553	-0.322097	0.164835
CHN2	0.00106861	0.00175412	11.7366	-0.157074	CHN2	0.000334117	0.000746757	3.6696	-0.287185	0.130111
PDK3	0.00107779	0.00176542	11.8374	-0.15696	PDK3	0.0123763	0.0137935	135.929	-0.202443	0.0454828
CHRNB3	0.00108049	0.00176921	11.867	-0.156926	CHRNB3	0.427811	0.218937	4698.65	-0.0647833	-0.0921428
POLR2L	0.00108337	0.0017733	11.8986	-0.15689	POLR2L	0.00943322	0.0111079	103.605	-0.20994	0.0530493
GNA11	0.00108406	0.00177381	11.9062	-0.156882	GNA11	0.460637	0.230847	5059.17	-0.0602866	-0.0965953
HPCAL1	0.00109226	0.0017847	11.9963	-0.156781	HPCAL1	0.00180205	0.00289338	19.792	-0.251154	0.0943731
FBXW11	0.00110113	0.00179792	12.0937	-0.156672	FBXW11	0.000360592	0.000790157	3.96039	-0.285656	0.128984
USPL1	0.00110163	0.0017981	12.0992	-0.156666	USPL1	0.0828492	0.062947	909.933	-0.141137	-0.0155284
C5orf30	0.00111186	0.00181288	12.2116	-0.156542	C5orf30	4.49588e-06	2.50856e-05	0.0493783	-0.362327	0.205785
CHST1	0.00111632	0.00181951	12.2605	-0.156488	CHST1	0.241111	0.143447	2648.13	-0.0956505	-0.0608374
MAST2	0.00112526	0.00183214	12.3588	-0.156381	MAST2	0.0190635	0.0194908	209.375	-0.18998	0.0335994
NRBF2	0.00113361	0.00184402	12.4504	-0.156281	NRBF2	5.80199e-07	5.09861e-06	0.00637233	-0.39224	0.235959
ATF7IP2	0.00113416	0.00184402	12.4564	-0.156275	ATF7IP2	0.166669	0.108658	1830.52	-0.112748	-0.0435268
SREBF2	0.00113555	0.00184564	12.4717	-0.156258	SREBF2	7.37102e-05	0.00022078	0.809559	-0.315858	0.1596
CARS	0.00113798	0.00184894	12.4984	-0.156229	CARS	0.000751741	0.00142547	8.25637	-0.270461	0.114232
FIBP	0.00114101	0.00185257	12.5318	-0.156193	FIBP	2.80154e-06	1.7679e-05	0.0307693	-0.369506	0.213313
PGBD5	0.00114446	0.00185751	12.5696	-0.156153	PGBD5	6.64494e-05	0.000202744	0.729813	-0.317722	0.161569
ATP5L	0.00114692	0.00186019	12.5966	-0.156124	ATP5L	0.000205501	0.000506105	2.25701	-0.296735	0.140611
ITGA9	0.00115263	0.0018688	12.6593	-0.156057	ITGA9	0.083401	0.0632646	915.994	-0.140887	-0.0151694
PPP1R7	0.0011537	0.00186989	12.6711	-0.156044	PPP1R7	2.47428e-08	4.4592e-07	0.000271751	-0.433247	0.277203
CADM3	0.00116523	0.00188592	12.7977	-0.15591	CADM3	0.0169172	0.0177793	185.802	-0.193496	0.0375856
FNDC4	0.00116589	0.00188626	12.805	-0.155902	FNDC4	5.02956e-06	2.73554e-05	0.0552397	-0.360599	0.204696
YKT6	0.0011777	0.00190243	12.9346	-0.155766	YKT6	0.156735	0.103772	1721.42	-0.115433	-0.0403338
MARCH5	0.0011779	0.00190243	12.9368	-0.155764	MARCH5	0.00551175	0.00718443	60.5356	-0.224102	0.0683376
MED24	0.0011789	0.00190249	12.9478	-0.155753	MED24	0.00137767	0.00231687	15.1309	-0.257239	0.101486
TM9SF4	0.00117955	0.00190249	12.955	-0.155745	TM9SF4	0.00127491	0.00218297	14.0024	-0.258969	0.103224
FAM136A	0.0012304	0.00197963	13.5135	-0.155174	FAM136A	0.00733378	0.00904125	80.5469	-0.21668	0.0615065
SNRPD1	0.00123603	0.00198798	13.5753	-0.155112	SNRPD1	0.000847666	0.0015689	9.30991	-0.267893	0.11278
RALGPS2	0.00124464	0.00200081	13.6698	-0.155018	RALGPS2	0.134695	0.0923268	1479.35	-0.121882	-0.0331358
MAGEF1	0.00124507	0.00200081	13.6746	-0.155013	MAGEF1	1.77302e-05	7.16152e-05	0.194731	-0.340457	0.185444
CAPZB	0.0012453	0.00200081	13.6772	-0.155011	CAPZB	0.000852194	0.00157625	9.35965	-0.267778	0.112767
CES2	0.00124803	0.00200449	13.7071	-0.154981	CES2	0.129887	0.0897251	1426.55	-0.123395	-0.0315865
DHDDS	0.00126032	0.00202282	13.842	-0.154848	DHDDS	0.00562867	0.00730525	61.8196	-0.223564	0.0687161
SNX17	0.00127471	0.00204238	14.0002	-0.154694	SNX17	1.07496e-05	4.87945e-05	0.118062	-0.348623	0.193929
TMED2	0.00127731	0.00204555	14.0287	-0.154666	TMED2	0.000517817	0.00105631	5.68719	-0.27828	0.123613
ATP6V1C1	0.00127757	0.00204555	14.0316	-0.154663	ATP6V1C1	0.000958772	0.00172865	10.5302	-0.265232	0.110568
APOO	0.00127802	0.00204555	14.0364	-0.154659	APOO	5.67882e-05	0.000179713	0.623704	-0.320522	0.165863
CALM2	0.00128161	0.00205003	14.076	-0.15462	CALM2	0.0123074	0.0137392	135.172	-0.202599	0.0479788
CHST10	0.00128232	0.00205003	14.0837	-0.154613	CHST10	3.65892e-05	0.000127351	0.401859	-0.328213	0.1736
PIK3CG	0.00128276	0.00205003	14.0886	-0.154608	PIK3CG	0.87574	0.356536	9618.26	-0.0127884	-0.14182
ADAMTS6	0.00128303	0.00205003	14.0916	-0.154605	ADAMTS6	0.998822	0.387012	10970.1	-0.000120705	-0.154485
MAPK9	0.00128514	0.0020527	14.1147	-0.154583	MAPK9	0.000178616	0.000453759	1.96174	-0.299429	0.144846
MEIS2	0.00128808	0.00205668	14.147	-0.154552	MEIS2	0.00157291	0.00257603	17.2752	-0.254254	0.0997019
EXOSC4	0.00129416	0.00206415	14.2138	-0.154488	EXOSC4	0.0074148	0.00910945	81.4367	-0.21639	0.0619025
TUBGCP2	0.00129455	0.00206415	14.218	-0.154484	TUBGCP2	4.96958e-05	0.00016172	0.545808	-0.322878	0.168394
KCNK2	0.00129591	0.00206561	14.233	-0.154469	KCNK2	5.50935e-05	0.000175262	0.605092	-0.321059	0.166589
CLDN1	0.00131244	0.00209051	14.4145	-0.154297	CLDN1	0.926811	0.369719	10179.2	-0.00751256	-0.146784
PLAA	0.00131456	0.00209317	14.4378	-0.154275	PLAA	0.000120958	0.000329078	1.32848	-0.306784	0.152509
C11orf57	0.00131602	0.00209477	14.4538	-0.15426	C11orf57	0.0314703	0.0290097	345.638	-0.174574	0.0203145
GRIK5	0.00131662	0.00209501	14.4604	-0.154253	GRIK5	0.246398	0.145716	2706.18	-0.0945888	-0.0596646
JAG2	0.00132477	0.00210726	14.55	-0.154169	JAG2	0.0574584	0.0470241	631.065	-0.154444	0.000274467
COPS7A	0.00132792	0.00211081	14.5846	-0.154137	COPS7A	0.000808805	0.00151282	8.8831	-0.268899	0.114762
CYB5A	0.00134016	0.0021288	14.719	-0.154012	CYB5A	0.0288074	0.0269226	316.391	-0.177373	0.0233611
VBP1	0.00134558	0.00213667	14.7785	-0.153957	VBP1	0.000163184	0.000419879	1.79225	-0.301151	0.147194
SLC35E3	0.00134959	0.00214231	14.8226	-0.153916	SLC35E3	0.0900403	0.0672691	988.913	-0.137978	-0.0159378
KIF26B	0.0013617	0.0021593	14.9555	-0.153794	KIF26B	0.112593	0.0802825	1236.61	-0.12922	-0.0245736
UQCRC1	0.00136533	0.00216432	14.9954	-0.153758	UQCRC1	0.000446793	0.000941187	4.90713	-0.281311	0.127554
KIF3A	0.00136768	0.00216656	15.0212	-0.153734	KIF3A	0.000157352	0.000406595	1.72819	-0.301842	0.148108
MYLK3	0.00136976	0.0021691	15.044	-0.153713	MYLK3	0.433706	0.22093	4763.4	0.0639617	-0.217675
SRPRB	0.00139016	0.00219915	15.2681	-0.153511	SRPRB	1.18874e-05	5.21775e-05	0.130559	-0.346999	0.193488
SMYD3	0.0014021	0.00221653	15.3993	-0.153394	SMYD3	2.24137e-05	8.59777e-05	0.24617	-0.336552	0.183158
ALOX5	0.00140531	0.00222085	15.4346	-0.153363	ALOX5	0.0984232	0.0722252	1080.98	0.13454	-0.287902
ZNF764	0.00141118	0.00222935	15.499	-0.153306	ZNF764	0.141174	0.095605	1550.52	0.119908	-0.273213
CHAC1	0.00141715	0.00223726	15.5646	-0.153248	CHAC1	0.0562238	0.0462451	617.506	-0.155206	0.00195815
ABHD8	0.00142107	0.00224268	15.6076	-0.15321	ABHD8	0.000118092	0.000322798	1.297	-0.30723	0.15402
SHMT2	0.00142782	0.00225103	15.6818	-0.153145	SHMT2	0.240889	0.143375	2645.69	-0.0956954	-0.0574494
YWHAB	0.00143697	0.00226314	15.7823	-0.153057	YWHAB	0.000318019	0.000717185	3.4928	-0.288171	0.135114
POP4	0.00144617	0.00227607	15.8832	-0.15297	POP4	1.37525e-05	5.85228e-05	0.151044	-0.344631	0.191662
ECHS1	0.0014475	0.00227739	15.8979	-0.152957	ECHS1	3.45608e-05	0.000121685	0.379582	-0.329196	0.176239
GSK3B	0.00144848	0.00227816	15.9086	-0.152948	GSK3B	0.000417095	0.000887002	4.58095	-0.282713	0.129766
PRKAR2B	0.00145091	0.00228043	15.9353	-0.152925	PRKAR2B	0.00660058	0.00832311	72.4942	-0.219444	0.0665199
PSMB6	0.00146248	0.00229783	16.0624	-0.152815	PSMB6	5.42431e-06	2.902e-05	0.0595752	-0.359429	0.206613
GABRG3	0.00146883	0.00230703	16.1322	-0.152756	GABRG3	0.000302665	0.000688399	3.32417	-0.289155	0.136399
TRAPPC9	0.00146952	0.00230733	16.1398	-0.152749	TRAPPC9	0.00207744	0.00323657	22.8165	-0.247871	0.095122
IGFBP2	0.00147683	0.00231801	16.22	-0.152681	IGFBP2	8.94926e-05	0.000260173	0.982898	-0.312338	0.159657
NDFIP1	0.00148489	0.00232987	16.3085	-0.152606	NDFIP1	0.00249856	0.0037671	27.4417	-0.243546	0.09094
WHSC1	0.0014912	0.00233834	16.3778	-0.152548	WHSC1	0.0195141	0.0198656	214.324	-0.189286	0.0367377
USP15	0.001492	0.00233834	16.3866	-0.152541	USP15	0.0380041	0.0336191	417.399	-0.168475	0.0159347
MRPS27	0.00149231	0.00233834	16.39	-0.152538	MRPS27	8.41387e-05	0.000247313	0.924096	-0.313462	0.160925
TRIM23	0.00149528	0.00234141	16.4226	-0.15251	TRIM23	0.00506725	0.00668701	55.6536	-0.226243	0.0737331
HPGDS	0.00150224	0.00234992	16.4991	-0.152446	HPGDS	0.0735157	0.0571253	807.423	-0.145584	-0.00686195
HIVEP1	0.00151254	0.00236443	16.6122	-0.152352	HIVEP1	0.00047764	0.000990502	5.24592	-0.279944	0.127591
RAD23B	0.00151704	0.00236987	16.6617	-0.152311	RAD23B	1.42618e-05	5.98803e-05	0.156637	-0.344037	0.191726
GPR6	0.00153585	0.00239681	16.8682	-0.152141	GPR6	0.366036	0.195446	4020.18	-0.0738271	-0.0783142
ARRB2	0.00153794	0.00239928	16.8912	-0.152122	ARRB2	0.168543	0.109543	1851.11	-0.112255	-0.0398677
ZFP37	0.00154463	0.00240785	16.9646	-0.152063	ZFP37	0.0209602	0.0210256	230.206	-0.187148	0.035085
ALG3	0.00156199	0.00243268	17.1553	-0.151908	ALG3	0.402947	0.210337	4425.57	-0.0683232	-0.083585
GNAI1	0.00156528	0.00243616	17.1914	-0.151879	GNAI1	0.000146913	0.000382879	1.61355	-0.30314	0.151261
NDUFA7	0.00157767	0.00245215	17.3276	-0.15177	NDUFA7	0.000590558	0.00117209	6.4861	-0.275549	0.123779
WASL	0.00158258	0.00245895	17.3815	-0.151727	WASL	0.00210473	0.0032707	23.1162	-0.247568	0.0958409
RFC2	0.00158714	0.00246374	17.4316	-0.151687	RFC2	0.000710179	0.00135939	7.7999	-0.271669	0.119982
ACAT2	0.00158726	0.00246374	17.4329	-0.151686	ACAT2	7.84609e-05	0.000233267	0.861736	-0.31473	0.163044
WDR47	0.00159179	0.00246902	17.4826	-0.151647	WDR47	0.0173661	0.0181435	190.732	-0.19273	0.0410828
MAFG	0.00159227	0.00246902	17.4879	-0.151643	MAFG	0.00564366	0.00732047	61.9843	-0.223496	0.0718532
SH3BP5	0.00160345	0.00248303	17.6107	-0.151546	SH3BP5	0.159142	0.104939	1747.85	-0.114771	-0.0367751
SGPP1	0.00162662	0.00251387	17.8652	-0.151347	SGPP1	0.0658334	0.0523276	723.048	-0.149602	-0.0017451
NOS1	0.00163838	0.00253034	17.9943	-0.151247	NOS1	0.00175658	0.00283105	19.2925	-0.251739	0.100492
GSS	0.00164373	0.00253776	18.0531	-0.151202	GSS	0.000619727	0.00121917	6.80646	-0.27454	0.123338
SEH1L	0.0016531	0.00255016	18.156	-0.151123	SEH1L	2.48478e-05	9.4013e-05	0.272904	-0.334818	0.183695
SNX10	0.00165342	0.00255016	18.1595	-0.15112	SNX10	0.000126379	0.000339774	1.38803	-0.305966	0.154846
FBXW7	0.00168877	0.00259774	18.5477	-0.150826	FBXW7	0.000232279	0.000555959	2.55112	-0.294359	0.143533
RYBP	0.00169711	0.00260971	18.6394	-0.150758	RYBP	0.0509289	0.0425984	559.352	-0.15864	0.00788218
B3GNTL1	0.00172729	0.00265347	18.9709	-0.150512	B3GNTL1	0.119409	0.0839046	1311.47	-0.126847	-0.0236655
OLFML2B	0.00173055	0.0026576	19.0067	-0.150486	OLFML2B	0.000891829	0.00163077	9.79495	-0.266799	0.116313
ZFP64	0.00175872	0.00269906	19.316	-0.150261	ZFP64	9.86655e-05	0.000281643	1.08364	-0.310551	0.160291
TMEM14A	0.00176405	0.00270454	19.3745	-0.150219	TMEM14A	3.61005e-05	0.000125968	0.396491	-0.328445	0.178227
LY6E	0.00176896	0.00270848	19.4284	-0.15018	LY6E	0.000661472	0.0012876	7.26495	-0.27317	0.122991
RNF14	0.00177092	0.00271058	19.45	-0.150164	RNF14	0.000490463	0.00101412	5.38675	-0.279399	0.129235
RNF187	0.00178435	0.00272934	19.5975	-0.150059	RNF187	8.89498e-05	0.000258949	0.976935	-0.312449	0.162391
PPID	0.00178689	0.00273232	19.6254	-0.150039	PPID	0.000533199	0.00107992	5.85613	-0.277674	0.127635
BICC1	0.00179453	0.00274309	19.7093	-0.149979	BICC1	0.477496	0.236721	5244.33	-0.0580464	-0.0919328
ACVR1	0.00179599	0.00274435	19.7254	-0.149968	ACVR1	0.00503686	0.00665505	55.3198	-0.226396	0.0764282
EGFL6	0.00179654	0.00274435	19.7314	-0.149964	EGFL6	0.000930296	0.00168804	10.2174	-0.265886	0.115922
ZNF215	0.00180587	0.00275587	19.8339	-0.149891	ZNF215	0.320855	0.177715	3523.95	-0.0810553	-0.0688359
DIABLO	0.00181273	0.00276466	19.9092	-0.149838	DIABLO	0.0132854	0.014635	145.913	-0.200444	0.0506063
STS	0.00181917	0.0027725	19.9799	-0.149788	STS	0.000132689	0.000353166	1.45732	-0.305055	0.155266
SLC39A6	0.00182246	0.00277568	20.016	-0.149763	SLC39A6	0.00194397	0.003074	21.3507	-0.249409	0.0996461
UQCR10	0.00183215	0.00278953	20.1225	-0.149689	UQCR10	0.0118004	0.0132883	129.604	-0.203776	0.054087
ZMYM4	0.001838	0.00279751	20.1867	-0.149644	ZMYM4	0.00109028	0.00191542	11.9746	-0.262426	0.112781
TBC1D10B	0.00184823	0.00281031	20.2992	-0.149566	TBC1D10B	0.0549279	0.0453902	603.274	-0.156021	0.00645429
PELO	0.00185648	0.002821	20.3898	-0.149504	PELO	0.00102665	0.00182499	11.2757	-0.263742	0.114238
CRABP1	0.00185929	0.00282267	20.4206	-0.149483	CRABP1	0.974163	0.38137	10699.2	-0.00264888	-0.146834
ASCL2	0.00185941	0.00282267	20.4219	-0.149482	ASCL2	0.189882	0.119877	2085.48	-0.106908	-0.0425741
DPM1	0.00186662	0.00283082	20.5011	-0.149428	DPM1	0.0430586	0.0372384	472.913	-0.164338	0.0149099
GNL3	0.00188202	0.00284915	20.6702	-0.149312	GNL3	0.0116453	0.0131625	127.901	-0.204145	0.0548323
GDPD5	0.0018824	0.00284915	20.6744	-0.14931	GDPD5	0.860607	0.352399	9452.05	-0.0143609	-0.134949
KCTD14	0.00188638	0.00285424	20.7181	-0.14928	KCTD14	0.000185075	0.000466607	2.03267	-0.298749	0.149469
NR4A2	0.00188938	0.00285784	20.7511	-0.149258	NR4A2	2.20829e-05	8.48453e-05	0.242536	-0.336801	0.187544
PANX1	0.00190178	0.00287378	20.8873	-0.149166	PANX1	3.12819e-06	1.91991e-05	0.0343569	-0.367848	0.218682
RBM34	0.00190712	0.00288089	20.9459	-0.149126	RBM34	0.130872	0.0902593	1437.36	-0.123081	-0.0260449
TTPAL	0.0019094	0.0028834	20.971	-0.14911	TTPAL	0.00503991	0.00665505	55.3533	-0.226381	0.0772711
RTF1	0.0019188	0.00289664	21.0741	-0.149041	RTF1	0.00263887	0.00394093	28.9827	-0.242252	0.0932111
OSTM1	0.00192742	0.00290871	21.1688	-0.148977	OSTM1	0.00174626	0.00281763	19.1792	-0.251874	0.102896
UTP3	0.00193516	0.00291943	21.2538	-0.148921	UTP3	0.00137682	0.00231643	15.1216	-0.257253	0.108332
MECR	0.00194132	0.00292778	21.3216	-0.148876	MECR	2.82268e-05	0.000103944	0.310015	-0.332658	0.183782
CDC37L1	0.00194691	0.00293429	21.3829	-0.148836	CDC37L1	0.00438637	0.00596062	48.1755	-0.229875	0.0810393
CLSTN3	0.00195767	0.00294955	21.5011	-0.148758	CLSTN3	0.00199407	0.00313552	21.9008	-0.248821	0.100063
FABP6	0.0019788	0.00297556	21.7332	-0.148607	FABP6	0.000365003	0.000794902	4.00882	-0.285412	0.136805
RNF41	0.00199145	0.00299264	21.8721	-0.148517	RNF41	0.00080035	0.00150092	8.79025	-0.269124	0.120607
EEF1A2	0.00200177	0.00300693	21.9854	-0.148444	EEF1A2	0.00030816	0.000698656	3.38452	-0.288798	0.140353
TXNDC15	0.00200226	0.00300693	21.9909	-0.148441	TXNDC15	0.0346519	0.0313114	380.582	-0.171483	0.023042
ATXN1	0.00200734	0.00301358	22.0466	-0.148405	ATXN1	0.0178299	0.018537	195.826	-0.191956	0.0435509
NTRK3	0.00202483	0.0030359	22.2388	-0.148283	NTRK3	0.946993	0.374783	10400.8	-0.00543733	-0.142845
ATP2B1	0.00202725	0.00303853	22.2652	-0.148266	ATP2B1	5.71445e-06	3.00432e-05	0.0627618	-0.358619	0.210354
CAND2	0.00202811	0.00303883	22.2747	-0.14826	CAND2	0.148437	0.0994498	1630.28	-0.117775	-0.0304848
ABLIM3	0.00204749	0.0030649	22.4876	-0.148125	ABLIM3	0.0314822	0.0290144	345.769	-0.174562	0.0264369
SLITRK5	0.00205613	0.00307684	22.5825	-0.148066	SLITRK5	0.00676874	0.00847984	74.3411	-0.218787	0.0707215
PEG10	0.00207468	0.00310259	22.7862	-0.147939	PEG10	0.00720605	0.00891738	79.144	-0.217144	0.0692051
RNF126	0.00207807	0.00310665	22.8235	-0.147916	RNF126	0.0124392	0.0138364	136.62	-0.2023	0.0543846
RPP14	0.00208086	0.00310981	22.8541	-0.147897	RPP14	0.666908	0.296955	7324.65	-0.0351894	-0.112707
GRM1	0.00208734	0.00311627	22.9252	-0.147853	GRM1	0.000375927	0.000813693	4.1288	-0.284818	0.136965
IMP3	0.0020904	0.00311903	22.9589	-0.147832	IMP3	0.000826705	0.00153746	9.0797	-0.26843	0.120598
LGI1	0.00209485	0.00312466	23.0078	-0.147802	LGI1	3.74208e-05	0.000129503	0.410993	-0.327825	0.180023
AP3M2	0.00209629	0.00312579	23.0235	-0.147792	AP3M2	0.00142443	0.00237773	15.6445	-0.25649	0.108698
BLNK	0.00210027	0.00313073	23.0673	-0.147765	BLNK	0.494233	0.242413	5428.16	-0.0558645	-0.0919006
COPS3	0.00212966	0.00317248	23.39	-0.147568	COPS3	0.000116085	0.000319479	1.27496	-0.307548	0.15998
C12orf10	0.00213818	0.00318313	23.4837	-0.147511	C12orf10	0.000139087	0.000366526	1.5276	-0.304171	0.156659
EIF2B3	0.00214063	0.00318555	23.5105	-0.147495	EIF2B3	0.00207256	0.00323027	22.763	-0.247926	0.100431
MLX	0.00214119	0.00318555	23.5167	-0.147491	MLX	0.21633	0.132256	2375.95	-0.100858	-0.0466339
CNTNAP2	0.00214434	0.00318922	23.5513	-0.147471	CNTNAP2	0.00279281	0.00412521	30.6735	-0.240901	0.0934305
COL5A1	0.0021489	0.00319447	23.6014	-0.14744	COL5A1	0.404175	0.210797	4439.05	0.0681454	-0.215586
CASP3	0.00214925	0.00319447	23.6053	-0.147438	CASP3	0.39251	0.206078	4310.93	-0.0698476	-0.0775905
ZFR	0.00215368	0.00320002	23.6539	-0.147409	ZFR	0.00501856	0.0066351	55.1188	-0.226488	0.0790793
UNC13B	0.00215594	0.00320234	23.6787	-0.147394	UNC13B	0.00477211	0.00637683	52.4121	-0.22776	0.0803664
EIF3K	0.00220559	0.00327084	24.224	-0.14707	EIF3K	4.23831e-05	0.000141607	0.465494	-0.325664	0.178594
EIF1AX	0.00221466	0.00328324	24.3237	-0.147012	EIF1AX	0.542924	0.258744	5962.93	-0.0497275	-0.0972844
MNDA	0.00227417	0.00336499	24.9773	-0.146634	MNDA	0.725435	0.314617	7967.45	0.0287176	-0.175352
SPA17	0.00228045	0.00337319	25.0462	-0.146595	SPA17	0.000331905	0.000744552	3.64531	-0.287318	0.140723
USP14	0.00228464	0.00337832	25.0922	-0.146569	USP14	8.47117e-05	0.000248567	0.930388	-0.313339	0.16677
RNMT	0.00229549	0.00339219	25.2114	-0.146501	RNMT	0.00849087	0.0101901	93.2553	-0.212781	0.0662805
L2HGDH	0.00232634	0.00343229	25.5502	-0.14631	L2HGDH	0.0914859	0.068086	1004.79	-0.137368	-0.00894261
CRHR1	0.00232799	0.00343362	25.5683	-0.1463	CRHR1	0.00928749	0.0109636	102.005	-0.210362	0.0640622
ATF6	0.00232882	0.00343375	25.5774	-0.146295	ATF6	0.999456	0.38711	10977	5.5723e-05	-0.146351
E2F5	0.00233081	0.0034356	25.5993	-0.146283	E2F5	0.0374164	0.0332652	410.944	-0.168986	0.0227032
LAGE3	0.0023334	0.00343722	25.6277	-0.146267	LAGE3	5.29805e-05	0.000170195	0.581884	-0.32175	0.175483
ATP6V1G2	0.00234065	0.0034468	25.7073	-0.146223	ATP6V1G2	5.95766e-06	3.08264e-05	0.0654329	-0.35797	0.211748
TOMM20	0.0023428	0.00344777	25.731	-0.146209	TOMM20	0.00293963	0.00430394	32.2859	-0.239674	0.0934649
GTF3C4	0.00235019	0.00345639	25.8122	-0.146164	GTF3C4	0.0267088	0.0254063	293.343	-0.179738	0.033574
TMSB10	0.00235214	0.00345712	25.8336	-0.146152	TMSB10	0.00503927	0.00665505	55.3462	-0.226384	0.0802314
MLLT11	0.00236028	0.00346688	25.923	-0.146103	MLLT11	0.000968237	0.00174145	10.6342	-0.265018	0.118915
NLE1	0.00237913	0.00348891	26.13	-0.145989	NLE1	2.07896e-06	1.40577e-05	0.0228332	-0.373947	0.227958
MRPL4	0.00237984	0.00348891	26.1378	-0.145985	MRPL4	8.50702e-05	0.00024919	0.934326	-0.313262	0.167277
RTN1	0.00238057	0.00348891	26.1458	-0.14598	RTN1	0.000618014	0.001218	6.78765	-0.274598	0.128618
TLR6	0.0023916	0.00350286	26.2669	-0.145914	TLR6	0.281079	0.160975	3087.09	0.0879858	-0.2339
GLMN	0.00240099	0.00351438	26.37	-0.145858	GLMN	0.0179736	0.0186626	197.404	-0.19172	0.0458618
SYN2	0.00241108	0.00352693	26.4809	-0.145798	SYN2	0.000548946	0.00110497	6.02907	-0.27707	0.131272
GPAA1	0.00241551	0.00353228	26.5296	-0.145772	GPAA1	0.00165712	0.00269425	18.2002	-0.253069	0.107298
ATP5F1	0.00241741	0.00353394	26.5504	-0.14576	ATP5F1	2.18142e-05	8.39647e-05	0.239585	-0.337006	0.191246
INPP5J	0.00244451	0.0035713	26.848	-0.1456	INPP5J	0.000760596	0.00143714	8.35363	-0.270212	0.124612
PJA1	0.00244559	0.00357175	26.8599	-0.145594	PJA1	1.69233e-06	1.19765e-05	0.0185869	-0.376972	0.231378
LZTS1	0.00245084	0.00357716	26.9176	-0.145563	LZTS1	0.00051164	0.0010473	5.61934	-0.278527	0.132964
MTNR1A	0.00246138	0.00359027	27.0333	-0.145502	MTNR1A	0.302014	0.169666	3317.02	-0.0842628	-0.0612388
SNAP25	0.00246665	0.00359569	27.0912	-0.145471	SNAP25	0.00560819	0.00728335	61.5948	-0.223658	0.0781867
TRIM36	0.0024857	0.00362118	27.3005	-0.14536	TRIM36	2.08182e-05	8.06418e-05	0.228646	-0.337788	0.192428
DRP2	0.00249214	0.00362941	27.3712	-0.145323	DRP2	0.496245	0.243134	5450.26	-0.0556049	-0.0897182
CELSR1	0.0025093	0.00365211	27.5597	-0.145224	CELSR1	0.0616874	0.0496351	677.513	-0.151931	0.00670703
RUNDC3A	0.00251606	0.0036608	27.6339	-0.145186	RUNDC3A	0.000437038	0.000924789	4.79998	-0.281762	0.136576
PUM2	0.00251795	0.00366239	27.6547	-0.145175	PUM2	0.00143115	0.00238707	15.7183	-0.256385	0.11121
CRNKL1	0.00252007	0.00366316	27.6779	-0.145163	CRNKL1	0.000332508	0.000745119	3.65194	-0.287282	0.142119
SYN1	0.00254562	0.00369798	27.9586	-0.145017	SYN1	0.00662174	0.00834485	72.7266	-0.219361	0.0743435
RABAC1	0.00255344	0.00370818	28.0445	-0.144973	RABAC1	0.000543142	0.00109588	5.96533	-0.277291	0.132318
IFT27	0.00256064	0.00371746	28.1235	-0.144933	IFT27	1.53709e-05	6.34981e-05	0.168819	-0.342811	0.197878
NLRP1	0.00256557	0.00372346	28.1777	-0.144905	NLRP1	0.00285788	0.00420596	31.388	-0.24035	0.0954454
HUNK	0.00256836	0.00372634	28.2083	-0.144889	HUNK	0.370726	0.197422	4071.68	-0.0731097	-0.0717796
DERL2	0.00257371	0.00373291	28.267	-0.144859	DERL2	0.413108	0.213753	4537.17	0.0668616	-0.211721
ATP5E	0.002593	0.00375972	28.479	-0.144752	ATP5E	0.0283157	0.0265518	310.991	-0.177914	0.0331621
SEZ6L	0.00260585	0.00377716	28.62	-0.14468	SEZ6L	6.04019e-06	3.11399e-05	0.0663394	-0.357756	0.213075
MLF2	0.0026092	0.00377969	28.6569	-0.144662	MLF2	0.00402433	0.00555008	44.1992	-0.232018	0.087356
ARF4	0.00265376	0.00383699	29.1463	-0.144417	ARF4	0.00833042	0.0100457	91.493	-0.213293	0.068876
FUCA1	0.00265603	0.00383787	29.1712	-0.144405	FUCA1	0.106405	0.076784	1168.64	-0.131475	-0.0129297
MUC5B	0.00269706	0.00389131	29.6218	-0.144183	MUC5B	0.855292	0.351	9393.67	0.0149145	-0.159097
IDI1	0.00269807	0.00389131	29.6329	-0.144177	IDI1	2.12799e-05	8.22806e-05	0.233717	-0.337421	0.193244
SLC35E1	0.00270669	0.00390132	29.7276	-0.144131	SLC35E1	0.512831	0.248853	5632.43	0.0534852	-0.197616
NOVA2	0.00271455	0.00391143	29.8139	-0.144089	NOVA2	0.00199415	0.00313552	21.9017	-0.24882	0.104731
DPYS	0.00272577	0.00392607	29.9371	-0.144029	DPYS	0.120357	0.0844034	1321.88	-0.126525	-0.0175042
ANKRD46	0.00272641	0.00392607	29.9442	-0.144026	ANKRD46	0.00122633	0.00210997	13.4687	-0.259832	0.115806
MTMR6	0.00273993	0.00394431	30.0927	-0.143954	MTMR6	0.00385561	0.00536667	42.3462	-0.233076	0.0891218
ARMCX3	0.00274644	0.00395244	30.1641	-0.14392	ARMCX3	0.00020677	0.000508349	2.27096	-0.296616	0.152696
GPR27	0.00275379	0.00396179	30.2449	-0.143881	GPR27	0.000263518	0.000615828	2.89422	-0.291891	0.14801
MRPS17	0.00276111	0.00396985	30.3253	-0.143842	MRPS17	1.50323e-05	6.24373e-05	0.165099	-0.343176	0.199334
ARHGAP29	0.00277433	0.00398309	30.4705	-0.143773	ARHGAP29	0.600883	0.277281	6599.5	-0.0427652	-0.101008
GPR21	0.00278093	0.0039909	30.5429	-0.143739	GPR21	0.062082	0.0499149	681.847	-0.151704	0.0079657
WDR18	0.00281619	0.00403687	30.9302	-0.143555	WDR18	2.01919e-05	7.86457e-05	0.221768	-0.338298	0.194742
NDUFA6	0.00281646	0.00403687	30.9332	-0.143554	NDUFA6	0.00335809	0.00478805	36.8819	-0.236459	0.0929047
UGGT1	0.00282147	0.0040428	30.9882	-0.143528	UGGT1	0.103859	0.0753048	1140.69	-0.132432	-0.0110962
NIPA2	0.00290464	0.00414911	31.9016	-0.143105	NIPA2	0.00389903	0.0054159	42.823	-0.2328	0.0896944
SYT13	0.00293171	0.00418421	32.199	-0.14297	SYT13	0.000133163	0.000354205	1.46253	-0.304988	0.162018
ING4	0.00293193	0.00418421	32.2014	-0.142969	ING4	0.000719468	0.00137346	7.90192	-0.271394	0.128425
NAPA	0.00300696	0.00427808	33.0255	-0.1426	NAPA	3.45544e-06	2.04406e-05	0.0379511	-0.366343	0.223744
NDEL1	0.00300836	0.00427876	33.0408	-0.142593	NDEL1	0.00939392	0.0110678	103.173	-0.210053	0.0674603
TUBBP5	0.00301749	0.0042891	33.1411	-0.142549	TUBBP5	0.77505	0.328989	8512.37	0.0233692	-0.165918
NME5	0.00302591	0.00429843	33.2336	-0.142508	NME5	6.4655e-05	0.000198408	0.710106	-0.318212	0.175704
CRK	0.00303662	0.00430966	33.3511	-0.142456	CRK	0.00582843	0.00751203	64.0136	-0.222668	0.0802122
CIAPIN1	0.00304144	0.00431253	33.4041	-0.142433	CIAPIN1	0.0012933	0.00220756	14.2043	-0.25865	0.116217
EIF4A2	0.00305388	0.00432778	33.5407	-0.142373	EIF4A2	0.00552825	0.0072003	60.7167	-0.224025	0.0816522
ARFGEF1	0.00305407	0.00432778	33.5428	-0.142372	ARFGEF1	0.00266415	0.00397031	29.2604	-0.242025	0.0996529
LDHB	0.00306392	0.00434042	33.651	-0.142325	LDHB	0.00151233	0.00249314	16.6099	-0.255142	0.112817
FAM155B	0.00306711	0.00434234	33.686	-0.14231	FAM155B	0.0853521	0.0644801	937.422	-0.140014	-0.0022959
KCNB1	0.00306716	0.00434234	33.6866	-0.14231	KCNB1	0.0037001	0.00518701	40.6381	-0.234089	0.0917793
CDH2	0.00308037	0.00435571	33.8317	-0.142247	CDH2	0.0325134	0.029752	357.095	-0.173533	0.0312861
ATPIF1	0.0031172	0.00440509	34.2362	-0.142072	ATPIF1	0.00495374	0.00656573	54.4069	-0.226817	0.0847451
TMCC1	0.00314425	0.00444196	34.5333	-0.141945	TMCC1	0.11376	0.0808974	1249.42	-0.128806	-0.013139
WDR1	0.003152	0.00445019	34.6184	-0.141909	WDR1	0.208776	0.128844	2292.99	-0.102529	-0.0393806
GMFB	0.00315594	0.0044544	34.6617	-0.141891	GMFB	0.00298227	0.00435139	32.7542	-0.239328	0.0974374
ANKRA2	0.00316417	0.00446328	34.752	-0.141853	ANKRA2	0.14037	0.0952602	1541.68	-0.120149	-0.0217035
GEMIN6	0.00316781	0.00446706	34.7921	-0.141836	GEMIN6	0.076375	0.0589228	838.827	-0.144176	0.00234023
MPHOSPH6	0.00318055	0.00448092	34.932	-0.141777	MPHOSPH6	0.00857471	0.0102646	94.176	-0.212518	0.0707409
PEX16	0.0031844	0.00448498	34.9743	-0.141759	PEX16	0.170393	0.110459	1871.43	-0.111772	-0.0299869
C14orf169	0.00319525	0.00449752	35.0935	-0.141709	C14orf169	0.0760793	0.0587479	835.579	-0.14432	0.00261073
BCAS2	0.0032095	0.00451208	35.2499	-0.141643	BCAS2	0.00509492	0.00671519	55.9575	-0.226105	0.0844619
KATNB1	0.00322262	0.00452915	35.394	-0.141583	KATNB1	0.00227557	0.00348075	24.9926	-0.245746	0.104163
SCRN3	0.00323162	0.00453904	35.4929	-0.141542	SCRN3	5.16436e-07	4.66354e-06	0.00567202	-0.393855	0.252313
ZNF32	0.00329914	0.00462965	36.2344	-0.141238	ZNF32	0.000305472	0.0006933	3.355	-0.288972	0.147734
TFG	0.00330327	0.00463404	36.2798	-0.141219	TFG	0.0859959	0.0648151	944.493	-0.139729	-0.00149009
MX2	0.00330547	0.00463572	36.304	-0.141209	MX2	0.822207	0.342472	9030.3	-0.0183763	-0.122833
GRSF1	0.00330798	0.00463783	36.3315	-0.141198	GRSF1	0.000207783	0.000510544	2.28208	-0.296521	0.155323
ME2	0.00336739	0.00471684	36.9841	-0.140935	ME2	0.0372582	0.0331731	409.207	-0.169124	0.0281892
PEX11B	0.00342097	0.00477423	37.5725	-0.140702	PEX11B	0.000685833	0.00131991	7.5325	-0.272407	0.131705
GOT1	0.00342283	0.00477423	37.5929	-0.140694	GOT1	0.0002124	0.000520084	2.33279	-0.296096	0.155403
RAB26	0.00344404	0.00479975	37.8259	-0.140602	RAB26	0.00295861	0.00432428	32.4944	-0.23952	0.0989174
KLF12	0.00344424	0.00479975	37.828	-0.140602	KLF12	0.0233593	0.0229191	256.555	-0.183866	0.0432645
ASNA1	0.00344894	0.00480485	37.8797	-0.140581	ASNA1	0.000408021	0.000872065	4.48129	-0.28316	0.142579
MYB	0.00346561	0.00482371	38.0628	-0.14051	MYB	0.233375	0.140109	2563.16	-0.0972339	-0.043276
SNAPC3	0.00348797	0.00485192	38.3084	-0.140415	SNAPC3	0.00205249	0.00320994	22.5425	-0.248152	0.107737
TTC19	0.00349687	0.00486283	38.4061	-0.140377	TTC19	0.0287669	0.0268906	315.946	-0.177417	0.0370404
ATP6AP1	0.00350628	0.00487445	38.5095	-0.140337	ATP6AP1	0.000243843	0.000579073	2.67812	-0.293412	0.153075
AP2A2	0.00351123	0.00487986	38.5638	-0.140316	AP2A2	0.000736982	0.00140123	8.09428	-0.270883	0.130567
PPP2R5A	0.00352807	0.00489966	38.7488	-0.140245	PPP2R5A	0.00487134	0.00647873	53.5019	-0.227241	0.0869963
SLC29A3	0.00353963	0.00491195	38.8757	-0.140196	SLC29A3	0.465791	0.232534	5115.79	-0.059597	-0.0805995
SEPHS2	0.00354387	0.00491636	38.9223	-0.140179	SEPHS2	0.00011925	0.000325545	1.30973	-0.307048	0.16687
DDX51	0.00355231	0.00492226	39.0151	-0.140143	DDX51	0.579427	0.270987	6363.84	-0.0453043	-0.094839
HPS6	0.00355238	0.00492226	39.0158	-0.140143	HPS6	0.00432187	0.00589165	47.4671	-0.230245	0.0901019
UQCRQ	0.00358497	0.00496444	39.3737	-0.140007	UQCRQ	0.000962857	0.00173455	10.5751	-0.265139	0.125132
C6orf106	0.00358992	0.0049698	39.4281	-0.139987	C6orf106	0.00952533	0.0111761	104.617	-0.209676	0.0696888
TRIAP1	0.0035915	0.0049705	39.4454	-0.13998	TRIAP1	0.110641	0.0792496	1215.17	-0.129921	-0.0100596
PPP1CB	0.00360598	0.00498607	39.6045	-0.13992	PPP1CB	0.0297161	0.027602	326.372	-0.176394	0.0364735
FBN2	0.00363952	0.00502793	39.9728	-0.139783	FBN2	0.253825	0.149051	2787.76	-0.0931236	-0.0466591
SATB1	0.00364636	0.00503588	40.048	-0.139755	SATB1	0.000425128	0.000901831	4.66918	-0.282325	0.14257
NTSR1	0.00365351	0.00504425	40.1265	-0.139726	NTSR1	8.47407e-05	0.000248567	0.930707	-0.313333	0.173607
RNF10	0.0036727	0.0050662	40.3373	-0.139648	RNF10	0.000224909	0.000541059	2.47018	-0.294987	0.155339
CHRNA3	0.00368683	0.00508266	40.4925	-0.13959	CHRNA3	0.789992	0.333171	8676.49	-0.0217787	-0.117812
YTHDC2	0.00369068	0.00508644	40.5347	-0.139575	YTHDC2	0.221823	0.134858	2436.28	-0.0996684	-0.0399063
TBPL1	0.00371785	0.00512084	40.8332	-0.139465	TBPL1	0.000153363	0.000397494	1.68438	-0.302328	0.162863
TCTN3	0.00373999	0.00514827	41.0764	-0.139377	TCTN3	0.38825	0.204574	4264.15	-0.0704766	-0.0689002
ATP5G1	0.00374191	0.00514937	41.0974	-0.139369	ATP5G1	0.000233194	0.000557521	2.56117	-0.294283	0.154914
FAM188A	0.00377929	0.00519463	41.508	-0.139221	FAM188A	0.0029605	0.00432556	32.5151	-0.239504	0.100284
GGH	0.00380493	0.00522676	41.7895	-0.13912	GGH	2.32748e-05	8.89427e-05	0.255627	-0.335919	0.196799
LETMD1	0.00382064	0.00524478	41.962	-0.139058	LETMD1	0.00147456	0.00244413	16.1951	-0.255712	0.116654
MCFD2	0.00382145	0.00524478	41.971	-0.139055	MCFD2	0.0316314	0.0291014	347.407	-0.174411	0.0353566
TUFM	0.00383085	0.00525612	42.0742	-0.139018	TUFM	0.0334963	0.0304875	367.89	-0.172577	0.0335585
BTG3	0.00383826	0.00526317	42.1556	-0.138989	BTG3	0.300449	0.169032	3299.83	-0.0845353	-0.054454
USP7	0.00385132	0.00527733	42.2991	-0.138938	USP7	0.0116001	0.0131323	127.404	-0.204253	0.0653145
TFPT	0.00385202	0.00527733	42.3067	-0.138936	TFPT	0.0013376	0.00226298	14.6909	-0.257899	0.118963
EIF4G2	0.00385542	0.00528043	42.3441	-0.138923	EIF4G2	0.000218159	0.000529073	2.39604	-0.295578	0.156656
ITPR1	0.00385974	0.00528479	42.3916	-0.138906	ITPR1	0.00289488	0.00424574	31.7945	-0.240042	0.101136
AMACR	0.0038739	0.00530259	42.547	-0.138851	AMACR	0.00681508	0.00851783	74.85	-0.218609	0.0797578
RAD9A	0.00390099	0.00533652	42.8446	-0.138747	RAD9A	0.161296	0.105983	1771.52	0.114184	-0.252931
NUMB	0.00393217	0.0053744	43.1871	-0.138627	NUMB	0.26395	0.153419	2898.96	-0.0911728	-0.0474543
PACS1	0.00394124	0.0053841	43.2866	-0.138593	PACS1	0.0141432	0.0153881	155.334	-0.198666	0.0600732
UBAP2L	0.00394159	0.0053841	43.2905	-0.138591	UBAP2L	0.197545	0.123596	2169.64	-0.105095	-0.0334961
FAM174B	0.00395378	0.00539915	43.4244	-0.138545	FAM174B	4.54478e-07	4.26938e-06	0.00499153	-0.395618	0.257073
SEC14L2	0.00395518	0.00539947	43.4398	-0.13854	SEC14L2	0.561426	0.265035	6166.14	0.0474683	-0.186008
SLC37A4	0.00397071	0.00541747	43.6104	-0.138481	SLC37A4	0.340904	0.18601	3744.14	-0.0777733	-0.0607076
IFT57	0.00400594	0.00546069	43.9972	-0.138348	IFT57	7.08183e-07	6.02414e-06	0.00777797	-0.389455	0.251106
MAP2K1	0.00402133	0.00548006	44.1663	-0.138291	MAP2K1	0.000773534	0.00145705	8.49572	-0.269852	0.131562
MKKS	0.00403346	0.00549496	44.2994	-0.138245	MKKS	1.21075e-05	5.28706e-05	0.132976	-0.346702	0.208457
CANT1	0.00404283	0.00550611	44.4024	-0.138211	CANT1	1.07235e-05	4.87282e-05	0.117776	-0.348662	0.210451
BTN1A1	0.00404741	0.00551072	44.4527	-0.138193	BTN1A1	0.85859	0.35181	9429.9	0.0145709	-0.152764
NSD1	0.00411353	0.00559251	45.1789	-0.13795	NSD1	0.787313	0.332286	8647.06	-0.0220633	-0.115886
APOC2	0.00411739	0.00559611	45.2213	-0.137936	APOC2	0.36021	0.193417	3956.18	0.0747265	-0.212662
RPL15	0.00412308	0.00560105	45.2838	-0.137915	RPL15	0.128908	0.0891651	1415.8	-0.123708	-0.0142068
NFYB	0.00413034	0.00560765	45.3636	-0.137888	NFYB	0.00341508	0.00485305	37.5079	-0.236049	0.0981609
OLA1	0.00413073	0.00560765	45.3678	-0.137887	OLA1	0.00111119	0.00194479	12.2042	-0.262008	0.124122
ULBP1	0.00413363	0.00560994	45.3997	-0.137876	ULBP1	0.853418	0.350516	9373.09	0.0151098	-0.152986
FSD1	0.00413718	0.00561311	45.4386	-0.137863	FSD1	0.00118108	0.00204453	12.9718	-0.260664	0.122801
TADA3	0.00415768	0.00563509	45.6638	-0.137789	TADA3	0.0408883	0.0356807	449.077	-0.166061	0.0282726
LSM1	0.00415826	0.00563509	45.6701	-0.137787	LSM1	0.0611146	0.0492488	671.222	-0.152263	0.0144765
SPAG7	0.00417268	0.00565132	45.8285	-0.137734	SPAG7	0.000144559	0.0003779	1.58769	-0.303445	0.16571
GUCY1A3	0.0041744	0.00565199	45.8474	-0.137728	GUCY1A3	0.000837887	0.00155215	9.20251	-0.268142	0.130414
RAB3GAP2	0.0041806	0.00565873	45.9155	-0.137706	RAB3GAP2	0.000362617	0.000791734	3.98263	-0.285544	0.147838
GOT2	0.00418432	0.00566212	45.9564	-0.137692	GOT2	0.00113969	0.00198663	12.5172	-0.261451	0.123759
CYTH4	0.00420442	0.00568431	46.1771	-0.13762	CYTH4	0.42642	0.218364	4683.37	0.0649781	-0.202598
GLRX3	0.00423656	0.00572442	46.5301	-0.137505	GLRX3	0.00841321	0.0101112	92.4023	-0.213028	0.0755227
N4BP3	0.00425149	0.00573956	46.6941	-0.137452	N4BP3	0.378015	0.200459	4151.74	-0.0720055	-0.0654466
SPINK2	0.0042548	0.00574235	46.7305	-0.13744	SPINK2	0.0647302	0.0515954	710.932	-0.15021	0.0127694
AR	0.00425763	0.00574449	46.7615	-0.13743	AR	0.328193	0.180603	3604.54	-0.0798392	-0.057591
TSNAX	0.00425888	0.0057445	46.7753	-0.137426	TSNAX	0.0114264	0.0129621	125.496	-0.204673	0.067247
SDF2	0.00429689	0.00579239	47.1927	-0.137292	SDF2	0.0173805	0.018154	190.89	-0.192705	0.055414
QARS	0.0043038	0.00580002	47.2687	-0.137267	QARS	0.0721313	0.0562507	792.218	-0.146282	0.00901517
INTS7	0.00431925	0.00581913	47.4383	-0.137213	INTS7	0.139206	0.0947483	1528.9	-0.1205	-0.0167129
C6orf62	0.00433036	0.00583072	47.5604	-0.137174	C6orf62	0.0913876	0.0680247	1003.71	-0.137409	0.000234773
GTF3A	0.00433992	0.00584188	47.6654	-0.137141	GTF3A	0.000181273	0.000458927	1.99092	-0.299146	0.162006
PRTN3	0.00435315	0.00585628	47.8107	-0.137095	PRTN3	0.891636	0.361072	9792.84	-0.0111417	-0.125953
DOCK9	0.00436107	0.00586352	47.8977	-0.137067	DOCK9	0.128222	0.0887771	1408.26	-0.123929	-0.0131385
ZNF544	0.00436542	0.00586766	47.9454	-0.137052	ZNF544	0.00086896	0.00160065	9.54379	-0.267359	0.130307
BEX1	0.00436674	0.00586769	47.96	-0.137047	BEX1	0.000187185	0.000470255	2.05585	-0.298531	0.161484
TIMM8A	0.00436798	0.00586769	47.9735	-0.137043	TIMM8A	0.00223325	0.0034266	24.5278	-0.246186	0.109142
CLPTM1	0.00437724	0.00587591	48.0753	-0.137011	CLPTM1	8.00488e-05	0.000237259	0.879176	-0.314367	0.177356
DOLPP1	0.00437791	0.00587591	48.0826	-0.137009	DOLPP1	0.588262	0.273714	6460.88	0.0442536	-0.181262
GUCY1B3	0.0043926	0.0058922	48.2439	-0.136958	GUCY1B3	0.000629587	0.00123571	6.91475	-0.274209	0.137251
SNX13	0.00439759	0.00589718	48.2987	-0.136941	SNX13	0.0584714	0.0476697	642.191	-0.153828	0.0168877
DOC2A	0.00440214	0.00590157	48.3487	-0.136925	DOC2A	7.58375e-05	0.000226196	0.832923	-0.315345	0.17842
LMO7	0.00440766	0.00590384	48.4093	-0.136906	LMO7	0.000472219	0.000981254	5.18638	-0.280178	0.143272
TNFSF15	0.00443298	0.00593259	48.6874	-0.136819	TNFSF15	0.316815	0.176039	3479.58	-0.0817326	-0.0550867
TSPYL5	0.00444198	0.00594292	48.7863	-0.136788	TSPYL5	0.000716617	0.00136925	7.87061	-0.271478	0.134689
ERCC1	0.00444424	0.00594422	48.8111	-0.136781	ERCC1	4.88288e-06	2.66942e-05	0.0536287	-0.361056	0.224275
PSMB3	0.00446036	0.00596233	48.9881	-0.136726	PSMB3	0.000144759	0.00037819	1.58988	-0.303419	0.166693
ZNF551	0.00448754	0.00599519	49.2866	-0.136634	ZNF551	0.0202249	0.0204472	222.13	0.188218	-0.324852
YIPF3	0.0044992	0.00600904	49.4147	-0.136594	YIPF3	4.0835e-08	6.45655e-07	0.000448491	-0.427089	0.290495
RUVBL2	0.00451188	0.00602423	49.5539	-0.136551	RUVBL2	0.000180571	0.000457421	1.98321	-0.299221	0.162669
TM2D3	0.00453015	0.00604688	49.7547	-0.13649	TM2D3	0.000412729	0.000879476	4.533	-0.282927	0.146437
DNAJA2	0.00455176	0.00607397	49.992	-0.136418	DNAJA2	0.000215049	0.000525076	2.36188	-0.295856	0.159439
TIMM9	0.00457102	0.0060944	50.2036	-0.136353	TIMM9	0.0511428	0.0427521	561.702	-0.158496	0.0221421
AOAH	0.00458014	0.00610304	50.3037	-0.136323	AOAH	0.43354	0.220885	4761.57	-0.0639848	-0.0723383
TRIM32	0.00462681	0.00615989	50.8162	-0.136169	TRIM32	0.00020478	0.000504916	2.2491	-0.296803	0.160634
GRIN1	0.00467496	0.00621863	51.3451	-0.136011	GRIN1	0.000196593	0.000489553	2.15918	-0.297589	0.161578
POLR2K	0.0046905	0.00623571	51.5158	-0.13596	POLR2K	0.00477726	0.00638155	52.4687	-0.227733	0.0917728
MOCS2	0.00469471	0.00623951	51.562	-0.135947	MOCS2	0.00116561	0.00201857	12.8019	-0.260955	0.125008
TRIM27	0.00472362	0.00627432	51.8795	-0.135853	TRIM27	0.00686689	0.00857754	75.419	-0.21841	0.0825573
PDZRN3	0.00473014	0.00628118	51.9511	-0.135832	PDZRN3	0.686281	0.303075	7537.43	0.0330249	-0.168857
SPIN1	0.00474855	0.00629839	52.1534	-0.135773	SPIN1	0.000638853	0.00125101	7.01653	-0.273902	0.13813
SNAP29	0.00475089	0.00629968	52.179	-0.135765	SNAP29	0.00745764	0.00914454	81.9073	-0.216238	0.0804728
TACO1	0.00476097	0.00631124	52.2897	-0.135733	TACO1	2.9576e-05	0.0001077	0.324834	-0.331863	0.196131
ENTPD4	0.0047774	0.00632958	52.4702	-0.13568	ENTPD4	0.000789644	0.00148215	8.67266	-0.269412	0.133732
SNAP91	0.00482273	0.00638396	52.968	-0.135536	SNAP91	0.000737569	0.00140172	8.10072	-0.270866	0.13533
GLRB	0.00484207	0.00640772	53.1804	-0.135475	GLRB	9.89779e-05	0.000281968	1.08707	-0.310493	0.175019
MRPS35	0.00485517	0.00641955	53.3244	-0.135433	MRPS35	0.00010475	0.000295051	1.15047	-0.30945	0.174017
RMND5A	0.00495491	0.0065346	54.4198	-0.135122	RMND5A	0.237371	0.141718	2607.05	-0.0964114	-0.0387103
NGFRAP1	0.00497164	0.00655105	54.6035	-0.13507	NGFRAP1	0.000502305	0.00103071	5.51682	-0.278907	0.143837
SLC25A3	0.00500227	0.00658767	54.94	-0.134976	SLC25A3	5.86758e-05	0.000184451	0.644437	-0.319941	0.184966
RABIF	0.00500711	0.00659215	54.9931	-0.134961	RABIF	0.000127455	0.000342018	1.39984	-0.305808	0.170847
BCORL1	0.00501502	0.00659881	55.08	-0.134937	BCORL1	0.421649	0.216853	4630.97	0.0656492	-0.200586
NFYC	0.00502214	0.0066063	55.1582	-0.134915	NFYC	0.000950177	0.00171606	10.4358	-0.265427	0.130512
TPM1	0.00502364	0.00660639	55.1746	-0.13491	TPM1	0.0353299	0.0317926	388.028	-0.170855	0.0359449
ZNF329	0.0050255	0.00660696	55.1951	-0.134905	ZNF329	0.00175773	0.00283183	19.3051	-0.251724	0.11682
POLR3F	0.00503114	0.00661249	55.257	-0.134887	POLR3F	0.00221991	0.00341105	24.3812	-0.246326	0.111438
B3GALT2	0.00504852	0.00663345	55.4479	-0.134834	B3GALT2	1.02814e-10	7.28822e-09	1.12921e-06	-0.49369	0.358855
SLC26A10	0.00507758	0.00666595	55.767	-0.134746	SLC26A10	0.900242	0.363415	9887.36	-0.0102521	-0.124494
SLC20A2	0.005081	0.00666744	55.8046	-0.134736	SLC20A2	0.450728	0.227399	4950.34	0.0616244	-0.19636
SEC23B	0.0050816	0.00666744	55.8113	-0.134734	SEC23B	0.00619872	0.00789361	68.0806	-0.221078	0.0863435
PTPRE	0.00509303	0.00667864	55.9367	-0.1347	PTPRE	0.00134918	0.0022792	14.818	-0.257706	0.123007
FKBP1B	0.0052321	0.00684741	57.4641	-0.134285	FKBP1B	1.34329e-06	9.98832e-06	0.0147533	-0.380333	0.246048
ARID4A	0.00525102	0.00687023	57.672	-0.134229	ARID4A	0.000948175	0.0017139	10.4138	-0.265473	0.131244
SRR	0.00525384	0.00687198	57.703	-0.134221	SRR	0.2404	0.143144	2640.31	-0.0957947	-0.0384261
PPP6C	0.00528765	0.00691034	58.0743	-0.134122	PPP6C	0.000137731	0.000364164	1.5127	-0.304355	0.170233
PEX7	0.00530271	0.0069261	58.2397	-0.134078	PEX7	0.155931	0.103368	1712.59	-0.115655	-0.0184225
CGRRF1	0.00531404	0.00693894	58.3642	-0.134045	CGRRF1	0.139705	0.0949051	1534.38	-0.120349	-0.0136958
MAPK12	0.00533607	0.0069618	58.6061	-0.133981	MAPK12	0.179794	0.114993	1974.67	0.109377	-0.243358
SLC39A4	0.00534038	0.00696467	58.6534	-0.133969	SLC39A4	0.384863	0.203343	4226.95	-0.0709799	-0.0629887
SLC12A3	0.00535646	0.00698249	58.83	-0.133922	SLC12A3	0.175663	0.113048	1929.31	0.110418	-0.24434
IARS2	0.0053662	0.00699124	58.937	-0.133894	IARS2	0.0190861	0.0195091	209.622	-0.189945	0.0560508
ERP29	0.00538367	0.00700808	59.1289	-0.133844	ERP29	3.8688e-05	0.000132487	0.42491	-0.327249	0.193405
RAP2C	0.00539961	0.00702661	59.3039	-0.133798	RAP2C	0.447178	0.226019	4911.35	-0.0621077	-0.0716904
RAB14	0.00540094	0.00702661	59.3186	-0.133794	RAB14	1.66855e-06	1.18476e-05	0.0183256	-0.377179	0.243385
TMEM135	0.00541139	0.00703624	59.4333	-0.133764	TMEM135	0.888698	0.360294	9760.57	0.0114457	-0.14521
TAF6	0.0054246	0.00705142	59.5783	-0.133727	TAF6	0.0192893	0.0196806	211.854	-0.18963	0.0559036
ONECUT2	0.00543393	0.00705958	59.6808	-0.1337	ONECUT2	0.171808	0.111122	1886.96	0.111406	-0.245106
SAR1A	0.00543872	0.00706383	59.7335	-0.133686	SAR1A	0.020928	0.0210082	229.852	-0.187194	0.0535074
CD180	0.00545787	0.00708472	59.9438	-0.133632	CD180	0.322587	0.178419	3542.98	0.0807666	-0.214399
DSTN	0.00546331	0.00708979	60.0036	-0.133617	DSTN	0.00294407	0.00430747	32.3347	-0.239638	0.106021
SEMA3G	0.00547038	0.00709697	60.0812	-0.133597	SEMA3G	0.266704	0.15465	2929.21	-0.0906511	-0.0429455
CCBL2	0.00560399	0.00725198	61.5486	-0.133222	CCBL2	0.304238	0.170622	3341.45	-0.0838775	-0.0493449
AKR1B1	0.00561456	0.00726288	61.6648	-0.133193	AKR1B1	0.000117859	0.000322576	1.29445	-0.307266	0.174073
ZNF639	0.00562918	0.00727839	61.8253	-0.133153	ZNF639	0.000249567	0.000589377	2.74099	-0.292958	0.159805
INTS1	0.00563257	0.00727878	61.8625	-0.133143	INTS1	0.00126018	0.00216211	13.8406	-0.259227	0.126084
GRPEL1	0.00565949	0.00730948	62.1581	-0.133069	GRPEL1	0.00145856	0.00242423	16.0194	-0.255958	0.122889
HSPA12A	0.0056827	0.00733127	62.4131	-0.133006	HSPA12A	0.000181671	0.000459387	1.99529	-0.299104	0.166099
IRS1	0.0057074	0.00736107	62.6843	-0.132938	IRS1	0.038562	0.0340045	423.526	-0.167997	0.0350582
ATP6V0E2	0.00574979	0.00740955	63.15	-0.132823	ATP6V0E2	9.16536e-05	0.000265729	1.00663	-0.311902	0.179079
PSD	0.00578163	0.00744435	63.4996	-0.132737	PSD	0.249998	0.147353	2745.72	-0.0938748	-0.0388624
IGSF6	0.00581236	0.00747232	63.8371	-0.132655	IGSF6	0.435969	0.221777	4788.24	-0.0636481	-0.0690066
ECSIT	0.00581391	0.00747232	63.8542	-0.13265	ECSIT	5.78608e-06	3.02329e-05	0.0635485	-0.358425	0.225775
ZNF75D	0.00581466	0.00747232	63.8624	-0.132648	ZNF75D	0.00495144	0.00656472	54.3816	-0.226829	0.0941806
CBX3	0.0058935	0.00756311	64.7283	-0.132438	CBX3	0.00148537	0.00245823	16.3139	-0.255548	0.123109
P4HB	0.00590768	0.00757921	64.8841	-0.132401	P4HB	0.123274	0.0860093	1353.92	-0.125547	-0.00685377
IDH1	0.00600501	0.00769341	65.9531	-0.132146	IDH1	0.962793	0.378495	10574.4	-0.00381522	-0.12833
ATP5D	0.00601266	0.00769894	66.0371	-0.132126	ATP5D	0.00223606	0.00342844	24.5587	-0.246156	0.11403
PCDH9	0.00601622	0.00770135	66.0761	-0.132117	PCDH9	0.134659	0.0923268	1478.96	-0.121893	-0.0102233
ROBO1	0.00601802	0.00770153	66.0959	-0.132112	ROBO1	0.000122678	0.000332131	1.34737	-0.30652	0.174409
NDUFAF1	0.00602558	0.00770908	66.179	-0.132092	NDUFAF1	0.000576042	0.00114972	6.32667	-0.276068	0.143976
OBFC1	0.00605285	0.00773754	66.4785	-0.132022	OBFC1	0.000429282	0.00091019	4.71481	-0.282127	0.150106
CUL5	0.00606268	0.00774796	66.5864	-0.131996	CUL5	0.000171935	0.00043947	1.88836	-0.300157	0.168161
YY1	0.00607019	0.00775327	66.6689	-0.131977	YY1	0.847317	0.348838	9306.09	0.0157463	-0.147723
NOL6	0.00607455	0.00775669	66.7167	-0.131966	NOL6	0.4536	0.228424	4981.89	0.0612349	-0.193201
MYCN	0.00612503	0.00781253	67.2713	-0.131836	MYCN	0.452916	0.228187	4974.37	0.0613276	-0.193164
NCF4	0.00613941	0.00782713	67.4291	-0.131799	NCF4	0.941223	0.373402	10337.5	-0.00603026	-0.125769
HECA	0.00613987	0.00782713	67.4342	-0.131798	HECA	0.000860859	0.00158779	9.45482	-0.26756	0.135762
WDR13	0.0061455	0.00783214	67.496	-0.131784	WDR13	0.0622277	0.0499942	683.446	-0.151621	0.019837
DAB2	0.00615169	0.00783787	67.564	-0.131768	DAB2	0.0289779	0.0270523	318.265	0.177187	-0.308955
IREB2	0.00620488	0.00789911	68.1482	-0.131633	IREB2	0.269027	0.155594	2954.72	-0.0902139	-0.041419
RAB3A	0.00621097	0.00790251	68.2151	-0.131618	RAB3A	0.00249127	0.0037601	27.3616	-0.243615	0.111998
FARSA	0.00624199	0.00793107	68.5558	-0.131539	FARSA	4.63628e-05	0.000152862	0.509203	-0.324097	0.192557
ORC6	0.00629925	0.00799503	69.1846	-0.131396	ORC6	0.657931	0.294493	7226.06	0.0362006	-0.167597
SEC23A	0.00631193	0.00800892	69.3239	-0.131364	SEC23A	0.000997228	0.00178587	10.9526	-0.264376	0.133012
TMEM159	0.00632524	0.0080202	69.4701	-0.131331	TMEM159	0.0268386	0.0254915	294.768	-0.179588	0.0482562
C3	0.00632602	0.0080202	69.4787	-0.131329	C3	0.574196	0.269261	6306.4	0.0459298	-0.177259
TGFBRAP1	0.00635202	0.00804874	69.7642	-0.131265	TGFBRAP1	0.592647	0.274942	6509.04	0.0437348	-0.175
PSEN2	0.00636409	0.00806183	69.8968	-0.131235	PSEN2	0.000234533	0.000559779	2.57588	-0.294171	0.162936
FLI1	0.00636661	0.00806281	69.9244	-0.131229	FLI1	0.505259	0.246189	5549.26	-0.0544484	-0.0767805
TMEM131	0.00640197	0.00810093	70.3128	-0.131142	TMEM131	4.75644e-05	0.00015646	0.5224	-0.323648	0.192506
KIAA0100	0.00643878	0.00814137	70.7171	-0.131051	KIAA0100	0.026512	0.0252546	291.181	-0.179968	0.0489168
ZIC3	0.00643921	0.00814137	70.7219	-0.13105	ZIC3	0.440414	0.223451	4837.07	0.0630345	-0.194085
RTN3	0.00644985	0.00815116	70.8387	-0.131024	RTN3	0.000355883	0.000781572	3.90866	-0.285921	0.154896
UBE2A	0.0064792	0.00818075	71.1611	-0.130953	UBE2A	0.000804037	0.00150678	8.83073	-0.269026	0.138073
COX7B	0.00649401	0.00819273	71.3237	-0.130917	COX7B	6.14814e-05	0.000191291	0.675251	-0.31911	0.188193
CACNG2	0.00650612	0.0082013	71.4567	-0.130888	CACNG2	0.0218332	0.0217119	239.794	-0.185918	0.0550302
GUCY1A2	0.00650815	0.00820152	71.479	-0.130883	GUCY1A2	0.0379242	0.0335973	416.522	-0.168544	0.0376617
IL19	0.00655659	0.00825591	72.011	-0.130766	IL19	0.15715	0.103982	1725.98	0.115318	-0.246083
CDH22	0.00656343	0.00826226	72.0861	-0.130749	CDH22	0.0949622	0.0702429	1042.97	-0.13593	0.00518082
PRSS3	0.00657514	0.0082725	72.2148	-0.130721	PRSS3	3.96445e-05	0.000135291	0.435416	-0.326825	0.196104
ATF2	0.00658861	0.0082872	72.3627	-0.130689	ATF2	0.00607838	0.00776827	66.7588	-0.221585	0.0908962
GPN2	0.00659548	0.00829132	72.4381	-0.130672	GPN2	0.435577	0.221657	4783.94	-0.0637023	-0.0669701
RPE65	0.00663441	0.0083312	72.8657	-0.130579	RPE65	0.433391	0.220862	4759.93	-0.0640055	-0.0665739
PVALB	0.00665704	0.00835735	73.1142	-0.130526	PVALB	0.0428147	0.0370532	470.234	-0.164528	0.034002
KIAA0232	0.00671616	0.00842443	73.7636	-0.130386	KIAA0232	0.130984	0.0903074	1438.6	-0.123046	-0.00734004
RRM2	0.00672435	0.0084304	73.8535	-0.130367	RRM2	0.95524	0.37661	10491.4	-0.00459044	-0.125776
PIGP	0.00676436	0.00847138	74.293	-0.130273	PIGP	0.496357	0.243136	5451.49	-0.0555904	-0.0746823
YBX2	0.00677451	0.0084795	74.4045	-0.130249	YBX2	0.991235	0.385048	10886.7	-0.00089842	-0.129351
ORAI2	0.00681231	0.00852218	74.8195	-0.130161	ORAI2	0.715214	0.311678	7855.19	0.029834	-0.159995
CREG1	0.00683163	0.00853942	75.0318	-0.130116	CREG1	0.15725	0.104004	1727.08	-0.11529	-0.0148258
CUX1	0.00683852	0.00854572	75.1074	-0.1301	CUX1	0.222013	0.134908	2438.37	0.0996276	-0.229728
NDUFB1	0.00684536	0.00855196	75.1826	-0.130084	NDUFB1	0.013918	0.0151825	152.862	-0.199123	0.0690392
ABCG4	0.00685788	0.00856529	75.3201	-0.130055	ABCG4	0.0213347	0.0213209	234.319	-0.186615	0.0565594
CACNA1E	0.00685984	0.00856543	75.3417	-0.130051	CACNA1E	0.000215308	0.000525076	2.36472	-0.295833	0.165782
CLINT1	0.00687161	0.0085778	75.4709	-0.130024	CLINT1	0.000882844	0.00161838	9.69627	-0.267017	0.136994
PDP1	0.00700746	0.00873559	76.9629	-0.129713	PDP1	0.0205688	0.0207328	225.908	-0.187713	0.0580005
CCDC106	0.0070154	0.00874077	77.0502	-0.129695	CCDC106	0.000266497	0.000621764	2.92694	-0.29167	0.161975
SKAP2	0.00701801	0.00874167	77.0788	-0.129689	SKAP2	7.49884e-06	3.68295e-05	0.0823598	-0.354361	0.224672
[truncated: 8,984 more rows]

## Sheet: correlation_M-F
symbol_M	cor.p	cor.q	cor.bonferoni	cor	symbol_F	cor.p	cor.q	cor.bonferoni	cor	cor_M-F
TTC30A	0.103915	0.080635	1141.3	0.0784365	TTC30A	0.000132231	0.000352608	1.45229	-0.305119	0.383556
ATXN2	0.00177374	0.00271401	19.481	0.150142	ATXN2	0.00984657	0.0114708	108.145	-0.208772	0.358914
B3GALT2	0.00504852	0.00663345	55.4479	-0.134834	B3GALT2	1.02814e-10	7.28822e-09	1.12921e-06	-0.49369	0.358855
ABCF2	0.0318345	0.0309666	349.639	0.103415	ABCF2	0.00184182	0.00294611	20.2288	-0.250653	0.354068
KCNN2	0.36935	0.213466	4056.57	0.0433458	KCNN2	0.000108969	0.000303947	1.19681	-0.30872	0.352066
TERF1	0.254514	0.162564	2795.33	0.0550037	TERF1	0.00032129	0.000723412	3.52873	-0.287967	0.342971
PALB2	0.00208788	0.00311627	22.9312	0.147849	PALB2	0.0182115	0.018851	200.017	-0.191332	0.339181
ANAPC2	0.00548481	0.0071117	60.2397	0.133556	ANAPC2	0.0110498	0.0126033	121.36	-0.205602	0.339158
PPP1R8	0.339442	0.200441	3728.09	0.0461231	PPP1R8	0.000292501	0.000668859	3.21254	-0.289832	0.335955
BCAS3	0.267679	0.168505	2939.92	0.053508	BCAS3	0.000499922	0.0010302	5.49065	-0.279005	0.332513
CXorf57	0.0706006	0.0590139	775.407	0.0871774	CXorf57	0.00274422	0.00406826	30.1398	-0.24132	0.328497
STX8	3.28084e-05	8.5056e-05	0.360335	0.198625	STX8	0.116379	0.0823058	1278.19	-0.127889	0.326514
ZDHHC4	0.01679	0.0181334	184.405	-0.115135	ZDHHC4	1.4871e-08	3.04087e-07	0.000163329	-0.439382	0.324247
CCDC94	0.287633	0.177844	3159.07	0.0513341	CCDC94	0.000673268	0.00130459	7.3945	-0.272798	0.324132
PART1	0.699381	0.335545	7681.3	0.018653	PART1	0.000139211	0.000366624	1.52895	-0.304154	0.322807
NEUROD6	0.0357659	0.0341018	392.817	-0.101167	NEUROD6	5.71511e-08	8.41097e-07	0.00062769	-0.422887	0.32172
RNF220	0.00280876	0.00402833	30.8486	0.143594	RNF220	0.02814	0.026415	309.062	-0.178109	0.321703
PSMD4	0.661753	0.323352	7268.03	0.0211324	PSMD4	0.000225634	0.00054219	2.47814	-0.294924	0.316056
SRPR	0.000933122	0.00155659	10.2485	0.158882	SRPR	0.0551435	0.0455238	605.641	-0.155884	0.314766
PODXL2	0.787496	0.363252	8649.07	-0.0130217	PODXL2	5.07099e-05	0.000164517	0.556947	-0.322523	0.309501
ENOX1	0.0169592	0.0182904	186.262	-0.114959	ENOX1	5.36196e-08	7.94623e-07	0.000588904	-0.423689	0.30873
PEF1	0.000846824	0.0014307	9.30067	-0.160165	PEF1	1.11657e-09	4.02461e-08	1.22633e-05	-0.468831	0.308666
TERF2	0.206398	0.13819	2266.87	0.0609826	TERF2	0.00222768	0.00341929	24.4666	-0.246244	0.307227
KIAA0040	0.657239	0.322033	7218.46	0.0214334	KIAA0040	1.54814e-05	6.37425e-05	0.170032	0.342693	-0.32126
ZNF551	0.00448754	0.00599519	49.2866	-0.136634	ZNF551	0.0202249	0.0204472	222.13	0.188218	-0.324852
CEBPD	0.0063381	0.00803332	69.6114	0.131299	CEBPD	3.50511e-09	9.68056e-08	3.84966e-05	0.456163	-0.324863
HCLS1	0.269531	0.169186	2960.26	0.0533017	HCLS1	1.55394e-06	1.123e-05	0.0170669	0.378218	-0.324916
PTP4A3	0.210036	0.140098	2306.82	-0.0604978	PTP4A3	0.000982946	0.00176401	10.7957	0.264691	-0.325188
MMP2	3.53709e-08	2.21545e-07	0.000388479	-0.261649	MMP2	0.412407	0.213573	4529.47	0.0669617	-0.328611
PECAM1	0.0459264	0.0417188	504.409	0.0962035	PECAM1	3.71539e-08	5.98577e-07	0.000408061	0.42826	-0.332056
SLC7A6	0.0596236	0.0514767	654.846	-0.0908044	SLC7A6	0.00269268	0.00400161	29.5737	0.241772	-0.332576
LCP2	0.341361	0.201265	3749.16	-0.0459404	LCP2	0.000304503	0.000691839	3.34435	0.289035	-0.334975
RALGDS	0.0058198	0.00747684	63.9188	0.132635	RALGDS	1.08482e-09	3.98466e-08	1.19146e-05	0.469144	-0.336509
CYP1B1	0.000223713	0.000450588	2.45704	-0.176881	CYP1B1	0.0460731	0.039302	506.021	0.16206	-0.338941
IGFBP7	0.207052	0.138513	2274.05	0.060895	IGFBP7	3.27142e-07	3.25097e-06	0.003593	0.400107	-0.339212
CD300A	0.129045	0.0957315	1417.3	-0.0732281	CD300A	0.000818476	0.00152616	8.98933	0.268645	-0.341873
CLIC1	0.091438	0.0725733	1004.26	0.0814028	CLIC1	5.19633e-08	7.75483e-07	0.000570713	0.424082	-0.34268
IL17RA	0.0166352	0.0180082	182.704	-0.115297	IL17RA	0.00323638	0.00465037	35.5452	0.237355	-0.352652
RAB27A	0.258547	0.164526	2839.62	0.0545399	RAB27A	1.91453e-07	2.1261e-06	0.00210273	0.407284	-0.352744
IFI16	0.216677	0.143369	2379.76	0.059628	IFI16	9.79085e-08	1.27739e-06	0.00107533	0.416037	-0.356409
ITPKC	0.29728	0.18237	3265.03	-0.0503194	ITPKC	0.000124827	0.000336452	1.37098	0.306197	-0.356516
SLC7A2	0.000294474	0.000573935	3.23421	0.173554	SLC7A2	1.0143e-12	1.43802e-10	1.11401e-08	0.536786	-0.363233
CSF3R	0.138113	0.101192	1516.89	-0.0715429	CSF3R	0.000251786	0.000592972	2.76537	0.292784	-0.364327
RASSF4	0.234288	0.152597	2573.19	0.0574101	RASSF4	1.94924e-08	3.6363e-07	0.000214085	0.436136	-0.378726
NCOA3	0.036048	0.0343142	395.916	-0.101014	NCOA3	0.000511678	0.0010473	5.61976	0.278526	-0.37954
ZFP36	0.845383	0.381093	9284.84	0.00942059	ZFP36	4.7001e-07	4.37432e-06	0.00516212	0.395155	-0.385735
RUNX1	0.0413883	0.038332	454.568	-0.0982924	RUNX1	0.000140207	0.000369019	1.53989	0.30402	-0.402312
SLC2A5	0.0137563	0.0153816	151.085	-0.118591	SLC2A5	0.000239436	0.000570201	2.62973	0.293768	-0.412359
