# Supplementary material for: Meta-analysis of human prefrontal cortex reveals activation of GFAP and decline of synaptic transmission in the aging brain
Source: Acta Neuropathol Commun. 2020 Mar 5;8:26. doi: 10.1186/s40478-020-00907-8 (PMC7059712; doi:10.1186/s40478-020-00907-8)
Supplement: Supplementary file 6 — Additional file 6: Supplementary Table 5. Over-represented GO terms in genes anti-correlated and correlated with age. (A) anti-correlated in female, (B) anti-correlated in male, (C) correlated in female, (D) correlated in male. Genes for GO analysis were filtered with Bonferroni-corrected p < 0.05 and r < − 0.1 for anti-correlated genes or r > 0.1 for correlated genes. [file 40478_2020_907_MOESM6_ESM.xlsx]

## Sheet: F_age_anticorrelated
GOID	Pvalue	OddsRatio	ExpCount	Count	Size	Term	GO_type	genes_x000D_
GO:0007268	1.22858e-19	5.10467	13.1466	55	510	synaptic transmission	GO_BP	ACTN2,ADCY1,AKAP5,ATP2B2,BDNF,CACNA1G,CACNB2,CACNB3,CACNG3,CALB1,CAMK4,CASK,CDH8,CDK5,CNR1,CPNE6,CRH,CRHBP,CSPG5,CX3CL1,DRD1,EGR3,ETV5,GABBR1,GABBR2,GABRA5,GABRB3,GNAL,GNB1,GNG3,GNG4,GRIK1,GRIK3,GRM3,HOMER1,HTR2A,ITPKA,KCNF1,KCNJ6,KCNJ9,KCNK1,KCNK3,KCNN1,KCNQ2,KCNV1,NAPA,NCALD,NLGN1,NLGN4X,NMU,NPTX2,NRXN1,NRXN3,PANX1,PARK2,PDE7B,PIP5K1C,PLCB1,PLCL2,PLK2,PNOC,PPFIA2,PPP3CB,PRKCB,PRKCZ,RASGRF1,RELN…
GO:0050890	2.02077e-13	5.66796	6.70083	32	249	cognition	GO_BP	ADCY1,BDNF,CALB1,CAMK4,CDK5,CHL1,CNR1,CRH,CRHBP,DRD1,FGF13,GABRA5,HMGCR,HTR2A,NLGN4X,NPTX2,NRGN,NRXN1,NRXN3,PAK7,PARK2,PLCB1,PLK2,PPP3CB,PRKCZ,RASGRF1,RELN,SLC17A7,SOBP,TUSC3,VIP,VLDLR_x000D_
GO:0044700	7.77741e-13	4.9963	8.5196	35	373	single organism signaling	GO_BP	ABR,ACTN2,ADAMTS3,ADCY1,ADRA1D,ADRA2A,AGPAT1,AKAP5,APBB1,ARF3,ARF5,ARHGAP44,ARHGDIG,ARL4C,ARNTL,ARPC2,ARPC5,ATP2B2,ATP6V0B,ATP6V0D1,B9D1,BCL11A,BDNF,CACNA1G,CACNB2,CACNB3,CACNG3,CALB1,CAMK1,CAMK4,CAP2,CASK,CASQ1,CCK,CCKBR,CDH8,CDK16,CDK5,CDKN2D,CHL1,CLASP2,CNOT7,CNR1,CNTN6,COPS5,CORO1A,CPNE6,CRH,CRHBP,CSPG5,CX3CL1,CXADR,CXCL14,CYP26B1,DACT1,DAGLA,DDRGK1,DGKB,DGKZ,DOK5,DPP6,DRD1,DTX4,DUSP14,DUSP3,…
GO:0007399	4.99568e-12	2.5255	40.8078	87	1601	nervous system development	GO_BP	ABR,ACTN2,ADCY1,AKAP5,APBB1,ARNTL,ARPC2,ARPC5,ASAP1,ASTN1,ATP2B2,ATP6V0D1,ATXN10,B3GNT2,BCL11A,BDNF,BTBD3,BZW2,CA10,CACNA1G,CACNB2,CACNB3,CAMK1,CAMSAP1,CAP2,CCK,CDK16,CDK5,CDK5R2,CDKL5,CHL1,CLASP2,CNR1,CNTN6,CPNE6,CRH,CRMP1,CRTAC1,CSPG5,CX3CL1,CYP46A1,DACT1,DAGLA,DOK5,DRD1,DUSP7,EFNB3,EGR3,EML1,ENC1,EPHA3,EPHA4,EPHA5,ETV5,FGF13,FKBP1B,FLRT1,GABRA5,GABRB3,GAP43,GRIK1,HDAC9,HMGCS1,HPCA,HPCAL4,HTRA2…
GO:0048699	2.18218e-10	2.44446	35.8149	76	1369	generation of neurons	GO_BP	ACTN2,ADCY1,AKAP5,APBB1,ARNTL,ARPC2,ARPC5,ASAP1,ASTN1,ATP2B2,ATXN10,B3GNT2,BCL11A,BDNF,BTBD3,CACNA1G,CACNB2,CACNB3,CAMK1,CAMSAP1,CAP2,CCK,CDK16,CDK5,CDK5R2,CDKL5,CHL1,CLASP2,CNR1,CNTN6,CPNE6,CRMP1,CRTAC1,CX3CL1,DACT1,DAGLA,DRD1,DUSP7,EFNB3,EML1,ENC1,EPHA3,EPHA4,EPHA5,ETV5,FGF13,FKBP1B,FLRT1,GABRA5,GABRB3,GAP43,HDAC9,HTRA2,ITPKA,KCNQ2,LMO4,MMD,MYH10,NAPA,NDN,NLGN1,NLGN4X,NNAT,NRXN1,NRXN3,OLFM1,PAR…
GO:0032990	2.25076e-10	2.60299	28.9293	66	1075	cell part morphogenesis	GO_BP	ACTN2,ADCY1,AKAP5,APBB1,ARPC2,ARPC5,ASAP1,ATP6V0D1,B3GNT2,B9D1,BCL11A,BDNF,BTBD3,C5orf30,CACNA1G,CACNB2,CACNB3,CAP2,CCK,CDK5,CDKL5,CHL1,CLASP2,CNTN6,CPNE6,CRMP1,DACT1,DUSP7,EFNB3,EPHA3,EPHA4,EPHA5,FGF13,FLRT1,GAP43,IFT57,ITPKA,KCNQ2,MYH10,NDN,NLGN1,NRXN1,NRXN3,OLFM1,PARK2,PID1,PIP5K1C,PPP3CB,PPP5C,PRKCZ,PSMD8,PSME3,PTPRA,PTPRO,RASGRF1,RASGRP1,RELN,RIMS1,SLIT1,SSX2IP,STK25,STMN1,THY1,ULK2,UNC13A,V…
GO:0048667	5.79601e-10	2.81314	21.7172	54	807	cell morphogenesis involved in neuron differentiation	GO_BP	ACTN2,ADCY1,AKAP5,APBB1,ARPC2,ARPC5,ATP2B2,B3GNT2,BCL11A,BDNF,BTBD3,CACNA1G,CACNB2,CACNB3,CAP2,CCK,CDK5,CDKL5,CHL1,CLASP2,CNTN6,CRMP1,DACT1,DUSP7,EFNB3,EPHA3,EPHA4,EPHA5,FGF13,GAP43,ITPKA,KCNQ2,MYH10,NDN,NLGN1,NRXN1,NRXN3,OLFM1,PIP5K1C,PPP3CB,PPP5C,PSMD8,PSME3,PTPRA,PTPRO,RASGRF1,RASGRP1,RELN,SLIT1,STK25,STMN1,THY1,ULK2,VLDLR_x000D_
GO:0007215	2.78804e-09	9.64673	1.82995	14	68	glutamate receptor signaling pathway	GO_BP	CACNG3,CRH,CRHBP,GRIK1,GRIK3,GRM3,HOMER1,NETO2,NLGN1,NRXN1,PLCB1,RASGRF1,RELN,SSTR1_x000D_
GO:0031344	2.7869e-08	3.62847	8.94444	29	336	regulation of cell projection organization	GO_BP	AKAP5,ARPC2,ASAP1,BCL11A,BDNF,CAMK1,CDK5,CDKL5,CLASP2,CNR1,CPNE6,ENC1,EPHA3,EPHA4,FGF13,FKBP1B,FSCN1,GAP43,ITPKA,MTOR,NLGN1,NRXN1,OLFM1,PARK2,PLK2,PRKCD,PTPRO,RALA,RAP1GAP2,RELN,RIMS1,SNX3,STK25,THY1,ULK2,UNC13A,VLDLR_x000D_
GO:0061564	1.62971e-07	2.54822	19.5265	45	733	axon development	GO_BP	ACTN2,ADCY1,APBB1,ARPC2,ARPC5,B3GNT2,BCL11A,BDNF,CACNA1G,CACNB2,CACNB3,CAP2,CCK,CDK5,CDKL5,CHL1,CLASP2,CNR1,CNTN6,CRMP1,CRTAC1,DUSP7,EFNB3,EPHA3,EPHA4,EPHA5,FGF13,FKBP1B,GAP43,KCNQ2,MYH10,NDN,NRXN1,NRXN3,OLFM1,PIP5K1C,PPP3CB,PPP5C,PSMD8,PSME3,PTPRA,PTPRO,RASGRF1,RASGRP1,RELN,SLIT1,STK25,STMN1,THY1,ULK2_x000D_
GO:0048812	3.45089e-07	2.53143	18.734	43	717	neuron projection morphogenesis	GO_BP	ACTN2,ADCY1,AKAP5,APBB1,ARPC2,ARPC5,B3GNT2,BCL11A,BDNF,BTBD3,CACNA1G,CACNB2,CACNB3,CAP2,CCK,CDK5,CDKL5,CHL1,CLASP2,CNTN6,CPNE6,CRMP1,DACT1,DUSP7,EFNB3,EPHA3,EPHA4,EPHA5,FGF13,FLRT1,GAP43,ITPKA,KCNQ2,MYH10,NDN,NLGN1,NRXN1,NRXN3,OLFM1,PARK2,PIP5K1C,PPP3CB,PPP5C,PRKCZ,PSMD8,PSME3,PTPRA,PTPRO,RASGRF1,RASGRP1,RELN,RIMS1,SLIT1,STK25,STMN1,THY1,ULK2,UNC13A,VLDLR_x000D_
GO:0009914	8.20092e-07	3.36333	8.20271	25	306	hormone transport	GO_BP	ADRA2A,AKAP5,ARNTL,CDK16,CNR1,CRH,CRHBP,CRYM,ENSA,EPHA5,FKBP1B,HMGCR,HTR2A,NMU,NNAT,NPY1R,NRXN1,PARK2,PPP3CB,PTPRN,RBP4,SMPD3,SPCS3,STX1A,SYT5,VGF,VIP_x000D_
GO:0051174	8.37509e-07	1.94296	44.192	77	1652	regulation of phosphorus metabolic process	GO_BP	ACTN2,ADCY1,ADRA2A,AKAP5,ARPP19,BDNF,CAMK1,CAMK2N1,CAP2,CCK,CCKBR,CDK5,CDK5R2,CDKN2D,COPS5,CRH,CX3CL1,DACT1,DDRGK1,DLAT,DRD1,DUSP14,DUSP3,DUSP7,ENSA,EPHA4,FABP3,FGF13,FKBP1B,GABBR1,GABBR2,GNAL,GNG3,GRM3,HMGCR,HPCA,HTR2A,LMO3,MMD,MTOR,NELL1,NRBF2,PAK6,PAK7,PARK2,PDE2A,PDHB,PID1,PIK3R2,PIN1,PKIG,PLCB1,PLCL2,PPM1E,PPP1R11,PPP1R7,PPP2R5C,PPP4R4,PPP5C,PRKCD,PRKCZ,PRMT5,PSMD8,PSME3,PTPRA,PTPRJ,PTPRR,RA…
GO:0007275	8.42713e-07	1.62499	129.038	176	4795	multicellular organismal development	GO_BP	ABR,ACP2,ACTN2,ADCY1,ADRA1D,AKAP5,APBB1,ARNTL,ARPC2,ARPC5,ASAP1,ASTN1,ATP2B2,ATP6V0D1,ATXN10,B3GNT2,B9D1,BCL11A,BDNF,BTBD3,BZW2,CA10,CA4,CACNA1G,CACNB2,CACNB3,CALB1,CAMK1,CAMK4,CAMSAP1,CAP2,CASQ1,CCK,CCKBR,CDK16,CDK5,CDK5R2,CDKL5,CHL1,CHST2,CLASP2,CNR1,CNTN6,CPNE6,CRH,CRIP2,CRMP1,CRTAC1,CSPG5,CX3CL1,CXADR,CXCL14,CYP26B1,CYP46A1,DACH1,DACT1,DAGLA,DOK5,DRD1,DUSP7,EFNB3,EGR3,EML1,ENC1,EPHA3,EPHA4,EP…
GO:0032409	1.0973e-06	4.1038	5.16691	19	192	regulation of transporter activity	GO_BP	ACTN2,ADRA2A,CACNB2,CACNB3,CACNG3,CRH,CRHBP,FKBP1B,HOMER1,NETO2,NLGN1,NRXN1,PRKCD,PTPN3,RASGRF1,RELN,SCN3B,SNCA,SYNGR3_x000D_
GO:0007154	1.4598e-06	3.13332	9.73561	27	440	cell communication	GO_BP	ABR,ACTN2,ADAMTS3,ADCY1,ADRA1D,ADRA2A,AGPAT1,AKAP5,APBB1,ARF3,ARF5,ARHGAP44,ARHGDIG,ARL4C,ARNTL,ARPC2,ARPC5,ATP2B2,ATP6V0B,ATP6V0D1,B9D1,BCL11A,BDNF,CACNA1G,CACNB2,CACNB3,CACNG3,CALB1,CAMK1,CAMK4,CAP2,CASK,CASQ1,CCK,CCKBR,CDH8,CDK16,CDK5,CDKN2D,CHL1,CLASP2,CNOT7,CNR1,CNTN6,COPS5,CORO1A,CPNE6,CRH,CRHBP,CSPG5,CX3CL1,CXADR,CXCL14,CYP26B1,DACT1,DAGLA,DDRGK1,DGKB,DGKZ,DOK5,DPP6,DRD1,DTX4,DUSP14,DUSP3,…
GO:2000310	1.49565e-06	24.4222	0.403665	6	15	regulation of N-methyl-D-aspartate selective glutamate receptor activity	GO_BP	CRH,CRHBP,NLGN1,NRXN1,RASGRF1,RELN_x000D_
GO:0051960	1.54558e-06	2.43029	18.4609	41	686	regulation of nervous system development	GO_BP	AKAP5,ARNTL,ASAP1,BCL11A,BDNF,CAMK1,CDK5,CDKL5,CLASP2,CNR1,CPNE6,CX3CL1,ENC1,EPHA3,EPHA4,ETV5,FGF13,FKBP1B,FLRT1,ITPKA,LRRN3,MMD,MTOR,NLGN1,NRXN1,NRXN3,OLFM1,PARK2,PLK2,PRMT5,PTPRO,RAP1GAP2,RELN,RIMS1,SLIT1,SNX3,STK25,THY1,ULK2,UNC13A,VLDLR_x000D_
GO:0051234	2.10381e-06	1.80058	62.035	97	2472	establishment of localization	GO_BP	ABCD2,ABR,ACTN2,ADCY1,ADRA2A,AKAP5,ANO3,AP1S1,ARF3,ARF5,ARHGAP44,ARL4C,ARNTL,ARPC2,ARPC5,ARPP19,ATP2B2,ATP5G3,ATP6V0B,ATP6V0D1,AZIN1,BDNF,C12orf4,C5orf30,CA4,CACNA1G,CACNB2,CACNB3,CACNG3,CAMK1,CAMK4,CASK,CASQ1,CCK,CCKBR,CDC40,CDK16,CDK5,CDK5R2,CLASP2,CNR1,COMMD9,COPS5,COPZ1,CORO1A,COX5A,CPNE6,CRH,CRHBP,CRYM,CSPG5,CX3CL1,CXADR,DACT1,DDOST,DPP6,DRD1,DYNC1LI1,DYRK2,EIF6,ENSA,EPHA5,FABP3,FAM20B,FKBP1…
GO:0044765	2.50587e-06	1.9013	45.881	77	1866	single-organism transport	GO_BP	ABCD2,ABR,ACTN2,ADCY1,ADRA2A,AKAP5,ANO3,AP1S1,ARHGAP44,ARL4C,ARNTL,ARPC2,ARPC5,ARPP19,ATP2B2,ATP5G3,ATP6V0B,ATP6V0D1,AZIN1,BDNF,C12orf4,CA4,CACNA1G,CACNB2,CACNB3,CACNG3,CAMK1,CAMK4,CASK,CASQ1,CCK,CCKBR,CDC40,CDK16,CDK5,CDK5R2,CLASP2,CNR1,COMMD9,COPS5,COPZ1,CORO1A,COX5A,CRH,CRHBP,CRYM,CX3CL1,CXADR,DACT1,DDOST,DPP6,DRD1,DYRK2,EIF6,ENSA,EPHA5,FABP3,FAM20B,FKBP1B,GABRA5,GABRB3,GNPTAB,GRIK1,GRIK3,GUK1…
GO:0045664	2.53193e-06	2.69927	12.9442	32	481	regulation of neuron differentiation	GO_BP	AKAP5,ASAP1,BCL11A,BDNF,CAMK1,CDK5,CDKL5,CLASP2,CNR1,CPNE6,ENC1,EPHA3,EPHA4,ETV5,FGF13,FKBP1B,ITPKA,MMD,NLGN1,OLFM1,PARK2,PLK2,PTPRO,RAP1GAP2,RELN,RIMS1,SNX3,STK25,THY1,ULK2,UNC13A,VLDLR_x000D_
GO:0046883	2.55621e-06	3.43501	7.05068	22	262	regulation of hormone secretion	GO_BP	ADRA2A,AKAP5,ARNTL,CDK16,CNR1,CRH,CRHBP,ENSA,EPHA5,FKBP1B,HMGCR,HTR2A,NMU,NNAT,NPY1R,NRXN1,PARK2,PPP3CB,RBP4,SPCS3,STX1A,SYT5_x000D_
GO:0060341	3.16814e-06	2.44373	16.998	38	656	regulation of cellular localization	GO_BP	ABR,ACTN2,ADRA2A,AKAP5,ARNTL,C12orf4,CACNA1G,CAMK1,CAMK4,CASQ1,CCK,CDK16,CDK5,CDK5R2,CLASP2,CNR1,CORO1A,CRH,CRHBP,CX3CL1,DACT1,DRD1,DYRK2,ENSA,EPHA5,FAM20B,FKBP1B,HMGCR,HPCA,HTR2A,HTRA2,LZTFL1,MTOR,NAPA,NLGN1,NMU,NNAT,NPY1R,NRXN1,P2RX5,PANX1,PARK2,PDE2A,PID1,PIK3R2,PKIG,PLCB1,PPP3CB,PRKCZ,PSMD8,RAB15,RACGAP1,RALA,RASGRP1,RBP4,RIMS1,SMAD3,SMPD3,SNCA,SNX3,SPCS3,STX1A,SYT5,THY1,TOR1A,UNC13A,VTI1B,YW…
GO:0007616	4.11684e-06	13.5189	0.699686	7	26	long-term memory	GO_BP	ADCY1,CALB1,CAMK4,PRKCZ,RASGRF1,RELN,SLC17A7_x000D_
GO:0001963	5.4297e-06	12.8421	0.726597	7	27	synaptic transmission, dopaminergic	GO_BP	CDK5,CRH,CRHBP,DRD1,PARK2,SNCA,TOR1A_x000D_
GO:0034762	5.44056e-06	2.85499	10.3069	27	383	regulation of transmembrane transport	GO_BP	ACTN2,ADRA2A,AZIN1,CACNA1G,CACNB2,CACNB3,CACNG3,CASK,CRH,CRHBP,DPP6,FKBP1B,GRIK1,HOMER1,KCNF1,KCNIP1,KCNJ6,KCNJ9,KCNQ2,KCNV1,NETO2,NLGN1,NRXN1,PTPN3,RASGRF1,RELN,SCN3B_x000D_
GO:0023061	7.21338e-06	3.1998	7.51621	22	287	signal release	GO_BP	ADRA2A,AKAP5,ARNTL,CASK,CDK16,CDK5,CNR1,CRH,CRHBP,ENSA,EPHA5,FKBP1B,HMGCR,HTR2A,NAPA,NLGN1,NMU,NNAT,NPY1R,NRXN1,NRXN3,PARK2,PIP5K1C,PPFIA2,PPP3CB,PTPRN,RBP4,RIMS1,SLC17A7,SLC1A1,SMPD3,SNCA,SPCS3,STX1A,SYT5,UNC13A,VGF,VIP_x000D_
GO:2000463	7.39767e-06	16.9035	0.511309	6	19	positive regulation of excitatory postsynaptic potential	GO_BP	NLGN1,NRXN1,PRKCZ,RELN,RIMS1,STX1A_x000D_
GO:0042391	7.54263e-06	3.88083	4.84151	17	184	regulation of membrane potential	GO_BP	ACTN2,BDNF,CACNA1G,CACNB3,CCK,CDK5,CNR1,CX3CL1,DPP6,DRD1,GABRA5,GABRB3,GRIK1,GRIK3,KCNIP1,KCNK1,KCNK3,NLGN1,NLGN4X,NRXN1,PARK2,PID1,PRKCZ,PTPN3,RELN,RIMS1,SCN3B,SLC17A7,SNCA,STOML2,STX1A,TUSC2_x000D_
GO:0002791	8.23513e-06	3.52592	5.92042	19	220	regulation of peptide secretion	GO_BP	ADRA2A,AKAP5,ARNTL,CDK16,CNR1,CRH,CRHBP,ENSA,EPHA5,FKBP1B,HMGCR,NNAT,NRXN1,PARK2,PPP3CB,RBP4,SPCS3,STX1A,SYT5_x000D_
GO:1900372	1.13109e-05	8.90812	1.10335	8	41	negative regulation of purine nucleotide biosynthetic process	GO_BP	ADRA2A,AKAP5,GABBR1,GABBR2,GRM3,HPCA,PDE2A,PID1_x000D_
GO:0009259	1.38076e-05	2.50517	13.4017	31	498	ribonucleotide metabolic process	GO_BP	ACOT7,ADCY1,ADK,ADRA2A,AKAP5,ATP2B2,ATP5G3,BDNF,CAP2,CASK,COX5A,CRH,DRD1,GABBR1,GABBR2,GNAL,GRM3,GUK1,HMGCR,HPCA,HTR2A,NDUFS2,PDE2A,PDE7B,PID1,PPCS,SNCA,STOML2,SULT4A1,TPI1,VIP_x000D_
GO:0030030	1.43305e-05	2.08437	24.5704	47	968	cell projection organization	GO_BP	ACTN2,ADCY1,AKAP5,APBB1,ARPC2,ARPC5,ASAP1,ATP2B2,ATP6V0D1,ATXN10,B3GNT2,B9D1,BCL11A,BDNF,BTBD3,C5orf30,CACNA1G,CACNB2,CACNB3,CAMK1,CAMSAP1,CAP2,CCK,CDK16,CDK5,CDKL5,CHL1,CLASP2,CNR1,CNTN6,CORO1A,CPNE6,CRMP1,CRTAC1,DACT1,DUSP7,EFNB3,ENC1,EPHA3,EPHA4,EPHA5,FGD1,FGF13,FKBP1B,FLRT1,FSCN1,GAP43,IFT57,ITPKA,KCNQ2,MTOR,MYH10,NDN,NLGN1,NRXN1,NRXN3,OLFM1,PARK2,PIP5K1C,PLK2,PPP3CB,PPP5C,PRKCD,PRKCZ,PSMD8,P…
GO:0051648	1.574e-05	3.49071	5.65131	18	210	vesicle localization	GO_BP	CDK5,CLASP2,COPZ1,KIF3B,NAPA,NLGN1,NLGN4X,NRXN1,PARK2,PIP5K1C,PRKCZ,RASGRP1,RIMS1,SNCA,STX1A,SYT5,TOR1A,UNC13A_x000D_
GO:1903421	1.69821e-05	48.641	0.188377	4	7	regulation of synaptic vesicle recycling	GO_BP	CDK5,NLGN1,SNCA,TOR1A_x000D_
GO:0006935	1.71406e-05	2.11675	22.5245	44	837	chemotaxis	GO_BP	ACTN2,ARPC2,ARPC5,B3GNT2,BDNF,CACNA1G,CACNB2,CACNB3,CAP2,CDK5,CHL1,CLASP2,CNTN6,CORO1A,CRMP1,CX3CL1,CXADR,CXCL14,DUSP7,EFNB3,EGR3,EPHA3,EPHA4,EPHA5,GAP43,KCNQ2,MYH10,NRXN1,NRXN3,PIP5K1C,PPP5C,PRKCD,PSMD8,PSME3,PTPRA,PTPRJ,PTPRO,RALA,RASGRF1,RASGRP1,RELN,SCG2,SLIT1,SMAD3_x000D_
GO:0006928	1.87218e-05	2.32891	16.3222	35	629	movement of cell or subcellular component	GO_BP	ABR,ACTN2,ACTR10,ADRA2A,ARPC2,ARPC5,ASTN1,B3GNT2,BDNF,CACNA1G,CACNB2,CACNB3,CAP2,CCK,CDK5,CDK5R2,CDKL5,CHL1,CLASP2,CNTN6,CORO1A,CRMP1,CX3CL1,CXADR,CXCL14,DACH1,DGKZ,DRD1,DUSP7,DYNC1LI1,EFNB3,EGR3,EPHA3,EPHA4,EPHA5,FGF13,FSCN1,GAP43,HDAC9,IFT57,KCNQ2,KIF21B,KIF3B,KIF3C,MYH10,MYL6B,MYO1B,NDN,NRXN1,NRXN3,OLFM1,PAK6,PAK7,PHACTR1,PIK3R2,PIN1,PIP5K1C,PLCB1,PPP5C,PRKCD,PRKCZ,PSMD8,PSME3,PTP4A1,PTPRA,PTP…
GO:2000324	1.93613e-05	Inf	0.0807329	3	3	positive regulation of glucocorticoid receptor signaling pathway	GO_BP	BDNF,LMO3,PPP5C_x000D_
GO:0048167	2.04035e-05	5.35714	2.33222	11	88	regulation of synaptic plasticity	GO_BP	ATP2B2,BDNF,CALB1,CDK5,CRH,DRD1,GRIK1,ITPKA,NLGN1,NRGN,PLK2,PPP3CB,PRKCZ,RASGRF1,RELN,RIMS1,SNCA,UNC13A,VGF_x000D_
GO:0051050	2.27134e-05	2.43717	13.7563	31	524	positive regulation of transport	GO_BP	ABR,ACTN2,ADRA2A,AKAP5,ARPP19,ATP2B2,AZIN1,CACNA1G,CACNB2,CAMK1,CAMK4,CASK,CCK,CDK5,CDK5R2,CLASP2,CRH,DACT1,DPP6,DRD1,FAM20B,GRIK1,HOMER1,HPCA,HTRA2,NLGN1,NMU,NNAT,P2RX5,PANX1,PARK2,PIK3R2,PLCB1,PPP3CB,PRKCD,PRKCZ,PSMD8,RAB15,RASGRP1,RBP4,RELN,SCN3B,SMAD3,SMPD3,SNCA,STX1A,SYNGR3,THY1,TOR1A,UNC13A,YWHAZ_x000D_
GO:0015833	2.30399e-05	2.86882	8.69225	23	323	peptide transport	GO_BP	ADRA2A,AKAP5,ARNTL,CDK16,CNR1,CRH,CRHBP,ENSA,EPHA5,FKBP1B,HMGCR,NNAT,NRXN1,PARK2,PPP3CB,PTPRN,RBP4,SMPD3,SPCS3,STX1A,SYT5,VGF,VIP_x000D_
GO:0007626	2.47532e-05	3.51099	5.30146	17	197	locomotory behavior	GO_BP	ASTN1,ATP2B2,CALB1,CHL1,CRH,DRD1,EFNB3,EPHA4,ETV5,HTRA2,NPY1R,PAK7,PARK2,PENK,PPP3CB,SNCA,SOBP_x000D_
GO:0010959	2.6659e-05	2.83988	8.77298	23	326	regulation of metal ion transport	GO_BP	ACTN2,ADRA2A,AKAP5,ATP2B2,CACNB2,CACNB3,CASK,CASQ1,CORO1A,CRH,DPP6,DRD1,FKBP1B,HOMER1,HTR2A,KCNIP1,P2RX5,PLCB4,PTPN3,SCN3B,SNCA,THY1,VIP_x000D_
GO:0014047	2.74569e-05	7.73359	1.23791	8	46	glutamate secretion	GO_BP	BDNF,CCK,PPFIA2,RIMS1,SLC17A7,SLC1A1,SNCA,STX1A_x000D_
GO:0050769	2.8397e-05	2.7568	9.41884	24	350	positive regulation of neurogenesis	GO_BP	AKAP5,BCL11A,BDNF,CAMK1,CDKL5,CNR1,CPNE6,CX3CL1,ENC1,EPHA3,EPHA4,ETV5,FKBP1B,ITPKA,MMD,NLGN1,PARK2,PRMT5,RELN,RIMS1,SNX3,STK25,UNC13A,VLDLR_x000D_
GO:0043269	2.96221e-05	3.18915	6.48229	19	249	regulation of ion transport	GO_BP	ACTN2,ADRA2A,AKAP5,ATP2B2,CACNA1G,CACNB2,CACNB3,CACNG3,CASK,CASQ1,CCK,CNR1,CORO1A,CRH,CRHBP,DPP6,DRD1,FKBP1B,GRIK1,HOMER1,HTR2A,KCNF1,KCNIP1,KCNJ6,KCNJ9,KCNQ2,KCNV1,NETO2,NLGN1,NRXN1,P2RX5,PARK2,PLCB4,PRKCD,PTPN3,RASGRF1,RELN,SCN3B,SNCA,THY1,TOR1A,VIP_x000D_
GO:0044708	2.98285e-05	3.31085	5.92443	18	228	single-organism behavior	GO_BP	ADCY1,BDNF,CALB1,CAMK4,CCK,CDK5,CHL1,CNR1,CRH,CRHBP,DRD1,EFNB3,EPHA4,FGF13,GABRA5,GRIK1,HMGCR,HOMER1,HTR2A,HTRA2,NLGN4X,NPTX2,NRGN,NRXN1,NRXN3,PAK7,PARK2,PENK,PLCB1,PLK2,PPP3CB,PRKCZ,RASGRF1,RELN,SLC17A7,SNCA,VIP,VLDLR_x000D_
GO:0007158	3.31534e-05	18.2739	0.403665	5	15	neuron cell-cell adhesion	GO_BP	ASTN1,NLGN1,NLGN4X,NRXN1,NRXN3_x000D_
GO:0010977	3.5839e-05	5.00967	2.47581	11	92	negative regulation of neuron projection development	GO_BP	ASAP1,BCL11A,CDK5,EPHA4,FGF13,NLGN1,PLK2,PTPRO,RAP1GAP2,THY1,ULK2_x000D_
GO:0046390	3.84699e-05	3.01862	7.18523	20	267	ribose phosphate biosynthetic process	GO_BP	ACOT7,ADCY1,ADK,ADRA2A,AKAP5,ATP5G3,CAP2,CRH,DRD1,GABBR1,GABBR2,GNAL,GRM3,GUK1,HPCA,PDE2A,PID1,PPCS,STOML2,VIP_x000D_
GO:0048148	4.716e-05	16.6116	0.430576	5	16	behavioral response to cocaine	GO_BP	CDK5,DRD1,HOMER1,HTR2A,SNCA_x000D_
GO:0060080	4.716e-05	16.6116	0.430576	5	16	inhibitory postsynaptic potential	GO_BP	BDNF,CX3CL1,GABRB3,GRIK1,RIMS1_x000D_
GO:1990138	4.85937e-05	11.1818	0.687747	6	26	neuron projection extension	GO_BP	BCL11A,BDNF,CDK5,CDKL5,CLASP2,CPNE6,FLRT1,NDN,OLFM1,PARK2,PPP3CB,PRKCZ,RIMS1,SLIT1,ULK2,UNC13A_x000D_
GO:0030072	4.87702e-05	3.31	5.59066	17	210	peptide hormone secretion	GO_BP	ADRA2A,AKAP5,ARNTL,CDK16,CNR1,CRH,CRHBP,ENSA,EPHA5,FKBP1B,HMGCR,NNAT,NRXN1,PARK2,PPP3CB,PTPRN,RBP4,SMPD3,SPCS3,STX1A,SYT5,VGF,VIP_x000D_
GO:0019233	5.34008e-05	4.77273	2.58345	11	96	sensory perception of pain	GO_BP	CCK,CDK5,CNR1,HTR2A,NDN,NIPSNAP1,NMU,NPY1R,PENK,SCN3B,VIP_x000D_
GO:0017157	5.42994e-05	4.06239	3.533	13	132	regulation of exocytosis	GO_BP	ABR,ADRA2A,C12orf4,CACNA1G,CDK5,CDK5R2,CLASP2,NAPA,NLGN1,PLCB1,RAB15,RALA,SMPD3,SNCA,STX1A,SYT5_x000D_
GO:0048666	5.50698e-05	2.70011	9.19766	23	370	neuron development	GO_BP	ACTN2,ADCY1,AKAP5,APBB1,ARPC2,ARPC5,ASAP1,ATP2B2,ATXN10,B3GNT2,BCL11A,BDNF,BTBD3,CACNA1G,CACNB2,CACNB3,CAMK1,CAMSAP1,CAP2,CCK,CDK16,CDK5,CDKL5,CHL1,CLASP2,CNR1,CNTN6,CPNE6,CRMP1,CRTAC1,DACT1,DRD1,DUSP7,EFNB3,ENC1,EPHA3,EPHA4,EPHA5,FGF13,FKBP1B,FLRT1,GABRA5,GABRB3,GAP43,HTRA2,ITPKA,KCNQ2,MYH10,NDN,NLGN1,NRXN1,NRXN3,OLFM1,PARK2,PIP5K1C,PLK2,PPP3CB,PPP5C,PRKCZ,PSMD8,PSME3,PTPRA,PTPRO,RAP1GAP2,RASGRF…
GO:0040011	5.67082e-05	2.3883	13.1045	29	505	locomotion	GO_BP	ABR,ACTN2,ADRA2A,ARPC2,ARPC5,ASTN1,ATP2B2,B3GNT2,BDNF,CACNA1G,CACNB2,CACNB3,CAP2,CCK,CDK5,CDK5R2,CDKL5,CHL1,CLASP2,CNTN6,CORO1A,CRMP1,CX3CL1,CXADR,CXCL14,DACH1,DGKZ,DRD1,DUSP7,EFNB3,EGR3,EPHA3,EPHA4,EPHA5,FGF13,FSCN1,GAP43,HDAC9,KCNQ2,MYH10,NDN,NRXN1,NRXN3,OLFM1,PAK6,PAK7,PHACTR1,PIK3R2,PIN1,PIP5K1C,PLCB1,PPP3CB,PPP5C,PRKCD,PRKCZ,PSMD8,PSME3,PTP4A1,PTPRA,PTPRJ,PTPRO,PTPRR,RALA,RASGRF1,RASGRP1,REL…
GO:0045936	6.02865e-05	2.46019	11.8067	27	446	negative regulation of phosphate metabolic process	GO_BP	ADRA2A,AKAP5,CAMK2N1,CDKN2D,DACT1,DRD1,DUSP14,DUSP3,DUSP7,FKBP1B,GABBR1,GABBR2,GRM3,HMGCR,HPCA,LMO3,NELL1,PARK2,PDE2A,PID1,PIN1,PKIG,PPM1E,PPP1R11,PPP4R4,PPP5C,PRKCD,PRKCZ,PTPRJ,PTPRR,RGS4,RIMBP2,SMAD3,SNCA,THY1,TRIB2_x000D_
GO:0045980	6.48643e-05	5.80662	1.77612	9	66	negative regulation of nucleotide metabolic process	GO_BP	ADRA2A,AKAP5,GABBR1,GABBR2,GRM3,HPCA,PDE2A,PID1,SNCA_x000D_
GO:0045956	6.53382e-05	15.2263	0.457487	5	17	positive regulation of calcium ion-dependent exocytosis	GO_BP	CACNA1G,CDK5,CDK5R2,PLCB1,STX1A_x000D_
GO:0070838	6.65771e-05	2.49162	11.2219	26	417	divalent metal ion transport	GO_BP	ADRA2A,AKAP5,ATP2B2,CACNA1G,CACNB2,CACNB3,CACNG3,CASK,CASQ1,CORO1A,CRH,DRD1,FKBP1B,HOMER1,HTR2A,P2RX5,PANX1,PDE2A,PRKCB,SLC24A3,SLC30A9,SLC8A2,SNCA,STOML2,THY1,TUSC3_x000D_
GO:0030803	7.11471e-05	8.02033	1.04953	7	39	negative regulation of cyclic nucleotide biosynthetic process	GO_BP	ADRA2A,AKAP5,GABBR1,GABBR2,GRM3,HPCA,PDE2A_x000D_
GO:0007613	7.38277e-05	5.69385	1.804	9	68	memory	GO_BP	ADCY1,CALB1,CAMK4,CNR1,DRD1,FGF13,HTR2A,PAK7,PLCB1,PLK2,PPP3CB,PRKCZ,RASGRF1,RELN,SLC17A7,VLDLR_x000D_
GO:0030817	7.41758e-05	4.21933	3.14858	12	117	regulation of cAMP biosynthetic process	GO_BP	ADRA2A,AKAP5,CAP2,CRH,DRD1,GABBR1,GABBR2,GNAL,GRM3,HPCA,PDE2A,VIP_x000D_
GO:0009306	8.96244e-05	2.35562	12.7548	28	475	protein secretion	GO_BP	ADRA2A,AKAP5,ARNTL,CDK16,CNR1,CRH,CX3CL1,ENSA,EPHA5,FKBP1B,GNPTAB,HMGCR,NECAB3,NNAT,NRXN1,PANX1,PARK2,PPP3CB,PRKCZ,PTPRN,RAB15,RASGRP1,RBP4,SCG2,SPCS3,STX1A,SYT5,VGF,VIP_x000D_
GO:0071840	9.22105e-05	1.44597	162.569	201	6041	cellular component organization or biogenesis	GO_BP	ABR,ACOT8,ACP2,ACTN2,ACTR3B,ADAMTS3,ADCY1,ADRA2A,AKAP5,ANO3,AP1S1,APBB1,ARPC2,ARPC5,ARPP19,ASAP1,ATP2B2,ATP6V0B,ATP6V0D1,ATXN10,B3GNT2,B9D1,BCL11A,BDNF,BSCL2,BTBD3,C5orf30,CACNA1G,CACNB2,CACNB3,CAMK1,CAMSAP1,CAP2,CASK,CASQ1,CCK,CCNA1,CCNG2,CDC40,CDH10,CDH12,CDH8,CDH9,CDK16,CDK5,CDKL5,CDKN2D,CEP68,CGREF1,CHL1,CLASP2,CNOT7,CNR1,CNTN6,COPZ1,CORO1A,CORO2B,CPNE6,CRMP1,CRTAC1,CSPG5,CXADR,CYP26B1,DACH1,…
GO:0001956	9.55293e-05	24.3159	0.26911	4	10	positive regulation of neurotransmitter secretion	GO_BP	NLGN1,SNCA,STX1A,UNC13A_x000D_
GO:0060284	9.83374e-05	2.03592	20.56	39	764	regulation of cell development	GO_BP	AKAP5,ARNTL,ARPC2,ASAP1,BCL11A,BDNF,CAMK1,CDK5,CDKL5,CLASP2,CNR1,CPNE6,CX3CL1,ENC1,EPHA3,EPHA4,ETV5,FGF13,FKBP1B,HDAC9,ITPKA,MMD,NLGN1,OLFM1,PARK2,PIN1,PLK2,PRMT5,PTPRO,RAP1GAP2,RELN,RIMS1,SMAD3,SNX3,STK25,THY1,ULK2,UNC13A,VLDLR_x000D_
GO:0097480	0.000102834	4.06348	3.25623	12	121	establishment of synaptic vesicle localization	GO_BP	CDK5,NAPA,NLGN1,NLGN4X,PARK2,PIP5K1C,RIMS1,SNCA,STX1A,SYT5,TOR1A,UNC13A_x000D_
GO:0007612	0.000107455	6.20746	1.48648	8	56	learning	GO_BP	BDNF,CDK5,CRH,DRD1,FGF13,GABRA5,HMGCR,NLGN4X,NPTX2,NRGN,NRXN1,NRXN3,PAK7,PARK2,PPP3CB,RELN_x000D_
GO:0032880	0.000109845	2.51073	10.2686	24	393	regulation of protein localization	GO_BP	ACTN2,ADRA2A,AKAP5,ARHGDIG,ARNTL,B9D1,CAMK1,CAMK4,CDK16,CDK5,CNR1,CRH,CX3CL1,DACT1,DYRK2,ENSA,EPHA5,FAM20B,FKBP1B,HMGCR,HPCA,HTRA2,LZTFL1,MMD,MTOR,NLGN1,NNAT,NRXN1,PANX1,PARK2,PDE2A,PID1,PIK3R2,PKIG,PPP3CB,PRKCZ,PSMD8,RAB14,RACGAP1,RASGRP1,RBP4,SMAD3,SNX3,SPCS3,STX1A,SYT5,TOR1A,VIP,VTI1B,YWHAZ_x000D_
GO:0000902	0.000125033	1.9292	24.5454	44	943	cell morphogenesis	GO_BP	ACTN2,ADCY1,AKAP5,APBB1,ARPC2,ARPC5,ASAP1,ATP2B2,ATP6V0D1,B3GNT2,B9D1,BCL11A,BDNF,BTBD3,C5orf30,CACNA1G,CACNB2,CACNB3,CAMSAP1,CAP2,CCK,CDK5,CDKL5,CHL1,CLASP2,CNTN6,CORO1A,CPNE6,CRMP1,DACT1,DUSP7,EFNB3,EPHA3,EPHA4,EPHA5,FGD1,FGF13,FLRT1,GAP43,IFT57,ITPKA,KCNQ2,MYH10,NDN,NLGN1,NRXN1,NRXN3,OLFM1,PARK2,PIP5K1C,PPP3CB,PPP5C,PRKCZ,PSMD8,PSME3,PTPRA,PTPRO,RASGRF1,RASGRP1,RELN,RIMS1,SLIT1,SMAD3,SSX2IP,ST…
GO:0055074	0.000126613	2.54017	9.71486	23	361	calcium ion homeostasis	GO_BP	ADRA1D,AKAP5,ATP2B2,CALB1,CALB2,CASQ1,CCKBR,CORO1A,DRD1,FKBP1B,GNB1,GNG3,HTR2A,KCNK3,MCHR1,NPY1R,P2RX5,PRKCB,RAP1GDS1,SLC24A3,SNCA,STOML2,THY1_x000D_
GO:0030808	0.000130582	3.69468	3.84827	13	143	regulation of nucleotide biosynthetic process	GO_BP	ADRA2A,AKAP5,CAP2,CRH,DRD1,GABBR1,GABBR2,GNAL,GRM3,HPCA,PDE2A,PID1,VIP_x000D_
GO:0007187	0.000131513	3.30627	4.92471	15	183	G-protein coupled receptor signaling pathway, coupled to cyclic nucleotide second messenger	GO_BP	ADCY1,ADRA1D,ADRA2A,CNR1,DRD1,GABBR1,GNAL,GNAZ,GNB1,GRIK3,GRM3,MCHR1,NPY1R,SSTR1,VIP_x000D_
GO:0065008	0.000134191	1.79539	34.0788	56	1389	regulation of biological quality	GO_BP	ABR,ACTN2,ACTR3B,ADCY1,ADRA1D,ADRA2A,AKAP5,ANO3,ARNTL,ARPC2,ARPC5,ATP2B2,ATP6V0B,ATP6V0D1,B4GALNT1,BCL11A,BDNF,BSCL2,CACNA1G,CACNB3,CALB1,CALB2,CAMK1,CASK,CASQ1,CCK,CCKBR,CDK16,CDK5,CDKL5,CLASP2,CNR1,CORO1A,CRH,CRHBP,CRYM,CX3CL1,CXADR,CYP26B1,DACT1,DAGLA,DGKB,DGKZ,DIO2,DPP6,DRD1,ENSA,EPHA5,ETV5,FABP3,FGD1,FGF13,FIBP,FKBP1B,FLRT1,GABRA5,GABRB3,GNB1,GNG3,GRIK1,GRIK3,HMGCR,HMOX2,HOMER1,HTR2A,ITPKA,K…
GO:0023051	0.000135933	2.26569	13.7993	29	550	regulation of signaling	GO_BP	ABR,ACTN2,ADAMTS3,ADRA2A,AGPAT1,AKAP5,ARHGAP44,ARHGDIG,ARNTL,ATP2B2,BDNF,CACNG3,CALB1,CDK16,CDK5,CDKN2D,CNR1,COPS5,CRH,CRHBP,CSPG5,CX3CL1,CYP26B1,DACT1,DDRGK1,DGKZ,DOK5,DRD1,DUSP14,DUSP3,DUSP7,ENSA,EPHA4,EPHA5,FBXL2,FGD1,FKBP1B,GNB1,GNG3,GNG4,GRIK1,GRIK3,GRM3,HMGCR,HOMER1,HTR2A,HTRA2,ITPKA,LANCL2,LASP1,LMO3,LRPAP1,METAP1,MTOR,NAPA,NETO2,NLE1,NLGN1,NLGN4X,NLK,NMU,NNAT,NPY1R,NRGN,NRXN1,P2RX5,PAK6,P…
GO:0060359	0.000146872	5.90488	1.55285	8	58	response to ammonium ion	GO_BP	CDK5,CNR1,CRH,CRHBP,DRD1,GABRB3,HOMER1,HTR2A,PARK2,PPP5C,SNCA_x000D_
GO:0051934	0.000146931	20.8409	0.296021	4	11	catecholamine uptake involved in synaptic transmission	GO_BP	DRD1,PARK2,SNCA,TOR1A_x000D_
GO:0090494	0.000146931	20.8409	0.296021	4	11	dopamine uptake	GO_BP	DRD1,PARK2,SNCA,TOR1A_x000D_
GO:0072503	0.000167944	2.48752	9.90324	23	368	cellular divalent inorganic cation homeostasis	GO_BP	ADRA1D,AKAP5,ATP2B2,CALB1,CALB2,CASQ1,CCKBR,CORO1A,DRD1,FKBP1B,GNB1,GNG3,HTR2A,KCNK3,MCHR1,NPY1R,P2RX5,PRKCB,RAP1GDS1,SLC24A3,SNCA,STOML2,THY1_x000D_
GO:0031279	0.000181019	4.48809	2.47581	10	92	regulation of cyclase activity	GO_BP	ADRA2A,AKAP5,CAP2,DRD1,GABBR1,GABBR2,GNAL,GRM3,HPCA,VIP_x000D_
GO:0097114	0.000185931	54.6007	0.134555	3	5	NMDA glutamate receptor clustering	GO_BP	NLGN1,NRXN1,RELN_x000D_
GO:0033555	0.000196987	4.93688	2.04523	9	76	multicellular organismal response to stress	GO_BP	ADRA2A,BDNF,CCK,CRH,DRD1,GABRA5,GRIK1,PENK,RELN_x000D_
GO:0051656	0.000214924	2.63077	8.14762	20	304	establishment of organelle localization	GO_BP	CDK5,CLASP2,COPZ1,EIF6,KIF3B,MYH10,NAPA,NLGN1,NLGN4X,PARK2,PIP5K1C,PRKCZ,RASGRP1,RIMS1,SLIT1,SNCA,STK25,STX1A,SYT5,TOR1A,UNC13A,YWHAZ_x000D_
GO:0051339	0.000216402	4.38068	2.52963	10	94	regulation of lyase activity	GO_BP	ADRA2A,AKAP5,CAP2,DRD1,GABBR1,GABBR2,GNAL,GRM3,HPCA,VIP_x000D_
GO:0001662	0.000219398	8.13161	0.888062	6	33	behavioral fear response	GO_BP	BDNF,CCK,CRH,DRD1,GABRA5,PENK_x000D_
GO:0007411	0.000227787	2.183	14.1824	29	532	axon guidance	GO_BP	ACTN2,ARPC2,ARPC5,B3GNT2,BDNF,CACNA1G,CACNB2,CACNB3,CAP2,CDK5,CHL1,CLASP2,CNTN6,CRMP1,DUSP7,EFNB3,EPHA3,EPHA4,EPHA5,GAP43,KCNQ2,MYH10,NRXN1,NRXN3,PIP5K1C,PPP5C,PSMD8,PSME3,PTPRA,PTPRO,RASGRF1,RASGRP1,RELN,SLIT1_x000D_
GO:0036211	0.000237312	1.47013	98.4135	130	3657	protein modification process	GO_BP	ACP2,ACTN2,ADCY1,ADRA2A,AKAP5,APBB1,ARPP19,ASPHD1,B3GALNT1,B3GALT2,B3GAT1,B3GNT2,B4GALNT1,B4GALT3,BCKDK,BCL11A,BDNF,BTBD1,CAMK1,CAMK2N1,CAMK4,CAMKV,CASK,CCK,CDK16,CDK5,CDK5R2,CDKL5,CDKN2D,COPS5,CRH,CX3CL1,DACT1,DCAF6,DDOST,DDRGK1,DOK5,DRD1,DTX4,DUSP14,DUSP3,DUSP7,DYRK2,ENC1,ENSA,EPHA3,EPHA4,EPHA5,EXTL1,FBXL2,FGF13,FKBP1B,GALNT1,GALNT14,GNG3,GNPTAB,HDAC9,HMGCR,HSPBP1,HTR2A,ITPKA,LARGE,LMO3,MAN1A1,…
GO:0060079	0.000243558	7.94292	0.903675	6	34	excitatory postsynaptic potential	GO_BP	BDNF,CDK5,GRIK1,NLGN1,NLGN4X,NRXN1,PRKCZ,RELN,RIMS1,SLC17A7,SNCA,STX1A_x000D_
GO:0022604	0.000246963	2.24	12.8634	27	478	regulation of cell morphogenesis	GO_BP	AKAP5,ARPC2,BCL11A,BDNF,CAMSAP1,CDK5,CDKL5,CLASP2,CORO1A,CPNE6,EPHA3,EPHA4,FGD1,FGF13,ITPKA,MYH10,NLGN1,OLFM1,PARK2,PTPRO,RELN,RIMS1,SMAD3,STK25,THY1,ULK2,UNC13A_x000D_
GO:0009152	0.00024991	2.85766	6.393	17	239	purine ribonucleotide biosynthetic process	GO_BP	ACOT7,ADCY1,ADK,ADRA2A,AKAP5,ATP5G3,CAP2,CRH,DRD1,GABBR1,GABBR2,GNAL,GRM3,GUK1,HPCA,PDE2A,PID1,PPCS,STOML2,VIP_x000D_
GO:0010646	0.000257036	2.17408	14.3293	29	570	regulation of cell communication	GO_BP	ABR,ACTN2,ADAMTS3,ADRA2A,AGPAT1,AKAP5,ARHGAP44,ARHGDIG,ARNTL,ATP2B2,BDNF,CACNG3,CALB1,CDK16,CDK5,CDKN2D,CNR1,COPS5,CRH,CRHBP,CSPG5,CX3CL1,CYP26B1,DACT1,DDRGK1,DGKZ,DOK5,DRD1,DUSP14,DUSP3,DUSP7,ENSA,EPHA4,EPHA5,FBXL2,FGD1,FKBP1B,GNB1,GNG3,GNG4,GRIK1,GRIK3,GRM3,HMGCR,HOMER1,HTR2A,HTRA2,ITPKA,LANCL2,LASP1,LMO3,LRPAP1,METAP1,MTOR,NAPA,NETO2,NLE1,NLGN1,NLGN4X,NLK,NMU,NNAT,NPY1R,NRGN,NRXN1,P2RX5,PAK6,P…
GO:0006091	0.000259205	2.27086	12.2176	26	454	generation of precursor metabolites and energy	GO_BP	ADCY1,ADRA2A,AGPAT1,AKAP5,ATP5G3,BDNF,COX5A,DLAT,DYRK2,GNB1,GNG3,GNG4,HTR2A,MCHR1,MTOR,NDUFB11,NDUFS2,PDHB,PID1,PPP1CA,RUNX1T1,SNCA,STX1A,SYT5,TPI1,VGF_x000D_
GO:0034332	0.000294401	3.85881	3.12167	11	116	adherens junction organization	GO_BP	ACTN2,CDH10,CDH12,CDH8,CDH9,CLASP2,EPHA3,PIP5K1C,PTPRJ,SMAD3,THY1_x000D_
GO:0048488	0.000304792	10.1928	0.616283	5	23	synaptic vesicle endocytosis	GO_BP	CDK5,NLGN1,NLGN4X,PIP5K1C,SNCA,SYT5,TOR1A_x000D_
GO:0001764	0.000310315	3.56858	3.65989	12	136	neuron migration	GO_BP	ASTN1,CCK,CDK5,CDK5R2,CDKL5,CHL1,DRD1,FGF13,MYH10,NDN,OLFM1,RELN_x000D_
GO:0007420	0.000312218	2.17023	13.7537	28	516	brain development	GO_BP	ABR,AKAP5,ATP2B2,ATP6V0D1,BTBD3,CA10,CDK5,CDK5R2,CRH,CRTAC1,DRD1,EML1,EPHA5,FGF13,GABRA5,HMGCS1,HPCA,HTRA2,KCNK3,MYH10,MYO16,NAPA,NEUROD6,NLGN4X,NNAT,NRGN,NRXN1,PLCB1,RELN,SLIT1,SSTR1,STMN1,SYNGR3,TPM3,TYRO3,VLDLR_x000D_
GO:0006470	0.000331988	3.15627	4.78509	14	182	protein dephosphorylation	GO_BP	ACP2,ARPP19,DUSP14,DUSP3,DUSP7,ENSA,FKBP1B,PIN1,PPEF1,PPM1E,PPP1CA,PPP1R11,PPP1R7,PPP2R5C,PPP3CB,PPP4R4,PPP5C,PRKCD,PTP4A1,PTPN3,PTPRA,PTPRJ,PTPRN,PTPRN2,PTPRO,PTPRR,RIMBP2,SMAD3_x000D_
GO:0052652	0.000350815	3.30936	4.25194	13	158	cyclic purine nucleotide metabolic process	GO_BP	ADCY1,ADRA2A,AKAP5,CAP2,CRH,DRD1,GABBR1,GABBR2,GNAL,GRM3,HPCA,PDE2A,VIP_x000D_
GO:0035335	0.000359127	4.0871	2.6911	10	100	peptidyl-tyrosine dephosphorylation	GO_BP	DUSP14,DUSP3,DUSP7,PTP4A1,PTPN3,PTPRA,PTPRJ,PTPRN2,PTPRO,PTPRR_x000D_
GO:0007214	0.000384147	9.61244	0.645864	5	24	gamma-aminobutyric acid signaling pathway	GO_BP	BDNF,GABBR1,GABBR2,GABRA5,PLCL2_x000D_
GO:0033673	0.000384621	2.84795	6.02806	16	224	negative regulation of kinase activity	GO_BP	CAMK2N1,CDKN2D,DRD1,DUSP14,DUSP3,DUSP7,HMGCR,NELL1,PARK2,PKIG,PPM1E,PRKCD,PTPRJ,RGS4,THY1,TRIB2_x000D_
GO:0043086	0.000403212	1.88559	22.0401	39	819	negative regulation of catalytic activity	GO_BP	ADRA2A,AKAP5,ARPP19,CAMK2N1,CDKN2D,CNR1,DGKZ,DRD1,DUSP14,DUSP3,DUSP7,DYNC1LI1,ENSA,FKBP1B,GABBR1,GABBR2,GRM3,HMGCR,HPCA,HSPBP1,NELL1,NLE1,PARK2,PHACTR1,PKIG,PPM1E,PPP1R11,PPP4R4,PRKCD,PRKCZ,PSMD8,PSME3,PTPRJ,PTPRN2,RGS4,RIMBP2,SNCA,THY1,TRIB2_x000D_
GO:0006875	0.000440158	2.18679	12.6482	26	470	cellular metal ion homeostasis	GO_BP	ADRA1D,AKAP5,ATP2B2,ATP6V0B,ATP6V0D1,CALB1,CALB2,CASQ1,CCKBR,CORO1A,DRD1,FKBP1B,GNB1,GNG3,HMOX2,HTR2A,KCNK3,MCHR1,NPY1R,P2RX5,PRKCB,RAP1GDS1,SLC24A3,SNCA,STOML2,THY1_x000D_
GO:1900542	0.000450541	2.9194	5.51675	15	205	regulation of purine nucleotide metabolic process	GO_BP	ADRA2A,AKAP5,CAP2,CRH,DRD1,GABBR1,GABBR2,GNAL,GRM3,HPCA,HTR2A,PDE2A,PID1,SNCA,VIP_x000D_
GO:0050807	0.000455705	3.95452	2.77183	10	103	regulation of synapse organization	GO_BP	BDNF,CAMK1,ETV5,FLRT1,LRRN3,NLGN1,NRXN1,NRXN3,RELN,SLIT1_x000D_
GO:0051928	0.000492331	3.9122	2.79874	10	104	positive regulation of calcium ion transport	GO_BP	AKAP5,ATP2B2,CACNB2,CASK,CRH,DRD1,HOMER1,P2RX5,SNCA,THY1_x000D_
GO:0006873	0.000494557	2.10243	14.1552	28	526	cellular ion homeostasis	GO_BP	ADRA1D,AKAP5,ATP2B2,ATP6V0B,ATP6V0D1,CALB1,CALB2,CASQ1,CCKBR,CORO1A,DRD1,FKBP1B,GNB1,GNG3,HMOX2,HTR2A,KCNK3,MCHR1,NPY1R,P2RX5,PRKCB,RAP1GDS1,SLC17A7,SLC24A3,SLC4A3,SNCA,STOML2,THY1_x000D_
GO:0021766	0.000513015	4.81074	1.85686	8	69	hippocampus development	GO_BP	AKAP5,CDK5,CDK5R2,DRD1,EPHA5,FGF13,NEUROD6,RELN_x000D_
GO:0051580	0.000557878	13.2591	0.403665	4	15	regulation of neurotransmitter uptake	GO_BP	DRD1,PARK2,SNCA,TOR1A_x000D_
GO:0098660	0.000570919	1.95599	17.9227	33	666	inorganic ion transmembrane transport	GO_BP	ACTN2,ADRA2A,ATP2B2,ATP5G3,ATP6V0B,ATP6V0D1,CACNA1G,CACNB2,CACNB3,CACNG3,COX5A,DPP6,FKBP1B,GABRA5,GABRB3,KCNF1,KCNIP1,KCNJ6,KCNJ9,KCNK1,KCNK3,KCNN1,KCNQ2,KCNV1,PANX1,PDE2A,PTPN3,SCN3B,SLC17A7,SLC24A3,SLC4A3,SLC8A2,STOML2_x000D_
GO:0051046	0.000594115	2.21525	11.5142	24	441	regulation of secretion	GO_BP	ABR,ADRA2A,AKAP5,ARNTL,C12orf4,CACNA1G,CCK,CDK16,CDK5,CDK5R2,CLASP2,CNR1,CRH,CRHBP,CX3CL1,ENSA,EPHA5,FKBP1B,GRIK1,HMGCR,HTR2A,NAPA,NLGN1,NMU,NNAT,NPY1R,NRXN1,PANX1,PARK2,PLCB1,PPP3CB,PRKCZ,RAB15,RALA,RASGRP1,RBP4,RIMS1,SMPD3,SNCA,SPCS3,STX1A,SYT5,UNC13A_x000D_
GO:0023041	0.00062501	27.2969	0.188377	3	7	neuronal signal transduction	GO_BP	NLGN1,NRXN1,OLFM1_x000D_
GO:0048671	0.00062501	27.2969	0.188377	3	7	negative regulation of collateral sprouting	GO_BP	BCL11A,FGF13,ULK2_x000D_
GO:1900273	0.00062501	27.2969	0.188377	3	7	positive regulation of long-term synaptic potentiation	GO_BP	DRD1,NRGN,RELN_x000D_
GO:0007194	0.00068273	8.3001	0.726597	5	27	negative regulation of adenylate cyclase activity	GO_BP	ADRA2A,AKAP5,GABBR1,GABBR2,GRM3_x000D_
GO:1901293	0.000727171	2.37219	8.96136	20	333	nucleoside phosphate biosynthetic process	GO_BP	ACOT7,ADCY1,ADK,ADRA2A,AKAP5,ATP5G3,CAP2,CRH,DRD1,GABBR1,GABBR2,GNAL,GRM3,GUK1,HPCA,PDE2A,PID1,PPCS,STOML2,VIP_x000D_
GO:0051968	0.000728118	12.1534	0.430576	4	16	positive regulation of synaptic transmission, glutamatergic	GO_BP	DRD1,NLGN1,NRXN1,RELN_x000D_
GO:0030815	0.000742805	6.26983	1.10335	6	41	negative regulation of cAMP metabolic process	GO_BP	ADRA2A,AKAP5,GABBR1,GABBR2,GRM3,PDE2A_x000D_
GO:0008306	0.000751197	4.51357	1.9645	8	73	associative learning	GO_BP	CDK5,CRH,DRD1,GABRA5,HMGCR,NPTX2,NRGN,RELN_x000D_
GO:0045597	0.000763232	1.84822	21.2509	37	793	positive regulation of cell differentiation	GO_BP	AKAP5,ARNTL,ARPC2,BCL11A,BDNF,CAMK1,CDKL5,CNR1,CPNE6,CX3CL1,CYP26B1,DACT1,EGR3,ENC1,EPHA3,EPHA4,ETV5,FKBP1B,HTR2A,ITPKA,LMO3,MMD,MTOR,NELL1,NLGN1,OLFM1,PARK2,PIN1,PLCB1,PRKCZ,PRMT5,RASGRP1,RELN,RIMS1,SMAD3,SNX3,STK25,UNC13A,VLDLR_x000D_
GO:0031399	0.000769058	1.58006	45.4796	67	1690	regulation of protein modification process	GO_BP	ACTN2,ADCY1,ADRA2A,AKAP5,ARPP19,BDNF,CAMK1,CAMK2N1,CCK,CDK5,CDK5R2,CDKN2D,COPS5,CRH,CX3CL1,DACT1,DDRGK1,DRD1,DUSP14,DUSP3,DUSP7,DYNC1LI1,ENSA,EPHA4,FGF13,FKBP1B,GNG3,HMGCR,HSPBP1,HTR2A,LMO3,MMD,MTOR,NELL1,PAK6,PAK7,PARK2,PID1,PIN1,PKIG,PLCB1,PLCL2,PPM1E,PPP1R11,PPP1R7,PPP2R5C,PPP4R4,PPP5C,PRKCD,PRKCZ,PRMT5,PSMD8,PSME3,PTPRA,PTPRJ,PTPRR,RASGRF1,RASGRP1,RELN,RGS4,RIMBP2,SMAD3,SNCA,STK25,THY1,TRIB2,…
GO:0030036	0.000807496	2.55632	7.08341	17	268	actin cytoskeleton organization	GO_BP	ABR,ACTN2,ACTR3B,ADRA2A,ARPC2,ARPC5,CASQ1,CDK5,CLASP2,CORO1A,CORO2B,CXADR,EPHA3,EPHA5,FGD1,FSCN1,ITPKA,MTOR,MYH10,MYO1B,PAK6,PAK7,PARK2,PHACTR1,PIP5K1C,PPM1E,PRKCD,PRKCZ,RACGAP1,RALA,SMAD3,TNFAIP1_x000D_
GO:0071870	0.000812969	7.93874	0.753507	5	28	cellular response to catecholamine stimulus	GO_BP	BDNF,DRD1,GNB1,PARK2,SNCA_x000D_
GO:0035556	0.000831382	1.74042	27.6588	45	1068	intracellular signal transduction	GO_BP	ABR,ACTN2,ADCY1,ADRA2A,AKAP5,ARF3,ARF5,ARHGAP44,ARHGDIG,ARL4C,ARNTL,ARPC2,ARPC5,CAMK4,CASQ1,CDKN2D,CLASP2,COPS5,CX3CL1,DACT1,DDRGK1,DGKB,DGKZ,DOK5,DRD1,DUSP14,DUSP3,DUSP7,DYRK2,EPHA4,EPHA5,FBXL2,FGD1,FGF13,FKBP1B,FLRT1,GNAZ,GNB1,GNG3,HMGCR,HPCA,HTR2A,HTRA2,LMO3,MAST3,MTOR,MYH10,NCALD,NLGN1,NLK,NRGN,P2RX5,PAK6,PAK7,PARK2,PDE2A,PI4KA,PIK3R2,PIN1,PLCB1,PLCB4,PLCL2,PLK2,PPP2R5C,PPP3CB,PPP5C,PRKCB,PRK…
GO:0072522	0.000841966	2.99104	4.66213	13	175	purine-containing compound biosynthetic process	GO_BP	ACOT7,ADCY1,ADK,ADRA2A,AKAP5,ATP5G3,CAP2,CRH,DRD1,GABBR1,GABBR2,GNAL,GRM3,GUK1,HPCA,PDE2A,PID1,PPCS,STOML2,VIP_x000D_
GO:0071705	0.000866198	1.90471	18.3687	33	690	nitrogen compound transport	GO_BP	ADRA2A,AKAP5,ARNTL,AZIN1,BDNF,CCK,CDC40,CDK16,CNR1,CRH,CRHBP,CRYM,DRD1,ENSA,EPHA5,FKBP1B,GRIK1,HMGCR,HTR2A,NNAT,NRXN1,PARK2,PPFIA2,PPP3CB,PTPRN,RBP4,RFTN1,RIMS1,SERINC3,SLC17A7,SLC1A1,SLC35B1,SMPD3,SNCA,SPCS3,STX1A,SYT5,TOR1A,VGF,VIP_x000D_
GO:0006112	0.000923775	2.95892	4.70942	13	175	energy reserve metabolic process	GO_BP	ADCY1,ADRA2A,AGPAT1,AKAP5,DYRK2,GNB1,GNG3,GNG4,MTOR,PID1,PPP1CA,STX1A,SYT5_x000D_
GO:0097119	0.000980071	21.8362	0.215288	3	8	postsynaptic density protein 95 clustering	GO_BP	NLGN1,NRXN1,RELN_x000D_
GO:1901653	0.00100232	2.05788	13.3748	26	497	cellular response to peptide	GO_BP	ACTN2,ADCY1,ATP6V0B,ATP6V0D1,CRHBP,DRD1,DUSP7,GNB1,GNG3,GNG4,HDAC9,MTOR,PID1,PIK3R2,PPP5C,PRKCB,PRKCD,PRKCZ,PSMD8,PSME3,PTPRA,RASGRF1,RASGRP1,RRAGB,SSTR1,VLDLR_x000D_
GO:0043434	0.00100552	1.97351	15.5545	29	578	response to peptide hormone	GO_BP	ACTN2,ADCY1,ATP6V0B,ATP6V0D1,CRHBP,DRD1,DUSP7,FABP3,GNB1,GNG3,GNG4,HDAC9,MTOR,PID1,PIK3R2,PPP5C,PRKCB,PRKCD,PRKCZ,PSMD8,PSME3,PTPRA,PTPRN,RASGRF1,RASGRP1,RRAGB,SSTR1,VGF,VLDLR_x000D_
GO:0007193	0.00107405	4.8568	1.60808	7	60	adenylate cyclase-inhibiting G-protein coupled receptor signaling pathway	GO_BP	ADCY1,ADRA2A,GABBR1,GNAL,GNAZ,GRIK3,GRM3,MCHR1,NPY1R_x000D_
GO:0043267	0.00112785	7.30273	0.807329	5	30	negative regulation of potassium ion transport	GO_BP	ACTN2,AKAP5,HTR2A,PLCB4,VIP_x000D_
GO:0031958	0.00117307	10.4159	0.484398	4	18	corticosteroid receptor signaling pathway	GO_BP	ARNTL,BDNF,LMO3,PPP5C_x000D_
GO:1903861	0.00117307	10.4159	0.484398	4	18	positive regulation of dendrite extension	GO_BP	CPNE6,PARK2,RIMS1,UNC13A_x000D_
GO:0030799	0.00118691	3.02667	4.25194	12	158	regulation of cyclic nucleotide metabolic process	GO_BP	ADRA2A,AKAP5,CAP2,CRH,DRD1,GABBR1,GABBR2,GNAL,GRM3,HPCA,PDE2A,VIP_x000D_
GO:0051130	0.00122479	1.73071	25.7371	42	970	positive regulation of cellular component organization	GO_BP	ABR,ACTN2,ACTR3B,AKAP5,ARPC2,ARPC5,BCL11A,BDNF,CAMK1,CCK,CDK5,CDKL5,CLASP2,CNR1,CORO1A,CPNE6,ENC1,EPHA3,EPHA4,FAM20B,FKBP1B,FLRT1,FSCN1,HPCA,HTRA2,ITPKA,LRRN3,MTOR,NLGN1,NRXN1,NRXN3,OLFM1,PARK2,PLCB1,PPM1E,PRKCD,PSMD8,PTPRJ,RALA,RELN,RIMS1,SMAD3,SNCA,SNX3,STK25,STOML2,TOR1A,UNC13A,VLDLR,YWHAZ_x000D_
GO:0045055	0.00126766	4.1306	2.12597	8	79	regulated secretory pathway	GO_BP	ABR,C12orf4,CDK5,CORO1A,CRHBP,RAB15,RASGRP1,RIMS1_x000D_
GO:0045184	0.00128212	1.51894	51.5076	73	1914	establishment of protein localization	GO_BP	ACTN2,ADRA2A,AKAP5,AP1S1,ARF3,ARF5,ARNTL,ATP6V0B,ATP6V0D1,C5orf30,CAMK1,CAMK4,CDK16,CDK5,CLASP2,CNR1,COPZ1,CRH,CX3CL1,DACT1,DDOST,DRD1,DYRK2,ENSA,EPHA5,FAM20B,FKBP1B,GNPTAB,GUK1,HMGCR,HPCA,HTRA2,MTOR,NAPA,NECAB3,NLGN1,NNAT,NRXN1,PANX1,PARK2,PDE2A,PID1,PIK3R2,PKIG,PPP3CB,PRKCB,PRKCZ,PSMD8,PTPRN,RAB14,RAB15,RAB6B,RASGRP1,RBP4,RFTN1,RIMS1,RTN2,SCG2,SMAD3,SNX3,SPCS3,STX1A,SYT5,TIMM17A,TMED3,TOR1A,UBL…
GO:0045859	0.00129157	2.61137	6.11407	15	232	regulation of protein kinase activity	GO_BP	ACTN2,ADCY1,ADRA2A,CAMK1,CAMK2N1,CDK5,CDK5R2,CDKN2D,DRD1,DUSP14,DUSP3,DUSP7,EPHA4,FGF13,GNG3,HMGCR,HTR2A,MMD,MTOR,NELL1,PAK6,PAK7,PKIG,PPM1E,PPP5C,PRKCD,PRKCZ,PSMD8,PSME3,PTPRA,PTPRJ,RASGRF1,RASGRP1,RELN,RGS4,SNCA,STK25,THY1,TRIB2,VLDLR_x000D_
GO:1902580	0.00138573	1.65037	31.5314	49	1183	single-organism cellular localization	GO_BP	ACTN2,AKAP5,ARNTL,C12orf4,CDK5,CLASP2,COPZ1,DACT1,DDOST,DPP6,DRD1,DYRK2,EIF6,ETV5,FAM20B,FGF13,GNPTAB,HPCA,HTRA2,KIF3B,LZTFL1,MTOR,NAPA,NLGN1,NLGN4X,NRXN1,PARK2,PDE2A,PID1,PIK3R2,PIP5K1C,PKIG,PPP3CB,PRKCZ,PSMD8,RAB15,RASGRP1,RELN,RFTN1,RIMS1,SCN3B,SMAD3,SNCA,SNX3,SPCS3,STX1A,SYT5,TIMM17A,TOR1A,UBL4A,UNC13A,VTI1B,YWHAZ,ZDHHC4_x000D_
GO:0051967	0.00144083	18.1957	0.242199	3	9	negative regulation of synaptic transmission, glutamatergic	GO_BP	GRIK1,GRIK3,HTR2A_x000D_
GO:0061179	0.00144083	18.1957	0.242199	3	9	negative regulation of insulin secretion involved in cellular response to glucose stimulus	GO_BP	ADRA2A,FKBP1B,HMGCR_x000D_
GO:0070050	0.00144083	18.1957	0.242199	3	9	neuron cellular homeostasis	GO_BP	PARK2,SLC17A7,TYRO3_x000D_
GO:0014059	0.00145457	9.72094	0.511309	4	19	regulation of dopamine secretion	GO_BP	CNR1,HTR2A,PARK2,SNCA_x000D_
GO:2000311	0.00145457	9.72094	0.511309	4	19	regulation of alpha-amino-3-hydroxy-5-methyl-4-isoxazole propionate selective glutamate receptor activity	GO_BP	CACNG3,NLGN1,NRXN1,RELN_x000D_
GO:0051937	0.00147476	6.81448	0.854651	5	32	catecholamine transport	GO_BP	ADRA2A,CNR1,CRH,DRD1,HTR2A,PARK2,SNCA,STX1A,TOR1A_x000D_
GO:0035249	0.0016104	6.65573	0.870528	5	33	synaptic transmission, glutamatergic	GO_BP	CDH8,CDK5,CNR1,DRD1,GRIK1,GRIK3,GRM3,HTR2A,NAPA,NLGN1,NRXN1,PARK2,RELN,SLC17A7,UNC13A_x000D_
GO:0071901	0.0016958	3.27976	3.28314	10	122	negative regulation of protein serine/threonine kinase activity	GO_BP	CDKN2D,DUSP14,DUSP3,DUSP7,HMGCR,NELL1,PKIG,PRKCD,PTPRJ,RGS4_x000D_
GO:0071867	0.00175812	6.51907	0.888062	5	33	response to monoamine	GO_BP	BDNF,DRD1,GNB1,PARK2,SNCA_x000D_
GO:0055080	0.00176871	1.89479	16.1466	29	600	cation homeostasis	GO_BP	ADRA1D,AKAP5,ATP2B2,ATP6V0B,ATP6V0D1,CALB1,CALB2,CASQ1,CCKBR,CORO1A,DRD1,FKBP1B,GNB1,GNG3,HMOX2,HTR2A,KCNK3,MCHR1,NPY1R,P2RX5,PARK2,PRKCB,RAP1GDS1,SLC17A7,SLC24A3,SLC4A3,SNCA,STOML2,THY1_x000D_
GO:0006491	0.00177993	9.11281	0.53822	4	20	N-glycan processing	GO_BP	GNPTAB,MAN1A1,MGAT4B,ST8SIA3_x000D_
GO:0007167	0.00186646	1.61579	32.8045	50	1219	enzyme linked receptor protein signaling pathway	GO_BP	ABR,ACTN2,ADAMTS3,ADCY1,ADRA2A,ARPC2,ARPC5,ATP6V0B,ATP6V0D1,BDNF,CAMK4,CLASP2,DOK5,DUSP3,DUSP7,EFNB3,EPHA3,EPHA4,EPHA5,FGD1,FIBP,FLRT1,MTOR,MYH10,NDN,NLK,PID1,PIK3R2,PIN1,PLCB1,PPP1CA,PPP5C,PRKCB,PRKCD,PRKCZ,PSMD8,PSME3,PTPRA,PTPRJ,PTPRR,RAB14,RALA,RASGRF1,RASGRP1,RIT2,RRAGB,SMAD3,SNCA,STYK1,SUB1_x000D_
GO:0044699	0.00187255	1.62742	143.917	163	7045	single-organism process	GO_BP	ABCD2,ABR,ACOT7,ACOT8,ACP2,ACTN2,ACTR10,ACTR3B,ADAMTS3,ADCY1,ADK,ADRA1D,ADRA2A,AGPAT1,AHCY,AKAP5,ANO3,AP1S1,APBB1,ARF3,ARF5,ARHGAP44,ARHGDIG,ARL4C,ARNTL,ARPC2,ARPC5,ARPP19,ASAP1,ASPHD1,ASTN1,ATP2B2,ATP5G3,ATP6V0B,ATP6V0D1,ATXN10,AZIN1,B3GALNT1,B3GALT2,B3GAT1,B3GNT2,B4GALNT1,B4GALT3,B9D1,BCKDK,BCL11A,BDNF,BSCL2,BTBD3,BZW2,C12orf4,C14orf1,C5orf30,CA10,CA4,CACNA1G,CACNB2,CACNB3,CACNG3,CALB1,CALB2,CA…
GO:0010522	0.0018857	3.85764	2.26052	8	84	regulation of calcium ion transport into cytosol	GO_BP	AKAP5,CASQ1,CORO1A,DRD1,FKBP1B,P2RX5,SNCA,THY1_x000D_
GO:0061000	0.00201738	15.5953	0.26911	3	10	negative regulation of dendritic spine development	GO_BP	ASAP1,NLGN1,PLK2_x000D_
GO:0090129	0.00201738	15.5953	0.26911	3	10	positive regulation of synapse maturation	GO_BP	NRXN1,NRXN3,RELN_x000D_
GO:0097104	0.00201738	15.5953	0.26911	3	10	postsynaptic membrane assembly	GO_BP	NLGN1,NLGN4X,NRXN1_x000D_
GO:0097120	0.00201738	15.5953	0.26911	3	10	receptor localization to synapse	GO_BP	NLGN1,NRXN1,RELN_x000D_
GO:0051952	0.00205268	8.69287	0.557826	4	21	regulation of amine transport	GO_BP	ADRA2A,CCK,CNR1,CRH,DRD1,GRIK1,HTR2A,PARK2,SNCA,STX1A,TOR1A_x000D_
GO:0048675	0.00208037	8.65991	0.559881	4	21	axon extension	GO_BP	BCL11A,BDNF,CDK5,CDKL5,CLASP2,NDN,OLFM1,PPP3CB,SLIT1,ULK2_x000D_
GO:0007631	0.00209771	3.43929	2.82565	9	105	feeding behavior	GO_BP	BDNF,CCK,CCKBR,CNR1,DACH1,DRD1,MCHR1,NMU,NPY1R_x000D_
GO:0034436	0.00212913	72.6411	0.0807329	2	3	glycoprotein transport	GO_BP	GUK1,VLDLR_x000D_
GO:0097155	0.00212913	72.6411	0.0807329	2	3	fasciculation of sensory neuron axon	GO_BP	EPHA3,EPHA4_x000D_
GO:1900244	0.00212913	72.6411	0.0807329	2	3	positive regulation of synaptic vesicle endocytosis	GO_BP	NLGN1,TOR1A_x000D_
GO:0015874	0.00215249	8.57623	0.565131	4	21	norepinephrine transport	GO_BP	ADRA2A,CRH,SNCA,STX1A_x000D_
GO:0009894	0.00235743	1.79735	18.757	32	697	regulation of catabolic process	GO_BP	ABCD2,ADRA2A,ARNTL,AZIN1,BSCL2,CNOT7,CNR1,DACT1,DDRGK1,DYNC1LI1,FBXL2,HSPBP1,HTR2A,HTRA2,MTOR,NELL1,NRBF2,PARK2,PIK3R2,PLK2,PPP1CA,PRKCD,PSMD8,PSME3,PTPN3,RRAGB,SMAD3,SNCA,SNX3,TRIB2,ULK2,VIP_x000D_
GO:0051641	0.00247811	1.85436	16.5675	29	670	cellular localization	GO_BP	ABR,ACTN2,ADRA2A,AKAP5,AP1S1,ARHGAP44,ARL4C,ARNTL,ATP5G3,BDNF,C12orf4,CACNA1G,CAMK1,CAMK4,CASK,CASQ1,CCK,CDC40,CDK16,CDK5,CDK5R2,CEP68,CLASP2,CNR1,COPS5,COPZ1,CORO1A,CRH,CRHBP,CSPG5,CX3CL1,DACT1,DDOST,DPP6,DRD1,DYRK2,EIF6,ENSA,EPHA5,ETV5,FAM20B,FGF13,FKBP1B,GNPTAB,HMGCR,HPCA,HTR2A,HTRA2,IFT57,KIF3B,KIF3C,LZTFL1,MTCH2,MTOR,MYH10,MYO1B,NAPA,NECAB3,NLGN1,NLGN4X,NMU,NNAT,NPY1R,NRXN1,NRXN3,P2RX5,PANX1…
GO:0006812	0.00249004	2.1229	9.93729	20	384	cation transport	GO_BP	ACTN2,ADRA2A,AKAP5,ATP2B2,ATP5G3,ATP6V0B,ATP6V0D1,CACNA1G,CACNB2,CACNB3,CACNG3,CASK,CASQ1,CDK5,CNR1,COMMD9,CORO1A,COX5A,CRH,DPP6,DRD1,FKBP1B,HOMER1,HTR2A,KCNF1,KCNIP1,KCNJ6,KCNJ9,KCNK1,KCNK3,KCNN1,KCNQ2,KCNV1,P2RX5,PANX1,PARK2,PDE2A,PLCB4,PRKCB,PTPN3,SCN3B,SERINC3,SLC17A7,SLC1A1,SLC24A3,SLC30A9,SLC8A2,SNCA,SNX3,STOML2,THY1,TOR1A,TUSC3,VIP_x000D_
GO:0030534	0.00251837	3.09302	3.46247	10	130	adult behavior	GO_BP	CDK5,CHL1,CRHBP,DRD1,EFNB3,EPHA4,GRIK1,HOMER1,HTR2A,HTRA2,NLGN4X,NRXN1,NRXN3,PARK2,SNCA_x000D_
GO:0051588	0.00252783	5.93482	0.961308	5	36	regulation of neurotransmitter transport	GO_BP	DRD1,NAPA,NLGN1,PARK2,RIMS1,SNCA,STX1A,TOR1A,UNC13A_x000D_
GO:0098771	0.00253926	1.8445	16.5503	29	615	inorganic ion homeostasis	GO_BP	ADRA1D,AKAP5,ATP2B2,ATP6V0B,ATP6V0D1,CALB1,CALB2,CASQ1,CCKBR,CORO1A,DRD1,FKBP1B,GNB1,GNG3,HMOX2,HTR2A,KCNK3,MCHR1,NPY1R,P2RX5,PARK2,PRKCB,RAP1GDS1,SLC17A7,SLC24A3,SLC4A3,SNCA,STOML2,THY1_x000D_
GO:0043279	0.00256395	3.08548	3.47152	10	129	response to alkaloid	GO_BP	CDK5,CNR1,CRH,CRHBP,DRD1,GNAL,HOMER1,HTR2A,PPP5C,SNCA_x000D_
GO:0051953	0.00257553	8.09927	0.592042	4	22	negative regulation of amine transport	GO_BP	ADRA2A,CNR1,CRH,SNCA_x000D_
GO:0044802	0.00260494	1.71084	22.7936	37	847	single-organism membrane organization	GO_BP	ACTN2,ANO3,CDK5,CLASP2,COPZ1,CORO1A,DDOST,DPP6,ETV5,FGF13,HPCA,LZTFL1,MTCH2,MYH10,NLGN1,NLGN4X,NRXN1,PARK2,PID1,PRKCB,PRKCD,PRKCZ,RAB15,RELN,RFTN1,SCN3B,SNCA,SNX3,SPCS3,STOML2,STX1A,TOR1A,UBL4A,UBXN2B,VTI1B,YWHAZ,ZDHHC4_x000D_
GO:0045762	0.0026235	4.76726	1.39937	6	52	positive regulation of adenylate cyclase activity	GO_BP	AKAP5,CAP2,DRD1,GNAL,HPCA,VIP_x000D_
GO:0016192	0.00266987	1.57744	34.2183	51	1278	vesicle-mediated transport	GO_BP	ABR,ACTN2,ADRA2A,AP1S1,ARF3,ARF5,ARHGAP44,ARL4C,ARPC2,ARPC5,C12orf4,CACNA1G,CDK16,CDK5,CDK5R2,CLASP2,COPS5,COPZ1,CORO1A,CPNE6,CRHBP,GULP1,LRPAP1,MYH10,MYO1B,NAPA,NCALD,NLGN1,NLGN4X,PARK2,PIK3R2,PIP5K1C,PLCB1,PPP3CB,PRKCD,RAB14,RAB15,RAB6B,RALA,RASGRP1,RIMS1,SCRN3,SMPD3,SNCA,SNX3,STX1A,SYT5,TOR1A,TRAPPC2L,TUSC2,TYRO3,UNC13A,VLDLR,VTI1B_x000D_
GO:0007584	0.00267984	2.725	4.68251	12	174	response to nutrient	GO_BP	AHCY,BDNF,CDKN2D,CNR1,ENSA,FKBP1B,HMGCR,HMGCS1,MTOR,SST,SSTR1,VLDLR_x000D_
GO:0021537	0.00271274	2.49253	5.94733	14	221	telencephalon development	GO_BP	AKAP5,BTBD3,CDK5,CDK5R2,CRTAC1,DRD1,EPHA5,FGF13,MYH10,NEUROD6,NRGN,PLCB1,RELN,VLDLR_x000D_
GO:0043524	0.00271274	3.05958	3.49843	10	130	negative regulation of neuron apoptotic process	GO_BP	BDNF,CHL1,CORO1A,GABRA5,GABRB3,PARK2,PIN1,SNCA,TOX3,TYRO3_x000D_
GO:0007191	0.0027188	13.6451	0.296021	3	11	adenylate cyclase-activating dopamine receptor signaling pathway	GO_BP	DRD1,GNAL,GNB1_x000D_
GO:1901698	0.00272672	1.68215	24.4555	39	927	response to nitrogen compound	GO_BP	ACTN2,ADCY1,AKAP5,ATP6V0B,ATP6V0D1,BDNF,CDK5,CNR1,CRH,CRHBP,DRD1,DUSP7,EGR3,FABP3,GABRB3,GNAL,GNB1,GNG3,GNG4,HDAC9,HMGCS1,HOMER1,HPCA,HTR2A,MTOR,P2RX5,PANX1,PARK2,PDE2A,PID1,PIK3R2,PPP5C,PRKCB,PRKCD,PRKCZ,PSMD8,PSME3,PTPRA,PTPRN,RASGRF1,RASGRP1,RFTN1,RRAGB,SMAD3,SNCA,SST,SSTR1,UROS,VGF,VLDLR_x000D_
GO:0043409	0.00281157	3.59669	2.4075	8	90	negative regulation of MAPK cascade	GO_BP	DACT1,DUSP14,DUSP3,DUSP7,HMGCR,LMO3,PARK2,PIN1,PRKCD,PTPRJ,PTPRR,RGS4_x000D_
GO:0035303	0.00303545	2.82666	4.14429	11	154	regulation of dephosphorylation	GO_BP	ARPP19,ENSA,FKBP1B,PIN1,PPP1R11,PPP1R7,PPP2R5C,PPP4R4,PRKCD,RIMBP2,SMAD3_x000D_
GO:0023014	0.0030466	1.69322	23.0089	37	855	signal transduction by protein phosphorylation	GO_BP	ACTN2,ADRA2A,COPS5,CX3CL1,DACT1,DOK5,DUSP14,DUSP3,DUSP7,EPHA4,FGF13,GNG3,HMGCR,HTR2A,LMO3,NLK,PAK6,PAK7,PARK2,PIN1,PLCB1,PPP5C,PRKCD,PRKCZ,PRMT5,PSMD8,PSME3,PTPRA,PTPRJ,PTPRR,RASGRF1,RASGRP1,RGS4,SCG2,STK25,TRIB2,TYRO3_x000D_
GO:0007269	0.00316195	3.94377	1.93436	7	73	neurotransmitter secretion	GO_BP	CASK,CDK5,NAPA,NLGN1,NRXN1,NRXN3,PARK2,PIP5K1C,PPFIA2,RIMS1,SLC17A7,SLC1A1,SNCA,STX1A,SYT5,UNC13A_x000D_
GO:0007405	0.00318177	4.56805	1.45319	6	54	neuroblast proliferation	GO_BP	BDNF,CX3CL1,DAGLA,EML1,FGF13,RACGAP1_x000D_
GO:0016049	0.00326904	2.21743	8.07774	17	305	cell growth	GO_BP	APBB1,BCL11A,BDNF,CDK5,CDKL5,CDKN2D,CGREF1,CLASP2,CPNE6,FGF13,FLRT1,GNG4,MTOR,NDN,OLFM1,PAK7,PARK2,PIN1,PPP3CB,PRKCZ,PTPRJ,RIMS1,SLIT1,SMAD3,SMARCA2,SORBS2,ULK2,UNC13A_x000D_
GO:0009100	0.00331338	1.98917	11.6255	22	432	glycoprotein metabolic process	GO_BP	B3GALNT1,B3GALT2,B3GAT1,B3GNT2,B4GALNT1,B4GALT3,CSPG5,DDOST,EXTL1,GALNT1,GALNT14,GLCE,GNPTAB,LARGE,MAN1A1,MGAT4B,NECAB3,PLCB1,ST8SIA3,ST8SIA5,TUSC3,UST_x000D_
GO:0050768	0.0033146	2.53192	5.43602	13	202	negative regulation of neurogenesis	GO_BP	ASAP1,BCL11A,BDNF,CDK5,EPHA4,FGF13,NLGN1,OLFM1,PLK2,PTPRO,RAP1GAP2,THY1,ULK2_x000D_
GO:0009653	0.00335088	1.39985	72.0864	94	2689	anatomical structure morphogenesis	GO_BP	ABR,ACTN2,ADCY1,AKAP5,APBB1,ARPC2,ARPC5,ASAP1,ATP2B2,ATP6V0D1,B3GNT2,B9D1,BCL11A,BDNF,BTBD3,C5orf30,CACNA1G,CACNB2,CACNB3,CALB1,CAMK1,CAMSAP1,CAP2,CASQ1,CCK,CDK5,CDK5R2,CDKL5,CHL1,CLASP2,CNTN6,CORO1A,CPNE6,CRMP1,CX3CL1,CYP26B1,DACT1,DUSP7,EFNB3,EGR3,EPHA3,EPHA4,EPHA5,ETV5,FGD1,FGF13,FJX1,FLRT1,GAP43,HDAC9,HSBP1,IFT57,ITPKA,KCNQ2,LMO4,MYH10,NDN,NLE1,NLGN1,NPY1R,NRXN1,NRXN3,OLFM1,PARK2,PID1,PIP5K1C…
GO:0007204	0.0034542	2.4214	6.10879	14	227	positive regulation of cytosolic calcium ion concentration	GO_BP	ADRA1D,AKAP5,CASQ1,CCKBR,CORO1A,DRD1,FKBP1B,GNB1,GNG3,HTR2A,MCHR1,P2RX5,SNCA,THY1_x000D_
GO:0006486	0.00371751	2.18721	8.18094	17	304	protein glycosylation	GO_BP	B3GALNT1,B3GALT2,B3GAT1,B3GNT2,B4GALNT1,B4GALT3,DDOST,EXTL1,GALNT1,GALNT14,GNPTAB,LARGE,MAN1A1,MGAT4B,ST8SIA3,ST8SIA5,TUSC3_x000D_
GO:0097061	0.00373797	5.36664	1.04953	5	39	dendritic spine organization	GO_BP	CDK5,EPHA4,ITPKA,NLGN1,RELN_x000D_
GO:0001933	0.00393237	2.47713	5.54586	13	210	negative regulation of protein phosphorylation	GO_BP	CAMK2N1,CDKN2D,DACT1,DRD1,DUSP14,DUSP3,DUSP7,HMGCR,LMO3,NELL1,PARK2,PID1,PIN1,PKIG,PPM1E,PPP5C,PRKCD,PRKCZ,PTPRJ,PTPRR,RGS4,SMAD3,SNCA,THY1,TRIB2_x000D_
GO:0050801	0.00394663	4.34887	1.51548	6	58	ion homeostasis	GO_BP	ADRA1D,AKAP5,ATP2B2,ATP6V0B,ATP6V0D1,CACNA1G,CALB1,CALB2,CASQ1,CCK,CCKBR,CORO1A,CRH,DRD1,FABP3,FKBP1B,GNB1,GNG3,HMOX2,HTR2A,KCNK3,MCHR1,NPY1R,P2RX5,PARK2,PRKCB,PTPN3,RAP1GDS1,SCN3B,SLC17A7,SLC24A3,SLC4A3,SNCA,STOML2,THY1_x000D_
GO:0051223	0.00404742	1.988	11.0955	21	420	regulation of protein transport	GO_BP	ADRA2A,AKAP5,ARNTL,CAMK1,CAMK4,CDK16,CDK5,CNR1,CRH,CX3CL1,DACT1,DYRK2,ENSA,EPHA5,FAM20B,FKBP1B,HMGCR,HPCA,HTRA2,MTOR,NNAT,NRXN1,PANX1,PARK2,PDE2A,PIK3R2,PKIG,PPP3CB,PRKCZ,PSMD8,RASGRP1,RBP4,SMAD3,SNX3,SPCS3,STX1A,SYT5_x000D_
GO:0034220	0.00406446	2.37429	6.22211	14	241	ion transmembrane transport	GO_BP	ACTN2,ADRA2A,ANO3,ATP2B2,ATP5G3,ATP6V0B,ATP6V0D1,CACNA1G,CACNB2,CACNB3,CACNG3,CASK,CASQ1,COX5A,CRH,CRHBP,DPP6,FKBP1B,GABRA5,GABRB3,GRIK1,GRIK3,HOMER1,KCNF1,KCNIP1,KCNJ6,KCNJ9,KCNK1,KCNK3,KCNN1,KCNQ2,KCNV1,LASP1,NETO2,NLGN1,NRXN1,P2RX5,PANX1,PDE2A,PTPN3,RASGRF1,RELN,SCN3B,SLC17A7,SLC1A1,SLC24A3,SLC30A9,SLC35B1,SLC4A3,SLC8A2,STOML2_x000D_
GO:0060291	0.00406839	5.24747	1.06964	5	40	long-term synaptic potentiation	GO_BP	CRH,DRD1,NLGN1,NRGN,PLK2,PRKCZ,RELN,SNCA_x000D_
GO:0061178	0.00407047	5.24681	1.06976	5	40	regulation of insulin secretion involved in cellular response to glucose stimulus	GO_BP	ADRA2A,CDK16,CRH,EPHA5,FKBP1B,HMGCR,NRXN1,PPP3CB_x000D_
GO:0055006	0.00417911	4.29854	1.53393	6	57	cardiac cell development	GO_BP	ACTN2,CXADR,MTOR,MYH10,PIN1,SORBS2_x000D_
GO:0008628	0.00418237	36.3183	0.107644	2	4	hormone-mediated apoptotic signaling pathway	GO_BP	CRH,SST_x000D_
GO:0030035	0.00418237	36.3183	0.107644	2	4	microspike assembly	GO_BP	ACTN2,FSCN1_x000D_
GO:0033136	0.00418237	36.3183	0.107644	2	4	serine phosphorylation of STAT3 protein	GO_BP	CDK5,NLK_x000D_
GO:0038026	0.00418237	36.3183	0.107644	2	4	reelin-mediated signaling pathway	GO_BP	RELN,VLDLR_x000D_
GO:0051490	0.00418237	36.3183	0.107644	2	4	negative regulation of filopodium assembly	GO_BP	NRXN1,PRKCD_x000D_
GO:0090168	0.00418237	36.3183	0.107644	2	4	Golgi reassembly	GO_BP	STK25,YWHAZ_x000D_
GO:1902065	0.00418237	36.3183	0.107644	2	4	response to L-glutamate	GO_BP	BDNF,HPCA_x000D_
GO:1902805	0.00418237	36.3183	0.107644	2	4	positive regulation of synaptic vesicle transport	GO_BP	NLGN1,TOR1A_x000D_
GO:0071363	0.00428116	1.65481	23.4933	37	873	cellular response to growth factor stimulus	GO_BP	ABR,ACTN2,ADAMTS3,ADCY1,BDNF,CAMK4,CASK,CORO1A,DOK5,DUSP3,DUSP7,EGR3,FGD1,FIBP,FLRT1,HTRA2,MTOR,NDN,NLK,PDE2A,PIK3R2,PIN1,PPP1CA,PPP5C,PRKCB,PRKCD,PRKCZ,PSMD8,PSME3,PTPRA,RAB14,RALA,RASGRF1,RASGRP1,RIT2,SMAD3,SNCA_x000D_
GO:0008610	0.00433572	1.7893	16.4157	28	610	lipid biosynthetic process	GO_BP	ACOT7,ACOT8,AGPAT1,ARF3,B4GALNT1,C14orf1,CDIPT,CPNE6,CRH,CYP46A1,FABP3,HMGCR,HMGCS1,HTR2A,INPP4A,LARGE,MCAT,MTOR,PI4KA,PIK3R2,PIP5K1B,PIP5K1C,PLD3,PRKCD,SRD5A1,ST8SIA3,ST8SIA5,TM7SF2_x000D_
GO:0006661	0.00434239	3.3291	2.58345	8	96	phosphatidylinositol biosynthetic process	GO_BP	ARF3,CDIPT,HTR2A,INPP4A,PI4KA,PIK3R2,PIP5K1B,PIP5K1C_x000D_
GO:0050796	0.00436468	2.84588	3.73731	10	141	regulation of insulin secretion	GO_BP	ADRA2A,AKAP5,ARNTL,CDK16,CNR1,CRH,ENSA,EPHA5,FKBP1B,HMGCR,NNAT,NRXN1,PARK2,PPP3CB,RBP4,SPCS3,STX1A,SYT5_x000D_
GO:0032502	0.00438968	1.39565	75.1425	96	2979	developmental process	GO_BP	ABR,ACP2,ACTN2,ADCY1,ADRA1D,AKAP5,APBB1,ARNTL,ARPC2,ARPC5,ASAP1,ASTN1,ATP2B2,ATP5G3,ATP6V0D1,ATXN10,B3GNT2,B9D1,BCL11A,BDNF,BSCL2,BTBD3,BZW2,C5orf30,CA10,CA4,CACNA1G,CACNB2,CACNB3,CALB1,CAMK1,CAMK4,CAMSAP1,CAP2,CASQ1,CCK,CCKBR,CDK16,CDK5,CDK5R2,CDKL5,CHL1,CHST2,CLASP2,CNR1,CNTN6,CORO1A,CPNE6,CRH,CRIP2,CRMP1,CRTAC1,CSPG5,CX3CL1,CXADR,CXCL14,CYP26B1,CYP46A1,DACH1,DACT1,DAGLA,DOK5,DRD1,DUSP7,EFNB3,E…
GO:0071774	0.00450654	2.09089	9.04209	18	336	response to fibroblast growth factor	GO_BP	ACTN2,ADCY1,CAMK4,DUSP7,EGR3,FIBP,FLRT1,MTOR,PIK3R2,PPP5C,PRKCD,PSMD8,PSME3,PTPRA,RAB14,RASGRF1,RASGRP1,SNCA_x000D_
GO:0051965	0.00455787	4.21561	1.56084	6	58	positive regulation of synapse assembly	GO_BP	BDNF,FLRT1,LRRN3,NLGN1,NRXN1,NRXN3_x000D_
GO:0061572	0.00460321	3.02664	3.1755	9	118	actin filament bundle organization	GO_BP	CLASP2,FSCN1,MTOR,MYO1B,PARK2,PHACTR1,PPM1E,SMAD3,TNFAIP1_x000D_
GO:0070085	0.00466586	2.13419	8.36932	17	311	glycosylation	GO_BP	B3GALNT1,B3GALT2,B3GAT1,B3GNT2,B4GALNT1,B4GALT3,DDOST,EXTL1,GALNT1,GALNT14,GNPTAB,LARGE,MAN1A1,MGAT4B,ST8SIA3,ST8SIA5,TUSC3_x000D_
GO:0006688	0.00483599	6.62503	0.699686	4	26	glycosphingolipid biosynthetic process	GO_BP	B4GALNT1,LARGE,ST8SIA3,ST8SIA5_x000D_
GO:0048169	0.00483599	6.62503	0.699686	4	26	regulation of long-term neuronal synaptic plasticity	GO_BP	BDNF,DRD1,RIMS1,SNCA_x000D_
GO:0060401	0.00486484	2.99894	3.20241	9	119	cytosolic calcium ion transport	GO_BP	AKAP5,CASQ1,CORO1A,DRD1,FKBP1B,HTR2A,P2RX5,SNCA,THY1_x000D_
GO:0071333	0.00492046	3.25472	2.63728	8	98	cellular response to glucose stimulus	GO_BP	ADRA2A,CDK16,CRH,EPHA5,FKBP1B,HMGCR,NRXN1,PPP3CB_x000D_
GO:0021885	0.00496132	4.13581	1.58775	6	59	forebrain cell migration	GO_BP	CDK5,CDK5R2,DRD1,FGF13,RELN,TYRO3_x000D_
GO:1903725	0.00496132	4.13581	1.58775	6	59	regulation of phospholipid metabolic process	GO_BP	CCKBR,FABP3,HTR2A,PIK3R2,PRKCD,STOML2_x000D_
GO:0023056	0.00530167	1.47957	41.3891	58	1538	positive regulation of signaling	GO_BP	ACTN2,ADAMTS3,ADRA2A,AGPAT1,AKAP5,ARNTL,BDNF,CRH,CX3CL1,DACT1,DDRGK1,DRD1,DUSP7,EPHA4,GNG3,GRIK1,HMGCR,HOMER1,HTR2A,HTRA2,LANCL2,LASP1,LMO3,MTOR,NLE1,NLGN1,NMU,NNAT,NRGN,NRXN1,P2RX5,PARK2,PLCB1,PLK2,PPP1CA,PPP3CB,PPP5C,PRKCB,PRKCD,PRKCZ,PSMD8,PSME3,PTPRA,PTPRJ,RASGRF1,RASGRP1,RBP4,RELN,RIMS1,RRAGB,SERINC3,SMAD3,SNCA,STK25,STX1A,TOR1A,UNC13A,YWHAZ_x000D_
GO:0032501	0.00534403	1.31307	142.373	167	5572	multicellular organismal process	GO_BP	ABR,ACP2,ACTN2,ADAMTS3,ADCY1,ADRA1D,ADRA2A,AGPAT1,AKAP5,APBB1,ARNTL,ARPC2,ARPC5,ASAP1,ASTN1,ATP2B2,ATP6V0D1,ATXN10,B3GNT2,B4GALNT1,B9D1,BCL11A,BDNF,BTBD3,BZW2,CA10,CA4,CACNA1G,CACNB2,CACNB3,CACNG3,CALB1,CAMK1,CAMK4,CAMSAP1,CAP2,CASQ1,CCK,CCKBR,CCNA1,CDK16,CDK5,CDK5R2,CDKL5,CDKN2D,CHL1,CHST2,CLASP2,CNR1,CNTN6,CORO1A,CPNE6,CRH,CRHBP,CRIP2,CRMP1,CRTAC1,CRYM,CSPG5,CX3CL1,CXADR,CXCL14,CYP26B1,CYP46A1,…
GO:0032879	0.00536961	1.62318	24.6979	38	1016	regulation of localization	GO_BP	ABR,ACTN2,ADRA2A,AKAP5,ARHGDIG,ARNTL,ARPP19,ATP2B2,AZIN1,B9D1,C12orf4,CACNA1G,CACNB2,CACNB3,CACNG3,CAMK1,CAMK4,CASK,CASQ1,CCK,CDK16,CDK5,CDK5R2,CLASP2,CNR1,CORO1A,CRH,CRHBP,CX3CL1,CXCL14,DACH1,DACT1,DPP6,DRD1,DYRK2,ENSA,EPHA5,FAM20B,FKBP1B,GRIK1,HDAC9,HMGCR,HOMER1,HPCA,HTR2A,HTRA2,KCNF1,KCNIP1,KCNJ6,KCNJ9,KCNQ2,KCNV1,LZTFL1,MMD,MTOR,NAPA,NETO2,NLGN1,NMU,NNAT,NPY1R,NRXN1,OLFM1,P2RX5,PANX1,PARK2,PD…
GO:0070727	0.00544027	1.48223	40.5818	57	1508	cellular macromolecule localization	GO_BP	ACTN2,AKAP5,AP1S1,ARNTL,CAMK1,CAMK4,CDK5,CEP68,CLASP2,COPZ1,DACT1,DDOST,DPP6,DRD1,DYRK2,ETV5,FAM20B,FGF13,GNPTAB,HPCA,HTR2A,HTRA2,LZTFL1,MTCH2,MTOR,NAPA,NLGN1,NRXN1,PARK2,PDE2A,PID1,PIK3R2,PIP5K1C,PKIG,PPP3CB,PRKCZ,PSMD8,RAB14,RAB15,RAB6B,RACGAP1,RELN,RFTN1,RIMS1,RRAGB,RTN2,SCN3B,SMAD3,SNX3,SPCS3,STX1A,TIMM17A,TOR1A,UBL4A,VTI1B,YWHAZ,ZDHHC4_x000D_
GO:0098655	0.00548607	1.86992	12.8864	23	486	cation transmembrane transport	GO_BP	ACTN2,ADRA2A,ATP2B2,ATP5G3,ATP6V0B,ATP6V0D1,CACNA1G,CACNB2,CACNB3,CACNG3,COX5A,DPP6,FKBP1B,HOMER1,KCNF1,KCNIP1,KCNJ6,KCNJ9,KCNK1,KCNK3,KCNN1,KCNQ2,KCNV1,P2RX5,PANX1,PDE2A,PTPN3,SCN3B,SLC17A7,SLC1A1,SLC24A3,SLC30A9,SLC8A2,STOML2_x000D_
GO:0050805	0.00553275	4.84156	1.14774	5	43	negative regulation of synaptic transmission	GO_BP	BDNF,DRD1,GRIK1,GRIK3,HTR2A,NLGN4X,PARK2,PLK2,SNCA_x000D_
GO:0061001	0.00558836	9.96136	0.37531	3	14	regulation of dendritic spine morphogenesis	GO_BP	CDK5,EPHA4,ITPKA,NLGN1,RELN_x000D_
GO:0032535	0.00562887	2.09071	8.53078	17	317	regulation of cellular component size	GO_BP	ACTN2,ACTR3B,ARPC2,ARPC5,ATP2B2,BCL11A,BDNF,CDK5,CDKL5,CLASP2,CORO1A,FGF13,MTOR,OLFM1,PRKCD,RAP1GAP2,ULK2_x000D_
GO:0010592	0.00564842	9.92184	0.376754	3	14	positive regulation of lamellipodium assembly	GO_BP	ARPC2,FSCN1,MTOR_x000D_
GO:0021819	0.00564842	9.92184	0.376754	3	14	layer formation in cerebral cortex	GO_BP	CDK5,CDK5R2,RELN_x000D_
GO:0031998	0.00564842	9.92184	0.376754	3	14	regulation of fatty acid beta-oxidation	GO_BP	ABCD2,CNR1,MTOR_x000D_
GO:0048172	0.00564842	9.92184	0.376754	3	14	regulation of short-term neuronal synaptic plasticity	GO_BP	BDNF,GRIK1,UNC13A_x000D_
GO:0071625	0.00564842	9.92184	0.376754	3	14	vocalization behavior	GO_BP	NLGN4X,NRXN1,NRXN3_x000D_
GO:1903532	0.00574013	2.1406	7.84546	16	294	positive regulation of secretion by cell	GO_BP	CACNA1G,CCK,CDK5,CDK5R2,CLASP2,CRH,NLGN1,NMU,NNAT,PANX1,PLCB1,PPP3CB,PRKCZ,RAB15,RASGRP1,RBP4,SMPD3,SNCA,STX1A,UNC13A_x000D_
GO:0071326	0.00589588	3.14914	2.71801	8	101	cellular response to monosaccharide stimulus	GO_BP	ADRA2A,CDK16,CRH,EPHA5,FKBP1B,HMGCR,NRXN1,PPP3CB_x000D_
GO:0032870	0.00597442	1.69331	19.1724	31	714	cellular response to hormone stimulus	GO_BP	ACTN2,ADCY1,ADRA2A,ATP6V0B,ATP6V0D1,CRH,CRHBP,DRD1,DUSP7,EGR3,GNB1,GNG3,GNG4,HDAC9,HMGCS1,LANCL2,MTOR,PID1,PIK3R2,PPP5C,PRKCB,PRKCD,PRKCZ,PSMD8,PSME3,PTPRA,RASGRF1,RASGRP1,RRAGB,SST,SSTR1,VLDLR_x000D_
GO:0006163	0.00611468	2.1252	7.89909	16	300	purine nucleotide metabolic process	GO_BP	ACOT7,ADCY1,ADK,ADRA2A,AKAP5,ATP2B2,ATP5G3,BDNF,CAP2,CASK,COX5A,CRH,DRD1,GABBR1,GABBR2,GNAL,GRM3,GUK1,HMGCR,HPCA,HTR2A,NDUFS2,PDE2A,PDE7B,PID1,PPCS,SNCA,STOML2,SULT4A1,TPI1,VIP_x000D_
GO:0009605	0.00613795	1.37984	66.3997	86	2486	response to external stimulus	GO_BP	ABR,ACTN2,AHCY,ANO3,AP1S1,ARPC2,ARPC5,ATP2B2,B3GNT2,BDNF,CACNA1G,CACNB2,CACNB3,CAP2,CASK,CCK,CDK5,CDKN2D,CHL1,CLASP2,CNR1,CNTN6,CORO1A,CRMP1,CSPG5,CX3CL1,CXADR,CXCL14,DRD1,DUSP7,EFNB3,EGR3,ENSA,EPHA3,EPHA4,EPHA5,EXOSC5,FKBP1B,GABRA5,GAP43,GNB1,HMGCR,HMGCS1,HTR2A,HTRA2,KCNK3,KCNQ2,LSM4,METAP1,MTOR,MYH10,NRXN1,NRXN3,P2RX5,PARK2,PDE2A,PENK,PIP5K1C,POLR3K,PPEF1,PPP1CA,PPP5C,PRKCD,PSMD8,PSME3,PTPRA,PT…
GO:0048011	0.00623928	1.9404	10.7913	20	401	neurotrophin TRK receptor signaling pathway	GO_BP	ABR,ACTN2,ADCY1,CAMK4,DOK5,DUSP3,DUSP7,FGD1,MTOR,NDN,PIK3R2,PPP5C,PRKCD,PSMD8,PSME3,PTPRA,RALA,RASGRF1,RASGRP1,RIT2_x000D_
GO:0007218	0.00625165	3.11544	2.74492	8	102	neuropeptide signaling pathway	GO_BP	GRP,MCHR1,NMU,NPY1R,PENK,PNOC,SSTR1,TAC3_x000D_
GO:0006996	0.00633892	1.33238	92.0622	114	3442	organelle organization	GO_BP	ABR,ACOT8,ACP2,ACTN2,ACTR3B,ADRA2A,APBB1,ARPC2,ARPC5,ARPP19,ASAP1,ATP2B2,ATP6V0B,ATP6V0D1,B9D1,BSCL2,CAMSAP1,CAP2,CASQ1,CCK,CCNA1,CCNG2,CDK5,CEP68,CLASP2,CNOT7,COPZ1,CORO1A,CORO2B,CRMP1,CSPG5,CXADR,CYP26B1,DYNC1LI1,EIF6,EML1,ENSA,EPHA3,EPHA5,FAM20B,FGD1,FGF13,FSCN1,GABRA5,GGCT,GNPTAB,HDAC9,HTRA2,IFT57,ITPKA,KCNK3,KIF3B,KIF3C,KLHDC3,LSM4,LZTFL1,MAPRE2,MCTS1,MRPL3,MRPS11,MRPS12,MRPS33,MRPS7,MTCH2,M…
GO:0000188	0.00634919	6.07218	0.753507	4	28	inactivation of MAPK activity	GO_BP	DUSP14,DUSP3,DUSP7,RGS4_x000D_
GO:0006813	0.00643924	2.67889	3.95199	10	149	potassium ion transport	GO_BP	ACTN2,ADRA2A,AKAP5,DPP6,DRD1,HTR2A,KCNF1,KCNIP1,KCNJ6,KCNJ9,KCNK1,KCNK3,KCNN1,KCNQ2,KCNV1,PLCB4,SLC24A3,VIP_x000D_
GO:0007200	0.00646781	3.42066	2.20187	7	82	phospholipase C-activating G-protein coupled receptor signaling pathway	GO_BP	ACTN2,ADRA1D,ADRA2A,CCKBR,DRD1,GNB1,HOMER1,HTR2A_x000D_
GO:0010647	0.00673579	1.45999	41.8735	58	1556	positive regulation of cell communication	GO_BP	ACTN2,ADAMTS3,ADRA2A,AGPAT1,AKAP5,ARNTL,BDNF,CRH,CX3CL1,DACT1,DDRGK1,DRD1,DUSP7,EPHA4,GNG3,GRIK1,HMGCR,HOMER1,HTR2A,HTRA2,LANCL2,LASP1,LMO3,MTOR,NLE1,NLGN1,NMU,NNAT,NRGN,NRXN1,P2RX5,PARK2,PLCB1,PLK2,PPP1CA,PPP3CB,PPP5C,PRKCB,PRKCD,PRKCZ,PSMD8,PSME3,PTPRA,PTPRJ,RASGRF1,RASGRP1,RBP4,RELN,RIMS1,RRAGB,SERINC3,SMAD3,SNCA,STK25,STX1A,TOR1A,UNC13A,YWHAZ_x000D_
GO:0019229	0.00684044	3.84462	1.69539	6	63	regulation of vasoconstriction	GO_BP	ADRA1D,ADRA2A,CX3CL1,DRD1,HTR2A,NPY1R_x000D_
GO:0010807	0.00684666	24.2107	0.134555	2	5	regulation of synaptic vesicle priming	GO_BP	NAPA,STX1A_x000D_
GO:0010841	0.00684666	24.2107	0.134555	2	5	positive regulation of circadian sleep/wake cycle, wakefulness	GO_BP	CRH,NLGN1_x000D_
GO:0090091	0.00684666	24.2107	0.134555	2	5	positive regulation of extracellular matrix disassembly	GO_BP	CLASP2,FSCN1_x000D_
GO:1901858	0.00684666	24.2107	0.134555	2	5	regulation of mitochondrial DNA metabolic process	GO_BP	PID1,STOML2_x000D_
GO:2001016	0.00684666	24.2107	0.134555	2	5	positive regulation of skeletal muscle cell differentiation	GO_BP	ARNTL,CYP26B1_x000D_
GO:0090278	0.00689314	4.57033	1.20835	5	45	negative regulation of peptide hormone secretion	GO_BP	ADRA2A,CRH,CRHBP,FKBP1B,HMGCR,PARK2_x000D_
GO:0015696	0.00698511	3.36773	2.23361	7	83	ammonium transport	GO_BP	CNR1,CRH,DRD1,HTR2A,PARK2,SNCA,TOR1A_x000D_
GO:0050770	0.00706301	3.81516	1.7063	6	64	regulation of axonogenesis	GO_BP	BCL11A,BDNF,CDK5,CDKL5,CLASP2,EPHA4,FGF13,OLFM1,PTPRO,STK25,THY1,ULK2_x000D_
GO:0043928	0.00721132	5.82893	0.780418	4	29	exonucleolytic nuclear-transcribed mRNA catabolic process involved in deadenylation-dependent decay	GO_BP	CNOT7,EXOSC5,LSM4,LSM7_x000D_
GO:0044057	0.00736613	1.8755	11.7063	21	435	regulation of system process	GO_BP	ADRA1D,ADRA2A,CACNA1G,CASQ1,CCK,CRH,CRHBP,CX3CL1,CXADR,DRD1,FKBP1B,HMGCR,HTR2A,NLGN1,NMU,NPY1R,PIN1,PTPRO,SCN3B,SLC1A1,VIP_x000D_
GO:1900373	0.0074171	3.01852	2.82565	8	105	positive regulation of purine nucleotide biosynthetic process	GO_BP	AKAP5,CAP2,CRH,DRD1,GNAL,HPCA,PID1,VIP_x000D_
GO:1903524	0.00744869	3.32379	2.26052	7	84	positive regulation of blood circulation	GO_BP	ADRA1D,ADRA2A,HTR2A,NPY1R,SCN3B,SLC1A1,VIP_x000D_
GO:1901564	0.0074863	1.43238	46.4769	63	1757	organonitrogen compound metabolic process	GO_BP	ACOT7,ADCY1,ADK,ADRA2A,AHCY,AKAP5,APEH,ATP2B2,ATP5G3,AZIN1,B3GAT1,B3GNT2,B4GALNT1,B4GALT3,BCKDK,BDNF,CAP2,CASK,CHST2,CNOT7,COPS5,COX5A,CRH,CRYM,CSPG5,DDOST,DIO2,DRD1,EIF6,ENC1,ENOPH1,EXTL1,GABBR1,GABBR2,GGCT,GLCE,GNAL,GRM3,GUK1,HMGCR,HMOX2,HPCA,HTR2A,HTRA2,LARGE,MCTS1,METAP1,MMADHC,MRPL3,MRPS11,MRPS12,MRPS33,MRPS7,MTOR,NDUFS2,OLFM1,PARK2,PDE2A,PDE7B,PDHB,PID1,PPCS,PPP1CA,PRKCD,PSMD8,PSME3,RPL39L,…
GO:0006796	0.00755033	1.75285	15.5935	26	659	phosphate-containing compound metabolic process	GO_BP	ACOT7,ACP2,ACTN2,ADCY1,ADK,ADRA2A,AGPAT1,AKAP5,ARF3,ARPP19,ATP2B2,ATP5G3,BCKDK,BDNF,CAMK1,CAMK2N1,CAMK4,CAMKV,CAP2,CASK,CCK,CCKBR,CDIPT,CDK16,CDK5,CDK5R2,CDKL5,CDKN2D,COPS5,COX5A,CPNE6,CRH,CX3CL1,DACT1,DDRGK1,DGKB,DGKZ,DOK5,DRD1,DUSP14,DUSP3,DUSP7,DYRK2,ENOPH1,ENSA,EPHA3,EPHA4,EPHA5,FABP3,FAM20B,FGF13,FKBP1B,GABBR1,GABBR2,GNAL,GNG3,GNPTAB,GRM3,GUK1,HMGCR,HPCA,HTR2A,INPP4A,ITPKA,LMO3,LPPR2,MAST3,M…
GO:0090407	0.00759612	2.19574	6.6894	14	255	organophosphate biosynthetic process	GO_BP	ACOT7,ADCY1,ADK,ADRA2A,AGPAT1,AKAP5,ARF3,ATP5G3,CAP2,CDIPT,CPNE6,CRH,DRD1,FABP3,GABBR1,GABBR2,GNAL,GRM3,GUK1,HPCA,HTR2A,INPP4A,PDE2A,PI4KA,PID1,PIK3R2,PIP5K1B,PIP5K1C,PLD3,PPCS,SNCA,STOML2,TPI1,VIP_x000D_
GO:0035176	0.0076355	4.44845	1.23791	5	46	social behavior	GO_BP	DRD1,NLGN4X,NRXN1,NRXN3,PPP3CB_x000D_
GO:0008277	0.0077724	2.77057	3.44461	9	128	regulation of G-protein coupled receptor protein signaling pathway	GO_BP	ADRA2A,GNB1,GNG4,METAP1,PLCB1,PPEF1,RGS4,RGS7,SNCA_x000D_
GO:0007049	0.00792633	1.4303	45.6948	62	1698	cell cycle	GO_BP	APBB1,ARNTL,ARPP19,CAMK1,CCNA1,CCNG2,CDK16,CDK5,CDK5R2,CDKL5,CDKN2D,CGREF1,CLASP2,COPS5,CYP26B1,DACH1,DACT1,DGKZ,DUSP3,DYNC1LI1,EML1,ENSA,HTRA2,KIF3B,KLHDC3,MAPRE2,MCTS1,MLF1,MTOR,MYH10,MYO16,NLE1,PAK6,PAK7,PID1,PIN1,PLCB1,PLK2,PPP1CA,PPP2R5C,PPP5C,PRKCB,PRKCD,PRMT5,PSMD8,PSME3,PTP4A1,PTPN3,RACGAP1,RALA,RPRM,RRAGB,SMAD3,SMPD3,SSSCA1,STK25,STMN1,TUBA1A,TUBG1,TUBG2,TUSC2,TXNL4A_x000D_
GO:0070887	0.00795811	1.35305	71.5832	91	2660	cellular response to chemical stimulus	GO_BP	ABR,ACTN2,ADAMTS3,ADCY1,ADRA2A,AGPAT1,AHCY,AKAP5,ARNTL,ATP6V0B,ATP6V0D1,BDNF,CALB1,CAMK4,CASK,CDK16,CHCHD2,COPS5,CORO1A,CPNE6,CRH,CRHBP,CX3CL1,CXADR,CXCL14,CYP26B1,CYP46A1,DOK5,DRD1,DUSP3,DUSP7,EGR3,EPHA3,EPHA5,ETV5,FGD1,FIBP,FKBP1B,FLRT1,GABRB3,GGCT,GNB1,GNG3,GNG4,HDAC9,HMGCR,HMGCS1,HPCA,HTRA2,KCNK3,KLHDC3,LANCL2,MTOR,NDN,NLK,NRXN1,PARK2,PDE2A,PID1,PIK3R2,PIN1,PIP5K1C,PLCB1,PPM1E,PPP1CA,PPP3CB,P…
GO:0051240	0.00803391	1.49739	33.6628	48	1270	positive regulation of multicellular organismal process	GO_BP	ADRA1D,ADRA2A,AGPAT1,AKAP5,ARNTL,BCL11A,BDNF,CAMK1,CDKL5,CLASP2,CNR1,CPNE6,CRH,CX3CL1,CYP26B1,DTX4,EGR3,ENC1,EPHA3,EPHA4,ETV5,FKBP1B,FLRT1,HDAC9,HMGCR,HTR2A,ITPKA,LRRN3,MMD,NELL1,NLGN1,NMU,NPY1R,NRXN1,NRXN3,OLFM1,PANX1,PARK2,PIN1,PLCB1,POLR2E,POLR3K,PRKCB,PRKCZ,PRMT5,RASGRP1,RELN,RIMS1,SCN3B,SLC1A1,SMAD3,SNX3,STK25,TUSC2,UNC13A,VIP,VLDLR_x000D_
GO:0046627	0.00814723	5.6044	0.807329	4	30	negative regulation of insulin receptor signaling pathway	GO_BP	PID1,PRKCB,PRKCD,PRKCZ_x000D_
GO:0007413	0.00825172	8.43199	0.428718	3	16	axonal fasciculation	GO_BP	CNR1,CRTAC1,EPHA3,EPHA4,NDN_x000D_
GO:0050775	0.00826267	8.4278	0.428926	3	16	positive regulation of dendrite morphogenesis	GO_BP	AKAP5,CDKL5,EPHA4,ITPKA,RELN_x000D_
GO:0032515	0.0083502	8.39436	0.430576	3	16	negative regulation of phosphoprotein phosphatase activity	GO_BP	FKBP1B,PPP1R11,PPP4R4_x000D_
GO:0042053	0.0083502	8.39436	0.430576	3	16	regulation of dopamine metabolic process	GO_BP	DRD1,PARK2,SNCA_x000D_
GO:0050860	0.0083502	8.39436	0.430576	3	16	negative regulation of T cell receptor signaling pathway	GO_BP	DUSP3,PTPRJ,THY1_x000D_
GO:0034329	0.00837691	2.24324	6.08188	13	226	cell junction assembly	GO_BP	ACTN2,CDH10,CDH12,CDH8,CDH9,CLASP2,EPHA3,FSCN1,PIP5K1C,PTPRJ,PTPRO,SMAD3,THY1_x000D_
GO:0042593	0.00838006	2.33176	5.40911	12	201	glucose homeostasis	GO_BP	ADRA2A,CDK16,CNR1,CRH,EPHA5,FKBP1B,HMGCR,NRXN1,PIK3R2,PPP3CB,RBP4,VGF_x000D_
GO:0033238	0.00844358	3.23923	2.31434	7	86	regulation of cellular amine metabolic process	GO_BP	AZIN1,DRD1,PARK2,PRKCD,PSMD8,PSME3,SNCA_x000D_
GO:0007045	0.00855402	3.65171	1.77612	6	66	cell-substrate adherens junction assembly	GO_BP	ACTN2,CLASP2,EPHA3,PTPRJ,SMAD3,THY1_x000D_
GO:0045981	0.00856843	2.72443	3.49843	9	130	positive regulation of nucleotide metabolic process	GO_BP	AKAP5,CAP2,CRH,DRD1,GNAL,HPCA,HTR2A,PID1,VIP_x000D_
GO:1901700	0.00872557	1.484	34.6785	49	1314	response to oxygen-containing compound	GO_BP	ABR,ACTN2,ADCY1,ADRA2A,ATP5G3,ATP6V0B,ATP6V0D1,BDNF,CDK16,CDK5,CDKN2D,CNR1,CRH,CRHBP,CYP26B1,DAGLA,DRD1,DUSP7,EGR3,ENSA,EPHA3,EPHA5,FABP3,FKBP1B,GNB1,GNG3,GNG4,HDAC9,HMGCR,HMGCS1,HOMER1,HPCA,HTR2A,HTRA2,LANCL2,MTOR,NPY1R,NRXN1,P2RX5,PANX1,PARK2,PDE2A,PID1,PIK3R2,PPP3CB,PPP5C,PRKCB,PRKCD,PRKCZ,PSMD8,PSME3,PTPRA,PTPRN,RASGRF1,RASGRP1,RBP4,RRAGB,SNCA,SST,SSTR1,STK25,VGF,VLDLR_x000D_
GO:0071805	0.00888963	2.41679	4.79015	11	178	potassium ion transmembrane transport	GO_BP	ACTN2,DPP6,KCNF1,KCNIP1,KCNJ6,KCNJ9,KCNK1,KCNK3,KCNN1,KCNQ2,KCNV1_x000D_
GO:0030431	0.00915936	5.39649	0.83424	4	31	sleep	GO_BP	CRH,DLAT,DRD1,HTR2A_x000D_
GO:0044091	0.00915936	5.39649	0.83424	4	31	membrane biogenesis	GO_BP	NLGN1,NLGN4X,NRXN1,RFTN1_x000D_
GO:0051480	0.00934793	7.97837	0.447314	3	17	cytosolic calcium ion homeostasis	GO_BP	ADRA1D,AKAP5,ATP2B2,CALB1,CALB2,CASQ1,CCKBR,CORO1A,DRD1,FKBP1B,GNB1,GNG3,HTR2A,KCNK3,MCHR1,NPY1R,P2RX5,SNCA,THY1_x000D_
GO:0044242	0.00962262	2.38789	4.84398	11	180	cellular lipid catabolic process	GO_BP	ABCD2,ACOT7,ACOT8,CNR1,CYP26B1,DAGLA,FABP3,MTOR,PPP1CA,PRKCD,SMPD3_x000D_
GO:0060996	0.00970449	4.171	1.31054	5	49	dendritic spine development	GO_BP	ASAP1,CAMK1,CDK5,EPHA4,ITPKA,NLGN1,PLK2,RELN_x000D_
GO:1902803	0.009711	7.8635	0.453594	3	17	regulation of synaptic vesicle transport	GO_BP	CDK5,NAPA,NLGN1,PARK2,SNCA,STX1A,TOR1A_x000D_
GO:0007599	0.00993909	1.72408	15.124	25	562	hemostasis	GO_BP	ACTN2,ADRA2A,ATP2B2,CDK5,CX3CL1,CXADR,DAGLA,DGKB,DGKZ,FIBP,GNB1,KIF3B,KIF3C,METAP1,PDE2A,PIK3R2,PIP5K1C,PRKCB,PRKCD,PRKCZ,RACGAP1,RASGRP1,SLC8A2,TYRO3,YWHAZ_x000D_
GO:0050817	0.00993909	1.72408	15.124	25	562	coagulation	GO_BP	ACTN2,ADRA2A,ATP2B2,CDK5,CX3CL1,CXADR,DAGLA,DGKB,DGKZ,FIBP,GNB1,KIF3B,KIF3C,METAP1,PDE2A,PIK3R2,PIP5K1C,PRKCB,PRKCD,PRKCZ,RACGAP1,RASGRP1,SLC8A2,TYRO3,YWHAZ_x000D_
GO:0044267	0.0100469	1.30417	100.216	121	3818	cellular protein metabolic process	GO_BP	ACP2,ACTN2,ADCY1,ADRA2A,AKAP5,APBB1,ARNTL,ARPP19,ASPHD1,ATP6V0D1,B3GALNT1,B3GALT2,B3GAT1,B3GNT2,B4GALNT1,B4GALT3,BCKDK,BCL11A,BDNF,BTBD1,CAMK1,CAMK2N1,CAMK4,CAMKV,CASK,CCK,CDK16,CDK5,CDK5R2,CDKL5,CDKN2D,CNOT7,COPS5,CRH,CX3CL1,DACT1,DCAF6,DDOST,DDRGK1,DIO2,DOK5,DRD1,DTX4,DUSP14,DUSP3,DUSP7,DYRK2,EIF6,ENC1,ENSA,EPHA3,EPHA4,EPHA5,EXTL1,FBXL2,FGF13,FKBP1B,GALNT1,GALNT14,GNG3,GNPTAB,HDAC9,HMGCR,HSPBP1…
GO:0016198	0.0100878	18.1569	0.161466	2	6	axon choice point recognition	GO_BP	EFNB3,GAP43_x000D_
GO:0031584	0.0100878	18.1569	0.161466	2	6	activation of phospholipase D activity	GO_BP	HPCA,PRKCZ_x000D_
GO:0034447	0.0100878	18.1569	0.161466	2	6	very-low-density lipoprotein particle clearance	GO_BP	LRPAP1,VLDLR_x000D_
GO:0038171	0.0100878	18.1569	0.161466	2	6	cannabinoid signaling pathway	GO_BP	CNR1,DAGLA_x000D_
GO:0042321	0.0100878	18.1569	0.161466	2	6	negative regulation of circadian sleep/wake cycle, sleep	GO_BP	CRH,DRD1_x000D_
GO:0045472	0.0100878	18.1569	0.161466	2	6	response to ether	GO_BP	BDNF,CRH_x000D_
GO:0051534	0.0100878	18.1569	0.161466	2	6	negative regulation of NFAT protein import into nucleus	GO_BP	DYRK2,MTOR_x000D_
GO:0098722	0.0100878	18.1569	0.161466	2	6	asymmetric stem cell division	GO_BP	ETV5,FGF13_x000D_
GO:0030816	0.0101145	3.12014	2.39508	7	89	positive regulation of cAMP metabolic process	GO_BP	AKAP5,CAP2,CRH,DRD1,GNAL,HPCA,VIP_x000D_
GO:0007205	0.01025	5.20343	0.861151	4	32	protein kinase C-activating G-protein coupled receptor signaling pathway	GO_BP	CCK,DGKB,DGKZ,GAP43_x000D_
GO:1903523	0.01025	5.20343	0.861151	4	32	negative regulation of blood circulation	GO_BP	ADRA1D,CX3CL1,FKBP1B,HMGCR_x000D_
GO:0008543	0.0103533	1.99704	8.36932	16	311	fibroblast growth factor receptor signaling pathway	GO_BP	ACTN2,ADCY1,CAMK4,DUSP7,FIBP,FLRT1,MTOR,PIK3R2,PPP5C,PRKCD,PSMD8,PSME3,PTPRA,RAB14,RASGRF1,RASGRP1_x000D_
GO:0016079	0.0103619	3.49177	1.84941	6	69	synaptic vesicle exocytosis	GO_BP	CDK5,NAPA,NLGN1,PIP5K1C,RIMS1,STX1A,SYT5,UNC13A_x000D_
GO:0030258	0.0104013	2.35966	4.8978	11	182	lipid modification	GO_BP	ABCD2,ACOT8,B4GALNT1,CNR1,DGKZ,FABP3,MTOR,PI4KA,PIK3R2,PIP5K1B,PIP5K1C_x000D_
GO:1903827	0.0105825	1.90596	9.85554	18	370	regulation of cellular protein localization	GO_BP	ACTN2,AKAP5,CAMK1,CAMK4,CDK5,DACT1,DYRK2,FAM20B,HPCA,HTRA2,LZTFL1,MTOR,NRXN1,PARK2,PDE2A,PID1,PIK3R2,PKIG,PPP3CB,PSMD8,RACGAP1,SMAD3,SNX3,TOR1A,VTI1B,YWHAZ_x000D_
GO:0042060	0.0107116	1.65929	17.5979	28	659	wound healing	GO_BP	ACTN2,ADRA2A,ATP2B2,CASK,CDK5,CLASP2,CX3CL1,CXADR,DAGLA,DGKB,DGKZ,FIBP,GAP43,GNB1,HMGCR,KIF3B,KIF3C,LARGE,METAP1,MYH10,PDE2A,PIK3R2,PIP5K1C,PRKCB,PRKCD,PRKCZ,RACGAP1,RASGRP1,SLC8A2,SMAD3,TOR1A,TYRO3,YWHAZ_x000D_
GO:0030516	0.0112905	3.42262	1.88377	6	70	regulation of axon extension	GO_BP	BCL11A,BDNF,CDK5,CDKL5,CLASP2,OLFM1_x000D_
GO:0006939	0.0113545	3.04547	2.4489	7	91	smooth muscle contraction	GO_BP	ADRA1D,ADRA2A,DRD1,FKBP1B,HTR2A,NMU,NPY1R_x000D_
GO:2000273	0.0114213	5.02369	0.888062	4	33	positive regulation of receptor activity	GO_BP	ACTN2,ADRA2A,CDK5,RELN_x000D_
GO:0009987	0.0119963	1.52178	399.87	414	14859	cellular process	GO_BP	ABCD2,ABR,ACOT7,ACOT8,ACP2,ACTN2,ACTR10,ACTR3B,ADAMTS3,ADCY1,ADK,ADRA1D,ADRA2A,AGPAT1,AHCY,AKAP5,ANO3,AP1S1,APBB1,APEH,ARF3,ARF5,ARHGAP44,ARHGDIG,ARL4C,ARNTL,ARPC2,ARPC5,ARPP19,ARPP21,ASAP1,ASPHD1,ASTN1,ATP2B2,ATP5G3,ATP6V0B,ATP6V0D1,ATXN10,AZIN1,B3GALNT1,B3GALT2,B3GAT1,B3GNT2,B4GALNT1,B4GALT3,B9D1,BCKDK,BCL11A,BDNF,BSCL2,BTBD1,BTBD3,BZW2,C12orf4,C5orf30,CA4,CACNA1G,CACNB2,CACNB3,CACNG3,CALB1,CAL…
GO:0010771	0.0120142	3.00945	2.47581	7	92	negative regulation of cell morphogenesis involved in differentiation	GO_BP	BCL11A,CDK5,FGF13,NLGN1,PTPRO,THY1,ULK2_x000D_
GO:0048013	0.0120142	3.00945	2.47581	7	92	ephrin receptor signaling pathway	GO_BP	ARPC2,ARPC5,EFNB3,EPHA3,EPHA4,EPHA5,MYH10_x000D_
GO:0051283	0.0120142	3.00945	2.47581	7	92	negative regulation of sequestering of calcium ion	GO_BP	CASQ1,CORO1A,DRD1,FKBP1B,HTR2A,SNCA,THY1_x000D_
GO:0055082	0.0120434	2.75315	3.07345	8	118	cellular chemical homeostasis	GO_BP	ADRA1D,ADRA2A,AKAP5,ATP2B2,ATP6V0B,ATP6V0D1,CALB1,CALB2,CASQ1,CCKBR,CDK16,CORO1A,CRH,DRD1,EPHA5,FKBP1B,GNB1,GNG3,HMGCR,HMOX2,HTR2A,KCNK3,MCHR1,NPY1R,NRXN1,P2RX5,PIK3R2,PPP3CB,PRKCB,RAP1GDS1,SLC17A7,SLC24A3,SLC4A3,SNCA,STOML2,THY1_x000D_
GO:0003008	0.0121836	1.44813	36.2225	50	1380	system process	GO_BP	ABR,ACTN2,ADCY1,ADRA1D,ADRA2A,ATP2B2,B3GNT2,BDNF,CACNA1G,CACNB2,CACNG3,CALB1,CAMK4,CASQ1,CCK,CCKBR,CDK5,CDKN2D,CHL1,CNR1,CRH,CRHBP,CRYM,CX3CL1,DPP6,DRD1,FGF13,FKBP1B,GABRA5,GABRB3,GNAL,GNB1,HMGCR,HOMER1,HSBP1,HTR2A,KCNQ2,MYH10,MYL6B,NCALD,NDN,NIPSNAP1,NLGN1,NLGN4X,NMU,NPTX2,NPY1R,NRGN,NRXN1,NRXN3,PAK7,PARK2,PDE2A,PENK,PIN1,PLCB1,PLK2,PNOC,PPEF1,PPP3CB,PRKCZ,PTPRJ,PTPRO,RASGRF1,RBP4,RELN,RIMS1,SCN…
GO:0071417	0.0123136	2.55608	3.70958	9	142	cellular response to organonitrogen compound	GO_BP	ACTN2,ADCY1,AKAP5,ATP6V0B,ATP6V0D1,BDNF,CRH,CRHBP,DRD1,DUSP7,EGR3,GABRB3,GNB1,GNG3,GNG4,HDAC9,MTOR,PARK2,PDE2A,PID1,PIK3R2,PPP5C,PRKCB,PRKCD,PRKCZ,PSMD8,PSME3,PTPRA,RASGRF1,RASGRP1,RRAGB,SNCA,SSTR1,UROS,VLDLR_x000D_
GO:0050808	0.0124452	3.34265	1.92293	6	73	synapse organization	GO_BP	ATP2B2,BDNF,CACNB2,CACNB3,CAMK1,CDK5,DACT1,DRD1,ETV5,FLRT1,LRRN3,NLGN1,NLGN4X,NRXN1,NRXN3,RELN,SLIT1,SNCA,UNC13A_x000D_
GO:0006023	0.0125011	2.7347	3.09476	8	115	aminoglycan biosynthetic process	GO_BP	B3GAT1,B3GNT2,B4GALT3,CHST2,CSPG5,EXTL1,GLCE,UST_x000D_
GO:0010517	0.0127012	2.97428	2.50272	7	93	regulation of phospholipase activity	GO_BP	ADCY1,CAMK4,HPCA,HTR2A,PRKCD,PRKCZ,SNCA_x000D_
GO:0051899	0.0127012	2.97428	2.50272	7	93	membrane depolarization	GO_BP	CACNA1G,CACNB3,CCK,GRIK1,PRKCZ,PTPN3,SCN3B_x000D_
GO:0070527	0.012704	3.87911	1.39937	5	52	platelet aggregation	GO_BP	FIBP,METAP1,PIP5K1C,PRKCD,TYRO3_x000D_
GO:1903533	0.0133417	1.98423	7.88492	15	293	regulation of protein targeting	GO_BP	AKAP5,CDK5,DACT1,DYRK2,FAM20B,HPCA,HTRA2,MTOR,PARK2,PDE2A,PIK3R2,PKIG,PPP3CB,PSMD8,SMAD3_x000D_
GO:0055086	0.0134656	1.892	9.36415	17	354	nucleobase-containing small molecule metabolic process	GO_BP	ACOT7,ADCY1,ADK,ADRA2A,AHCY,AKAP5,ATP2B2,ATP5G3,BDNF,CAP2,CASK,COX5A,CRH,DRD1,GABBR1,GABBR2,GNAL,GRM3,GUK1,HMGCR,HPCA,HTR2A,MTOR,NDUFS2,PDE2A,PDE7B,PDHB,PID1,PPCS,SNCA,STOML2,SULT4A1,TPI1,VIP_x000D_
GO:0050995	0.0136129	6.81915	0.511309	3	19	negative regulation of lipid catabolic process	GO_BP	ADRA2A,BSCL2,CNR1_x000D_
GO:0051584	0.0138149	14.5575	0.187965	2	7	regulation of dopamine uptake involved in synaptic transmission	GO_BP	DRD1,SNCA,TOR1A_x000D_
GO:0001514	0.0138729	14.5246	0.188377	2	7	selenocysteine incorporation	GO_BP	DIO2,SELT_x000D_
GO:0007196	0.0138729	14.5246	0.188377	2	7	adenylate cyclase-inhibiting G-protein coupled glutamate receptor signaling pathway	GO_BP	GRIK3,GRM3_x000D_
GO:0032811	0.0138729	14.5246	0.188377	2	7	negative regulation of epinephrine secretion	GO_BP	ADRA2A,CRH_x000D_
GO:0051683	0.0138729	14.5246	0.188377	2	7	establishment of Golgi localization	GO_BP	STK25,YWHAZ_x000D_
GO:0071073	0.0138729	14.5246	0.188377	2	7	positive regulation of phospholipid biosynthetic process	GO_BP	FABP3,HTR2A_x000D_
GO:0007628	0.0140139	4.699	0.941884	4	35	adult walking behavior	GO_BP	DRD1,EFNB3,EPHA4,HTRA2_x000D_
GO:0032094	0.0140139	4.699	0.941884	4	35	response to food	GO_BP	BDNF,CCK,DRD1,MTOR_x000D_
GO:0046854	0.0140139	4.699	0.941884	4	35	phosphatidylinositol phosphorylation	GO_BP	PI4KA,PIK3R2,PIP5K1B,PIP5K1C_x000D_
GO:0042451	0.014159	2.90631	2.55654	7	95	purine nucleoside biosynthetic process	GO_BP	ACOT7,ADK,ATP5G3,GUK1,PID1,PPCS,STOML2_x000D_
GO:0001101	0.0145179	1.96267	7.96565	15	296	response to acid chemical	GO_BP	BDNF,CDKN2D,CYP26B1,DRD1,EPHA3,FABP3,GNB1,HPCA,HTRA2,LANCL2,MTOR,PID1,RBP4,RRAGB,SST_x000D_
GO:0005975	0.0145236	1.53256	23.7893	35	884	carbohydrate metabolic process	GO_BP	ARPP19,B3GALNT1,B3GALT2,B3GAT1,B3GNT2,B4GALNT1,B4GALT3,CHST2,CNOT7,CSPG5,DDOST,DLAT,DYRK2,EXTL1,GALNT1,GALNT14,GLCE,GNPTAB,HTR2A,ITPKA,LARGE,MAN1A1,MGAT4B,MTOR,NPY1R,PARK2,PDHB,PPP1CA,RBP4,SNCA,ST8SIA3,ST8SIA5,TPI1,TUSC3,UST_x000D_
GO:0007052	0.0145939	3.22049	1.99141	6	74	mitotic spindle organization	GO_BP	CLASP2,EML1,KIF3B,PLK2,RACGAP1,STMN1_x000D_
GO:0051258	0.014734	3.21213	1.99524	6	75	protein polymerization	GO_BP	ACTR3B,ARPC2,ARPC5,CASQ1,CLASP2,CORO1A,FGF13,MTOR,PARK2,PRKCD,SNCA,STMN1,TUBA1A,TUBG1,TUBG2_x000D_
GO:0051881	0.014802	3.72032	1.45319	5	54	regulation of mitochondrial membrane potential	GO_BP	CCK,PARK2,PID1,STOML2,TUSC2_x000D_
GO:0010565	0.0150435	2.22789	5.16691	11	192	regulation of cellular ketone metabolic process	GO_BP	ABCD2,ARPP19,AZIN1,CNR1,DLAT,FABP3,MTOR,PDHB,PSMD8,PSME3,SNCA_x000D_
GO:1904062	0.0150768	2.33311	4.49413	10	167	regulation of cation transmembrane transport	GO_BP	ACTN2,ADRA2A,CACNB2,CACNB3,DPP6,FKBP1B,HOMER1,KCNIP1,PTPN3,SCN3B_x000D_
GO:0010648	0.0151257	1.47911	28.9185	41	1093	negative regulation of cell communication	GO_BP	ADRA2A,ARNTL,BDNF,CDKN2D,CRH,CRHBP,CX3CL1,CYP26B1,DACT1,DGKZ,DRD1,DUSP14,DUSP3,DUSP7,FKBP1B,GRIK1,GRIK3,HMGCR,HTR2A,HTRA2,LMO3,LRPAP1,MTOR,NLE1,NLGN4X,NLK,NPY1R,PAK7,PARK2,PID1,PIN1,PLCL2,PLK2,PPP1CA,PRKCB,PRKCD,PRKCZ,PSMD8,PSME3,PTPRJ,PTPRO,PTPRR,RGS4,RGS7,SCG2,SMAD3,SNCA,THY1,TNFAIP1,TYRO3_x000D_
GO:0006909	0.0152304	2.13704	5.86659	12	218	phagocytosis	GO_BP	ABR,ARPC2,ARPC5,CORO1A,GULP1,PIK3R2,PIP5K1C,PRKCD,RAB14,SNX3,TUSC2,TYRO3_x000D_
GO:0043268	0.0154388	4.55187	0.968795	4	36	positive regulation of potassium ion transport	GO_BP	ACTN2,ADRA2A,DPP6,DRD1_x000D_
GO:0043149	0.0155144	3.17362	2.01832	6	75	stress fiber assembly	GO_BP	CLASP2,MTOR,PHACTR1,PPM1E,SMAD3,TNFAIP1_x000D_
GO:0007020	0.0157011	6.41762	0.53822	3	20	microtubule nucleation	GO_BP	CLASP2,TUBG1,TUBG2_x000D_
GO:0022030	0.0157011	6.41762	0.53822	3	20	telencephalon glial cell migration	GO_BP	CDK5,CDK5R2,RELN_x000D_
GO:0042749	0.0157011	6.41762	0.53822	3	20	regulation of circadian sleep/wake cycle	GO_BP	CRH,DRD1,NLGN1_x000D_
GO:0047496	0.0157011	6.41762	0.53822	3	20	vesicle transport along microtubule	GO_BP	KIF3B,PRKCZ,RASGRP1_x000D_
GO:0060491	0.0158352	2.6118	3.22932	8	120	regulation of cell projection assembly	GO_BP	ARPC2,FSCN1,GAP43,MTOR,NLGN1,NRXN1,PRKCD,RALA_x000D_
GO:0016310	0.0159189	1.94104	8.0608	15	323	phosphorylation	GO_BP	ACTN2,ADCY1,ADK,ADRA2A,AKAP5,BCKDK,BDNF,CAMK1,CAMK2N1,CAMK4,CAMKV,CASK,CCK,CCKBR,CDK16,CDK5,CDK5R2,CDKL5,CDKN2D,COPS5,COX5A,CRH,CX3CL1,DACT1,DDRGK1,DGKB,DGKZ,DOK5,DRD1,DUSP14,DUSP3,DUSP7,DYRK2,EPHA3,EPHA4,EPHA5,FAM20B,FGF13,GNG3,GNPTAB,GUK1,HMGCR,HTR2A,ITPKA,LMO3,MAST3,MMD,MTOR,NDUFS2,NLK,NRBF2,PAK6,PAK7,PARK2,PI4KA,PID1,PIK3R2,PIN1,PIP5K1B,PIP5K1C,PKIG,PLCB1,PLCL2,PLK2,PPM1E,PPP3CB,PPP5C,PRKCB,P…
GO:0044281	0.0161095	1.37867	46.5121	61	1791	small molecule metabolic process	GO_BP	ABCD2,ACOT7,ACOT8,ADCY1,ADK,ADRA2A,AGPAT1,AHCY,AKAP5,ARF3,ARPP19,ATP2B2,ATP5G3,AZIN1,B3GAT1,B3GNT2,B4GALT3,BCKDK,BDNF,C14orf1,CA4,CAP2,CASK,CDIPT,CHST2,CNR1,COX5A,CPNE6,CRH,CSPG5,CYP26B1,CYP46A1,DAGLA,DIO2,DLAT,DRD1,DYRK2,ENOPH1,EXTL1,FABP3,GABBR1,GABBR2,GGCT,GLCE,GNAL,GNB1,GNG3,GNG4,GRM3,GUK1,HMGCR,HMGCS1,HMOX2,HPCA,HTR2A,INPP4A,ITPKA,LYRM4,MCAT,MMADHC,MTOR,NDUFB11,NDUFS2,NPY1R,PARK2,PDE2A,PDE7B…
GO:0009116	0.0165155	1.84562	9.58031	17	356	nucleoside metabolic process	GO_BP	ACOT7,ADK,AHCY,ATP5G3,BDNF,CASK,COX5A,GUK1,HMGCR,HTR2A,NDUFS2,PID1,PPCS,SNCA,STOML2,SULT4A1,TPI1_x000D_
GO:0021549	0.0166144	4.44158	0.989689	4	37	cerebellum development	GO_BP	ATP2B2,CDK5,CDK5R2,MYH10,MYO16,NLGN4X,NRXN1,SSTR1_x000D_
GO:0050790	0.0168066	1.42349	36.0561	49	1401	regulation of catalytic activity	GO_BP	ABR,ACTN2,ADCY1,ADRA2A,AKAP5,ARHGAP44,ARHGDIG,ARPP19,ASAP1,ASAP2,AZIN1,CAMK1,CAMK2N1,CAMK4,CAP2,CCK,CCKBR,CDK5,CDK5R2,CDKL5,CDKN2D,CNR1,CX3CL1,DGKZ,DRD1,DUSP14,DUSP3,DUSP7,DYNC1LI1,ENSA,EPHA3,EPHA4,EPHA5,FGD1,FGF13,FKBP1B,GABBR1,GABBR2,GNAL,GNG3,GRM3,HMGCR,HPCA,HSPBP1,HTR2A,HTRA2,IFT57,MMD,MTOR,NELL1,NLE1,NRBF2,PAK6,PAK7,PARK2,PHACTR1,PIK3R2,PIN1,PKIG,PLCB1,PPM1E,PPP1R11,PPP1R7,PPP2R5C,PPP4R4,PPP…
GO:0030168	0.0169373	2.1861	5.25843	11	197	platelet activation	GO_BP	ACTN2,ADRA2A,CX3CL1,DAGLA,DGKB,DGKZ,FIBP,GNB1,METAP1,PIP5K1C,PRKCB,PRKCD,PRKCZ,RASGRP1,TYRO3,YWHAZ_x000D_
GO:0033875	0.0169518	4.41366	0.995706	4	37	ribonucleoside bisphosphate metabolic process	GO_BP	ACOT7,HMGCR,PPCS,SULT4A1_x000D_
GO:0034032	0.0169518	4.41366	0.995706	4	37	purine nucleoside bisphosphate metabolic process	GO_BP	ACOT7,HMGCR,PPCS,SULT4A1_x000D_
GO:1900076	0.0171201	3.57398	1.50701	5	56	regulation of cellular response to insulin stimulus	GO_BP	PID1,PIK3R2,PRKCB,PRKCD,PRKCZ_x000D_
GO:0044272	0.0171537	2.40835	3.92143	9	147	sulfur compound biosynthetic process	GO_BP	AHCY,B3GAT1,B3GNT2,B4GALT3,CHST2,CSPG5,DLAT,ENOPH1,EXTL1,GGCT,GLCE,PDHB,SNCA,UST_x000D_
GO:0009743	0.017283	2.17918	5.27455	11	196	response to carbohydrate	GO_BP	ADRA2A,CDK16,CRH,ENSA,EPHA5,FKBP1B,HMGCR,NRXN1,PPP3CB,PRKCB,PTPRN_x000D_
GO:0051966	0.0172899	6.15134	0.557083	3	21	regulation of synaptic transmission, glutamatergic	GO_BP	CNR1,DRD1,GRIK1,GRIK3,GRM3,HTR2A,NLGN1,NRXN1,RELN,UNC13A_x000D_
GO:0032269	0.0173233	1.49371	25.7807	37	958	negative regulation of cellular protein metabolic process	GO_BP	CAMK2N1,CDK5,CDKN2D,CNOT7,DACT1,DRD1,DUSP14,DUSP3,DUSP7,DYNC1LI1,ENC1,FKBP1B,HMGCR,LMO3,NELL1,NLE1,PARK2,PID1,PIN1,PKIG,PPM1E,PPP1R11,PPP4R4,PPP5C,PRKCD,PRKCZ,PSMD8,PSME3,PTPN3,PTPRJ,PTPRR,RGS4,RIMBP2,SMAD3,SNCA,THY1,TRIB2_x000D_
GO:0014074	0.017342	2.40384	3.929	9	146	response to purine-containing compound	GO_BP	CRHBP,EGR3,GNAL,HMGCS1,P2RX5,PANX1,PDE2A,PTPRN,VGF_x000D_
GO:0050433	0.0175884	6.11035	0.560695	3	21	regulation of catecholamine secretion	GO_BP	ADRA2A,CNR1,CRH,HTR2A,PARK2,SNCA,STX1A_x000D_
GO:0048585	0.0177655	1.42574	34.3929	47	1286	negative regulation of response to stimulus	GO_BP	ABR,ADRA2A,ARNTL,CASK,CCK,CDKN2D,CLASP2,CRH,CRHBP,CX3CL1,CYP26B1,DACT1,DGKZ,DRD1,DUSP14,DUSP3,DUSP7,EPHA4,FKBP1B,HMGCR,HTRA2,LMO3,LRPAP1,MTOR,NLE1,NLK,NRXN1,PAK7,PARK2,PID1,PIN1,PLCL2,PPP1CA,PPP3CB,PRKCB,PRKCD,PRKCZ,PSMD8,PSME3,PTPRJ,PTPRO,PTPRR,RGS4,RGS7,SCG2,SMAD3,SNCA,THY1,TNFAIP1,TYRO3_x000D_
GO:0009746	0.0181661	2.26039	4.62869	10	172	response to hexose	GO_BP	ADRA2A,CDK16,CRH,ENSA,EPHA5,FKBP1B,HMGCR,NRXN1,PPP3CB,PTPRN_x000D_
GO:0009265	0.0181705	12.1031	0.215288	2	8	2'-deoxyribonucleotide biosynthetic process	GO_BP	ADK,GUK1_x000D_
GO:0010635	0.0181705	12.1031	0.215288	2	8	regulation of mitochondrial fusion	GO_BP	PARK2,PID1_x000D_
GO:0016081	0.0181705	12.1031	0.215288	2	8	synaptic vesicle docking	GO_BP	STX1A,UNC13A_x000D_
GO:0030432	0.0181705	12.1031	0.215288	2	8	peristalsis	GO_BP	DRD1,NPY1R_x000D_
GO:0032229	0.0181705	12.1031	0.215288	2	8	negative regulation of synaptic transmission, GABAergic	GO_BP	BDNF,GRIK1_x000D_
GO:0048102	0.0181705	12.1031	0.215288	2	8	autophagic cell death	GO_BP	ACP2,CDKN2D_x000D_
GO:0052200	0.0181705	12.1031	0.215288	2	8	response to host defenses	GO_BP	SMAD3,TUSC2_x000D_
GO:0060242	0.0181705	12.1031	0.215288	2	8	contact inhibition	GO_BP	DACH1,PTPRJ_x000D_
GO:0060371	0.0181705	12.1031	0.215288	2	8	regulation of atrial cardiac muscle cell membrane depolarization	GO_BP	CACNA1G,SCN3B_x000D_
GO:0097091	0.0181705	12.1031	0.215288	2	8	synaptic vesicle clustering	GO_BP	NLGN1,NRXN1_x000D_
GO:0010256	0.0182502	1.68426	13.5631	22	504	endomembrane system organization	GO_BP	ACTN2,ANO3,CASQ1,CLASP2,DPP6,FGF13,LZTFL1,MYH10,NRXN1,PID1,PRKCB,PRKCD,PRKCZ,PRMT5,RAB15,SCN3B,STK25,TOR1A,UBL4A,UBXN2B,VTI1B,YWHAZ_x000D_
GO:0030804	0.0183203	2.7492	2.6911	7	100	positive regulation of cyclic nucleotide biosynthetic process	GO_BP	AKAP5,CAP2,CRH,DRD1,GNAL,HPCA,VIP_x000D_
GO:1902582	0.0184883	1.39845	38.8462	52	1457	single-organism intracellular transport	GO_BP	ACTN2,AKAP5,AP1S1,ARL4C,ARNTL,ATP5G3,C12orf4,CAMK1,CAMK4,CASQ1,CDC40,CDK5,COPZ1,CORO1A,DACT1,DDOST,DRD1,DYRK2,EIF6,FAM20B,FKBP1B,GNPTAB,HPCA,HTR2A,HTRA2,IFT57,KIF3B,KIF3C,MTCH2,MTOR,MYO1B,NAPA,NLGN1,P2RX5,PARK2,PDE2A,PIK3R2,PKIG,PPP3CB,PRKCZ,PSMD8,RAB14,RAB6B,RASGRP1,RFTN1,RTN2,SMAD3,SNCA,SNX3,SPCS3,SSX2IP,STOML2,THY1,TIMM17A,TRAPPC2L,TUBA1A,VTI1B,YWHAZ,ZDHHC4_x000D_
GO:0071377	0.0185542	4.28358	1.02262	4	38	cellular response to glucagon stimulus	GO_BP	ADCY1,GNB1,GNG3,GNG4_x000D_
GO:0090102	0.0185542	4.28358	1.02262	4	38	cochlea development	GO_BP	ATP2B2,GABRA5,GABRB3,KCNK3_x000D_
GO:0051246	0.0188196	1.30705	68.5423	85	2547	regulation of protein metabolic process	GO_BP	ACTN2,ADCY1,ADRA2A,AKAP5,APBB1,ARNTL,ARPP19,AZIN1,BDNF,CAMK1,CAMK2N1,CCK,CDK5,CDK5R2,CDKN2D,CNOT7,COPS5,CRH,CX3CL1,DACT1,DDRGK1,DIO2,DRD1,DUSP14,DUSP3,DUSP7,DYNC1LI1,ENC1,ENSA,EPHA4,FGF13,FKBP1B,GNG3,HMGCR,HSPBP1,HTR2A,HTRA2,IFT57,LMO3,METAP1,MMD,MTOR,NECAB3,NELL1,NLE1,OLFM1,PAK6,PAK7,PARK2,PID1,PIN1,PKIG,PLCB1,PLCL2,PLK2,PPM1E,PPP1CA,PPP1R11,PPP1R7,PPP2R5C,PPP4R4,PPP5C,PRKCD,PRKCZ,PRMT5,PSMD8,PS…
GO:0051224	0.0191193	2.144	5.35529	11	199	negative regulation of protein transport	GO_BP	ADRA2A,CDK5,CX3CL1,DYRK2,FKBP1B,HMGCR,MTOR,PARK2,PDE2A,PKIG,SNX3_x000D_
GO:0022607	0.0194396	1.61962	16.0675	25	626	cellular component assembly	GO_BP	ACTN2,ACTR3B,ARPC2,ARPC5,ATP6V0D1,ATXN10,B9D1,BCL11A,BDNF,CASQ1,CCK,CDC40,CDH10,CDH12,CDH8,CDH9,CDK5,CLASP2,CNOT7,CORO1A,DACH1,DRD1,EIF6,EPHA3,FGD1,FGF13,FLRT1,FSCN1,GAP43,HMGCR,IFT57,KCNF1,KCNV1,KIF3B,LMO4,LRRN3,LSM4,MAGI1,MCTS1,MRPS11,MRPS7,MTOR,MYH10,MYO1B,NAPA,NLGN1,NLGN4X,NRXN1,NRXN3,OLFM1,PANX1,PARK2,PHACTR1,PIP5K1C,PLK2,PPM1E,PPP5C,PRKCD,PRKCZ,PRMT5,PTPRJ,PTPRO,RAB14,RACGAP1,RALA,RASGRP1,R…
GO:0007265	0.0195551	1.65172	14.4512	23	537	Ras protein signal transduction	GO_BP	ABR,ACTN2,ADRA2A,ARHGDIG,DGKZ,DUSP7,FGD1,GNB1,PAK6,PAK7,PLK2,PPP5C,PSMD8,PSME3,PTPRA,RAB14,RAB15,RAB6B,RALA,RASGRF1,RASGRP1,SSX2IP,TNFAIP1_x000D_
GO:0033143	0.019667	3.43868	1.56084	5	58	regulation of intracellular steroid hormone receptor signaling pathway	GO_BP	ARNTL,BDNF,DDRGK1,LMO3,PPP5C_x000D_
GO:0098602	0.0197072	1.54552	20.1563	30	749	single organism cell adhesion	GO_BP	ARPC2,ASTN1,BCL11A,CAMK4,CDH10,CDH9,CORO1A,CX3CL1,CXADR,CYP26B1,DDOST,DUSP3,EGR3,FIBP,FKBP1B,METAP1,MTOR,NLGN1,NLGN4X,NRXN1,NRXN3,PIP5K1C,PPP3CB,PRKCD,PRKCZ,RASGRP1,SMAD3,STOML2,THY1,TYRO3_x000D_
GO:0048638	0.0198481	2.13089	5.38552	11	202	regulation of developmental growth	GO_BP	BCL11A,BDNF,CDK5,CDKL5,CLASP2,CPNE6,FGF13,HTRA2,NPY1R,OLFM1,PARK2,PIN1,PLCB1,RBP4,RIMS1,ULK2,UNC13A_x000D_
GO:0023057	0.0199032	1.45567	28.601	40	1081	negative regulation of signaling	GO_BP	ADRA2A,ARNTL,BDNF,CDKN2D,CRH,CRHBP,CX3CL1,CYP26B1,DACT1,DGKZ,DRD1,DUSP14,DUSP3,DUSP7,FKBP1B,GRIK1,GRIK3,HMGCR,HTR2A,HTRA2,LMO3,LRPAP1,NLE1,NLGN4X,NLK,NPY1R,PAK7,PARK2,PID1,PIN1,PLCL2,PLK2,PPP1CA,PRKCB,PRKCD,PRKCZ,PSMD8,PSME3,PTPRJ,PTPRO,PTPRR,RGS4,RGS7,SCG2,SMAD3,SNCA,THY1,TNFAIP1,TYRO3_x000D_
GO:0021697	0.0203881	5.74137	0.592042	3	22	cerebellar cortex formation	GO_BP	ATP2B2,CDK5,NRXN1_x000D_
GO:0045920	0.0203881	5.74137	0.592042	3	22	negative regulation of exocytosis	GO_BP	ABR,ADRA2A,SNCA_x000D_
GO:0045860	0.0204083	1.60911	16.1197	25	599	positive regulation of protein kinase activity	GO_BP	ACTN2,ADCY1,ADRA2A,CAMK1,CDK5,CDK5R2,DUSP7,EPHA4,FGF13,GNG3,HTR2A,MMD,PAK6,PAK7,PPP5C,PRKCZ,PSMD8,PSME3,PTPRA,RASGRF1,RASGRP1,RELN,SNCA,STK25,VLDLR_x000D_
GO:0006650	0.0204125	1.97912	6.83539	13	254	glycerophospholipid metabolic process	GO_BP	AGPAT1,ARF3,CDIPT,CPNE6,HTR2A,INPP4A,PI4KA,PIK3R2,PIP5K1B,PIP5K1C,PLCB1,PLD3,STOML2_x000D_
GO:0018210	0.0207236	2.95826	2.15288	6	80	peptidyl-threonine modification	GO_BP	CDK5,GALNT1,MTOR,NLK,PRKCB,PRKCD_x000D_
GO:0031109	0.0207236	2.95826	2.15288	6	80	microtubule polymerization or depolymerization	GO_BP	CLASP2,FGF13,SNCA,STMN1,TUBG1,TUBG2_x000D_
GO:0046324	0.0210286	3.37479	1.58775	5	59	regulation of glucose import	GO_BP	ARPP19,PID1,PIK3R2,PRKCZ,RTN2_x000D_
GO:0006820	0.0211675	1.61996	15.3662	24	571	anion transport	GO_BP	BDNF,CA4,CCK,CNR1,CRH,DRD1,FABP3,GABRA5,GABRB3,GRIK1,HTR2A,PARK2,PPFIA2,PRKCD,RACGAP1,RIMS1,SERINC3,SLC17A7,SLC1A1,SLC35B1,SLC4A3,SNCA,STX1A,TOR1A_x000D_
GO:0008037	0.0215228	2.45709	3.41769	8	127	cell recognition	GO_BP	BDNF,CNR1,CRTAC1,EFNB3,EPHA3,EPHA4,GAP43,NDN_x000D_
GO:0021987	0.0222166	2.63517	2.79874	7	104	cerebral cortex development	GO_BP	BTBD3,CDK5,CDK5R2,FGF13,PLCB1,RELN,VLDLR_x000D_
GO:0003018	0.0224064	5.50991	0.612903	3	23	vascular process in circulatory system	GO_BP	ABR,ADRA1D,ADRA2A,CX3CL1,DRD1,HMGCR,HTR2A,NPY1R,PDE2A,PTPRJ,VIP_x000D_
GO:0010921	0.0224395	2.43646	3.44461	8	128	regulation of phosphatase activity	GO_BP	ARPP19,ENSA,FKBP1B,PPP1R11,PPP2R5C,PPP4R4,RIMBP2,SMAD3_x000D_
GO:0030166	0.0224503	3.31322	1.61466	5	60	proteoglycan biosynthetic process	GO_BP	B3GAT1,CSPG5,EXTL1,GLCE,UST_x000D_
GO:0061045	0.0224503	3.31322	1.61466	5	60	negative regulation of wound healing	GO_BP	CASK,CLASP2,HMGCR,PRKCD,SMAD3_x000D_
GO:0097105	0.0228563	10.3969	0.241669	2	9	presynaptic membrane assembly	GO_BP	NLGN1,NLGN4X,NRXN1_x000D_
GO:0090066	0.0228829	2.42633	3.45693	8	131	regulation of anatomical structure size	GO_BP	ACTN2,ACTR3B,ADRA1D,ADRA2A,ARPC2,ARPC5,ATP2B2,BCL11A,BDNF,CDK5,CDKL5,CLASP2,CORO1A,CX3CL1,DRD1,FGF13,HMGCR,HTR2A,MTOR,NPY1R,OLFM1,PRKCD,RAP1GAP2,ULK2,VIP_x000D_
GO:0002118	0.0229504	10.3734	0.242199	2	9	aggressive behavior	GO_BP	CRHBP,PENK_x000D_
GO:0010700	0.0229504	10.3734	0.242199	2	9	negative regulation of norepinephrine secretion	GO_BP	ADRA2A,CRH_x000D_
GO:0021707	0.0229504	10.3734	0.242199	2	9	cerebellar granule cell differentiation	GO_BP	ATP2B2,NRXN1_x000D_
GO:0031115	0.0229504	10.3734	0.242199	2	9	negative regulation of microtubule polymerization	GO_BP	SNCA,STMN1_x000D_
GO:0033689	0.0229504	10.3734	0.242199	2	9	negative regulation of osteoblast proliferation	GO_BP	NELL1,SMAD3_x000D_
GO:0043116	0.0229504	10.3734	0.242199	2	9	negative regulation of vascular permeability	GO_BP	PDE2A,PTPRJ_x000D_
GO:0060405	0.0229504	10.3734	0.242199	2	9	regulation of penile erection	GO_BP	CNR1,VIP_x000D_
GO:1901203	0.0229504	10.3734	0.242199	2	9	positive regulation of extracellular matrix assembly	GO_BP	CLASP2,SMAD3_x000D_
GO:1990709	0.0229504	10.3734	0.242199	2	9	presynaptic active zone organization	GO_BP	NLGN1,NRXN1_x000D_
GO:0001779	0.0229885	5.45396	0.618953	3	23	natural killer cell differentiation	GO_BP	RASGRP1,TUSC2,TYRO3_x000D_
GO:0010669	0.0229885	5.45396	0.618953	3	23	epithelial structure maintenance	GO_BP	CXADR,LDB2,RBP4_x000D_
GO:0022410	0.0229885	5.45396	0.618953	3	23	circadian sleep/wake cycle process	GO_BP	CRH,DRD1,NLGN1_x000D_
GO:0060384	0.0229885	5.45396	0.618953	3	23	innervation	GO_BP	GABRA5,GABRB3,UNC13A_x000D_
GO:0045937	0.0231524	1.4596	26.3365	37	991	positive regulation of phosphate metabolic process	GO_BP	ACTN2,ADCY1,ADRA2A,AKAP5,BDNF,CAMK1,CAP2,CCK,CDK5,CDK5R2,CRH,CX3CL1,DDRGK1,DRD1,DUSP7,EPHA4,FABP3,FGF13,GNAL,GNG3,HMGCR,HPCA,HTR2A,MMD,MTOR,PAK6,PAK7,PID1,PIN1,PLCB1,PPP1R7,PPP5C,PRKCD,PRKCZ,PSMD8,PSME3,PTPRA,RASGRF1,RASGRP1,RELN,SMAD3,SNCA,STK25,STOML2,VIP,VLDLR_x000D_
GO:0072659	0.0232202	2.0769	5.51675	11	205	protein localization to plasma membrane	GO_BP	ACTN2,CLASP2,DPP6,FGF13,LZTFL1,NRXN1,PID1,PRKCZ,RAB15,SCN3B,VTI1B_x000D_
GO:0010976	0.0234042	2.41488	3.47136	8	132	positive regulation of neuron projection development	GO_BP	AKAP5,BCL11A,BDNF,CAMK1,CDKL5,CNR1,CPNE6,ENC1,EPHA3,EPHA4,FKBP1B,ITPKA,NLGN1,PARK2,RELN,RIMS1,SNX3,STK25,UNC13A,VLDLR_x000D_
GO:0007165	0.0234466	1.29741	73.3571	89	2990	signal transduction	GO_BP	ABR,ACTN2,ADAMTS3,ADCY1,ADRA1D,ADRA2A,AGPAT1,AKAP5,APBB1,ARF3,ARF5,ARHGAP44,ARHGDIG,ARL4C,ARNTL,ARPC2,ARPC5,ATP6V0B,ATP6V0D1,B9D1,BCL11A,BDNF,CACNB3,CACNG3,CAMK1,CAMK4,CAP2,CASQ1,CCK,CCKBR,CDK5,CDKN2D,CHL1,CLASP2,CNOT7,CNR1,CNTN6,COPS5,CORO1A,CRH,CRHBP,CX3CL1,CXCL14,CYP26B1,DACT1,DAGLA,DDRGK1,DGKB,DGKZ,DOK5,DRD1,DTX4,DUSP14,DUSP3,DUSP7,DYRK2,EFNB3,EPHA3,EPHA4,EPHA5,FBXL2,FGD1,FGF13,FIBP,FKBP1B,FL…
GO:0032940	0.023906	2.1541	4.83797	10	195	secretion by cell	GO_BP	ABR,ACTN2,ADRA2A,AKAP5,ARHGAP44,ARNTL,BDNF,C12orf4,CACNA1G,CASK,CCK,CDK16,CDK5,CDK5R2,CLASP2,CNR1,COPS5,CORO1A,CRH,CRHBP,CX3CL1,ENSA,EPHA5,FKBP1B,GNPTAB,HMGCR,HTR2A,MYH10,NAPA,NECAB3,NLGN1,NMU,NNAT,NPY1R,NRXN1,NRXN3,PANX1,PARK2,PIP5K1C,PLCB1,PPFIA2,PPP3CB,PRKCZ,PTPRN,RAB15,RALA,RASGRP1,RBP4,RIMS1,SCG2,SCRN3,SLC17A7,SLC1A1,SMPD3,SNCA,SPCS3,STX1A,SYT5,TYRO3,UNC13A,VGF,VIP,VTI1B_x000D_
GO:0007528	0.0239113	3.93553	1.10335	4	41	neuromuscular junction development	GO_BP	CACNB2,CACNB3,ETV5,UNC13A_x000D_
GO:1903828	0.0243549	2.39622	3.49843	8	130	negative regulation of cellular protein localization	GO_BP	ACTN2,CDK5,DYRK2,LZTFL1,MTOR,PDE2A,PID1,PKIG_x000D_
GO:0032846	0.0244966	2.25438	4.1712	9	155	positive regulation of homeostatic process	GO_BP	AKAP5,CNR1,CRH,DRD1,FKBP1B,P2RX5,PPP3CB,SNCA,THY1_x000D_
GO:0046128	0.0253544	2.55836	2.87603	7	108	purine ribonucleoside metabolic process	GO_BP	ACOT7,ADK,AHCY,ATP5G3,BDNF,CASK,COX5A,GUK1,HMGCR,HTR2A,NDUFS2,PID1,PPCS,SNCA,STOML2,SULT4A1,TPI1_x000D_
GO:1901137	0.0254116	1.78298	9.30515	16	360	carbohydrate derivative biosynthetic process	GO_BP	ACOT7,ADCY1,ADK,ADRA2A,AKAP5,ATP5G3,B3GALNT1,B3GALT2,B3GAT1,B3GNT2,B4GALNT1,B4GALT3,CAP2,CHST2,CRH,CSPG5,DDOST,DRD1,EXTL1,GABBR1,GABBR2,GALNT1,GALNT14,GLCE,GNAL,GNPTAB,GRM3,GUK1,HPCA,LARGE,MAN1A1,MGAT4B,NECAB3,PDE2A,PID1,PLCB1,PPCS,ST8SIA3,ST8SIA5,STOML2,TPI1,TUSC3,UST,VIP_x000D_
GO:0060537	0.0255666	1.78128	9.3112	16	346	muscle tissue development	GO_BP	ACTN2,ARNTL,BDNF,CASQ1,CDK5,CXADR,CYP26B1,HDAC9,HMGCR,HOMER1,MYH10,MYL6B,PIN1,RBP4,SMAD3,SORBS2_x000D_
GO:0043113	0.0257028	3.84043	1.12779	4	42	receptor clustering	GO_BP	CDK5,ETV5,NLGN1,NRXN1,RELN_x000D_
GO:0006468	0.0257093	1.58931	15.669	24	614	protein phosphorylation	GO_BP	ACTN2,ADCY1,ADRA2A,AKAP5,BCKDK,BDNF,CAMK1,CAMK2N1,CAMK4,CAMKV,CASK,CCK,CDK16,CDK5,CDK5R2,CDKL5,CDKN2D,COPS5,CRH,CX3CL1,DACT1,DDRGK1,DOK5,DRD1,DUSP14,DUSP3,DUSP7,DYRK2,EPHA3,EPHA4,EPHA5,FGF13,GNG3,HMGCR,HTR2A,ITPKA,LMO3,MAST3,MMD,MTOR,NLK,PAK6,PAK7,PARK2,PID1,PIN1,PKIG,PLCB1,PLCL2,PLK2,PPM1E,PPP3CB,PPP5C,PRKCB,PRKCD,PRKCZ,PRMT5,PSMD8,PSME3,PTPRA,PTPRJ,PTPRR,RASGRF1,RASGRP1,RELN,RGS4,SCG2,SMAD3,SNC…
GO:0034047	0.0257603	5.19392	0.645864	3	24	regulation of protein phosphatase type 2A activity	GO_BP	ARPP19,ENSA,PPP2R5C_x000D_
GO:0050435	0.0257603	5.19392	0.645864	3	24	beta-amyloid metabolic process	GO_BP	APEH,OLFM1,UNC13A_x000D_
GO:0043087	0.0258839	1.60334	14.8549	23	552	regulation of GTPase activity	GO_BP	ABR,ARHGAP44,ARHGDIG,ASAP1,ASAP2,CDKL5,CX3CL1,EPHA3,EPHA4,EPHA5,FGD1,MTOR,PIN1,PLCB1,PTPRN2,RACGAP1,RAP1GAP2,RAP1GDS1,RASGRF1,RASGRP1,RGS4,RGS7,THY1_x000D_
GO:0007622	0.025884	3.83172	1.13026	4	42	rhythmic behavior	GO_BP	AHCY,CRH,DRD1,NLGN1_x000D_
GO:0044711	0.0263386	1.60196	14.8919	23	590	single-organism biosynthetic process	GO_BP	ACOT7,ACOT8,ADAMTS3,ADCY1,ADK,ADRA2A,AGPAT1,AHCY,AKAP5,ARF3,ARPP19,ATP5G3,AZIN1,B3GALNT1,B3GALT2,B3GAT1,B3GNT2,B4GALNT1,B4GALT3,C14orf1,CAP2,CDIPT,CHST2,CPNE6,CRH,CSPG5,CYP46A1,DACH1,DLAT,DRD1,DYRK2,ENOPH1,EXTL1,FABP3,GABBR1,GABBR2,GGCT,GLCE,GNAL,GRM3,GUK1,HMGCR,HMGCS1,HPCA,HTR2A,INPP4A,LARGE,MCAT,MRPL3,MRPS11,MRPS12,MRPS33,MRPS7,MTOR,NHP2,PDE2A,PDHB,PI4KA,PID1,PIK3R2,PIP5K1B,PIP5K1C,PLD3,PPCS,PP…
GO:0055002	0.026382	2.35727	3.55225	8	132	striated muscle cell development	GO_BP	ACTN2,CASQ1,CXADR,HDAC9,HOMER1,MYH10,PIN1,SORBS2_x000D_
GO:0030705	0.0266519	2.53018	2.90639	7	108	cytoskeleton-dependent intracellular transport	GO_BP	IFT57,KIF3B,KIF3C,PRKCZ,RASGRP1,SSX2IP,TUBA1A_x000D_
GO:0030154	0.0272888	1.27696	74.4514	90	2886	cell differentiation	GO_BP	ACTN2,ADCY1,AKAP5,APBB1,ARNTL,ARPC2,ARPC5,ASAP1,ASTN1,ATP2B2,ATXN10,B3GNT2,B9D1,BCL11A,BDNF,BSCL2,BTBD3,BZW2,CACNA1G,CACNB2,CACNB3,CAMK1,CAMK4,CAMSAP1,CAP2,CASQ1,CCK,CDK16,CDK5,CDK5R2,CDKL5,CHL1,CLASP2,CNR1,CNTN6,CPNE6,CRMP1,CRTAC1,CSPG5,CX3CL1,CXADR,CXCL14,CYP26B1,DACT1,DAGLA,DRD1,DUSP7,EFNB3,EGR3,EML1,ENC1,EPHA3,EPHA4,EPHA5,ETV5,FGF13,FKBP1B,FLRT1,GABRA5,GABRB3,GAP43,HDAC9,HMGCR,HOMER1,HSBP1,HT…
GO:0042455	0.0278484	2.50522	2.9333	7	109	ribonucleoside biosynthetic process	GO_BP	ACOT7,ADK,ATP5G3,GUK1,PID1,PPCS,STOML2_x000D_
GO:1903650	0.0278484	2.50522	2.9333	7	109	negative regulation of cytoplasmic transport	GO_BP	CDK5,DYRK2,FKBP1B,MTOR,PDE2A,PKIG,SNX3_x000D_
GO:0032228	0.0278941	9.12841	0.267619	2	10	regulation of synaptic transmission, GABAergic	GO_BP	BDNF,CNR1,GRIK1,NLGN1,PLCL2_x000D_
GO:0008631	0.0279515	3.73324	1.15717	4	43	intrinsic apoptotic signaling pathway in response to oxidative stress	GO_BP	HTRA2,PARK2,PRKCD,STK25_x000D_
GO:0009126	0.0279543	1.94547	6.40481	12	238	purine nucleoside monophosphate metabolic process	GO_BP	ADK,ATP5G3,BDNF,CASK,COX5A,GUK1,HTR2A,NDUFS2,PID1,SNCA,STOML2,TPI1_x000D_
GO:0009215	0.0281836	9.07619	0.26911	2	10	purine deoxyribonucleoside triphosphate metabolic process	GO_BP	ADK,GUK1_x000D_
GO:0010642	0.0281836	9.07619	0.26911	2	10	negative regulation of platelet-derived growth factor receptor signaling pathway	GO_BP	PTPRJ,SNCA_x000D_
GO:0016188	0.0281836	9.07619	0.26911	2	10	synaptic vesicle maturation	GO_BP	SLC17A7,UNC13A_x000D_
GO:0045838	0.0281836	9.07619	0.26911	2	10	positive regulation of membrane potential	GO_BP	DRD1,STOML2_x000D_
GO:0048241	0.0281836	9.07619	0.26911	2	10	epinephrine transport	GO_BP	ADRA2A,CRH_x000D_
GO:0048672	0.0281836	9.07619	0.26911	2	10	positive regulation of collateral sprouting	GO_BP	BCL11A,BDNF_x000D_
GO:0051533	0.0281836	9.07619	0.26911	2	10	positive regulation of NFAT protein import into nucleus	GO_BP	AKAP5,PPP3CB_x000D_
GO:0051938	0.0281836	9.07619	0.26911	2	10	L-glutamate import	GO_BP	SLC17A7,SLC1A1_x000D_
GO:0060068	0.0281836	9.07619	0.26911	2	10	vagina development	GO_BP	RBP4,TYRO3_x000D_
GO:0065003	0.028339	1.3576	39.8552	52	1481	macromolecular complex assembly	GO_BP	ACTN2,ACTR3B,ARPC2,ARPC5,ATXN10,BCL11A,CASQ1,CCK,CDC40,CLASP2,CNOT7,CORO1A,DACH1,EIF6,FGF13,FSCN1,HMGCR,KCNF1,KCNV1,KIF3B,LMO4,LSM4,MAGI1,MCTS1,MRPS11,MRPS7,MTOR,NAPA,NLGN1,NRXN1,OLFM1,PANX1,PARK2,PPP5C,PRKCD,PRKCZ,PRMT5,RACGAP1,RASGRP1,RIMS1,SLC1A1,SMAD3,SNCA,STMN1,STOML2,STX1A,TNFAIP1,TOR1A,TUBA1A,TUBG1,TUBG2,TXNL4A_x000D_
GO:0008045	0.0287031	4.95753	0.672775	3	25	motor neuron axon guidance	GO_BP	CDK5,EPHA4,SLIT1_x000D_
GO:0051491	0.0287031	4.95753	0.672775	3	25	positive regulation of filopodium assembly	GO_BP	FSCN1,NLGN1,RALA_x000D_
GO:0046824	0.0290809	2.48074	2.96021	7	110	positive regulation of nucleocytoplasmic transport	GO_BP	AKAP5,CAMK1,CAMK4,DACT1,PIK3R2,PPP3CB,SMAD3_x000D_
GO:0061025	0.0292726	2.17905	4.30576	9	160	membrane fusion	GO_BP	CORO1A,NAPA,PARK2,PID1,RIMS1,STOML2,STX1A,UBXN2B,VTI1B_x000D_
GO:0003012	0.0293277	1.74881	9.47267	16	352	muscle system process	GO_BP	ACTN2,ADRA1D,ADRA2A,CASQ1,DRD1,FKBP1B,HOMER1,HSBP1,HTR2A,MYL6B,NMU,NPY1R,PIN1,SCN3B,SORBS2,TPM3_x000D_
GO:0098609	0.0293566	1.46158	23.3856	33	869	cell-cell adhesion	GO_BP	ASTN1,BCL11A,CAMK4,CDH10,CDH12,CDH8,CDH9,CORO1A,CX3CL1,CXADR,CYP26B1,DDOST,DUSP3,EGR3,FIBP,FKBP1B,METAP1,MTOR,NLGN1,NLGN4X,NRXN1,NRXN3,PCDH17,PCDH7,PIP5K1C,PPP3CB,PRKCD,PRKCZ,RASGRP1,SMAD3,STOML2,THY1,TYRO3_x000D_
GO:0048870	0.0298899	1.42212	27.7133	38	1041	cell motility	GO_BP	ABR,ADRA2A,ARPC5,ASTN1,CCK,CDK5,CDK5R2,CDKL5,CHL1,CLASP2,CORO1A,CX3CL1,CXADR,CXCL14,DACH1,DGKZ,DRD1,EGR3,EPHA3,EPHA4,FGF13,FSCN1,HDAC9,MYH10,NDN,OLFM1,PAK6,PAK7,PHACTR1,PIK3R2,PIN1,PIP5K1C,PLCB1,PRKCD,PRKCZ,PTP4A1,PTPRJ,PTPRO,PTPRR,RELN,SCG2,SMAD3,SST,SSX2IP,THY1,TNFAIP1,TOR1A,TYRO3_x000D_
GO:0032613	0.0301148	3.63968	1.18408	4	44	interleukin-10 production	GO_BP	PRKCD,PRKCZ,TRIB2,TUSC2_x000D_
GO:0035307	0.0301148	3.63968	1.18408	4	44	positive regulation of protein dephosphorylation	GO_BP	PIN1,PPP1R7,PRKCD,SMAD3_x000D_
GO:0007346	0.0304827	1.63193	12.6751	20	471	regulation of mitotic cell cycle	GO_BP	DACT1,DGKZ,DUSP3,DYNC1LI1,MYO16,NLE1,PAK6,PAK7,PID1,PIN1,PLCB1,PLK2,PPP2R5C,PRMT5,PSMD8,PSME3,PTPN3,RPRM,SMAD3,STK25_x000D_
GO:1900006	0.0310414	4.78937	0.692955	3	26	positive regulation of dendrite development	GO_BP	AKAP5,CAMK1,CDKL5,EPHA4,ITPKA,NLGN1,RELN,VLDLR_x000D_
GO:0051179	0.0310505	1.86552	7.27041	13	338	localization	GO_BP	ABCD2,ABR,ACTN2,ADCY1,ADRA2A,AKAP5,ANO3,AP1S1,ARF3,ARF5,ARHGAP44,ARHGDIG,ARL4C,ARNTL,ARPC2,ARPC5,ARPP19,ASTN1,ATP2B2,ATP5G3,ATP6V0B,ATP6V0D1,AZIN1,B4GALNT1,B9D1,BDNF,BSCL2,C12orf4,C5orf30,CA4,CACNA1G,CACNB2,CACNB3,CACNG3,CAMK1,CAMK4,CASK,CASQ1,CCK,CCKBR,CDC40,CDK16,CDK5,CDK5R2,CDKL5,CEP68,CHL1,CLASP2,CNR1,COMMD9,COPS5,COPZ1,CORO1A,COX5A,CPNE6,CRH,CRHBP,CRYM,CSPG5,CX3CL1,CXADR,CXCL14,DACH1,DACT1,D…
GO:0050854	0.0315161	4.75998	0.697089	3	26	regulation of antigen receptor-mediated signaling pathway	GO_BP	DUSP3,PLCL2,PRKCB,PTPRJ,THY1_x000D_
GO:0050880	0.0319568	2.2652	3.6868	8	137	regulation of blood vessel size	GO_BP	ADRA1D,ADRA2A,CX3CL1,DRD1,HMGCR,HTR2A,NPY1R,VIP_x000D_
GO:0061387	0.0332656	8.14544	0.293271	2	11	regulation of extent of cell growth	GO_BP	BCL11A,BDNF,CDK5,CDKL5,CLASP2,FGF13,OLFM1,ULK2_x000D_
GO:0051051	0.0332712	1.95456	5.83896	11	221	negative regulation of transport	GO_BP	ABR,ACTN2,ADRA2A,AKAP5,CDK5,CNR1,CORO1A,CRH,CRHBP,CX3CL1,DYRK2,FKBP1B,HMGCR,HTR2A,MTOR,NPY1R,PARK2,PDE2A,PID1,PKIG,PLCB4,PRKCB,SNCA,SNX3,VIP_x000D_
GO:0035418	0.0334608	8.11869	0.294203	2	11	protein localization to synapse	GO_BP	CDK5,HOMER1,NLGN1,NRXN1,RELN_x000D_
GO:0032869	0.0336614	1.75057	8.86408	15	332	cellular response to insulin stimulus	GO_BP	ACTN2,ATP6V0B,ATP6V0D1,DRD1,DUSP7,HDAC9,MTOR,PID1,PIK3R2,PPP5C,PRKCB,PRKCD,PRKCZ,PSMD8,PSME3,PTPRA,RASGRF1,RASGRP1,RRAGB,VLDLR_x000D_
GO:1901215	0.0338034	4.61429	0.715897	3	27	negative regulation of neuron death	GO_BP	BDNF,CDK5,CHL1,CORO1A,GABRA5,GABRB3,HTRA2,PARK2,PIN1,PPP5C,SNCA,TOX3,TYRO3_x000D_
GO:0015937	0.0338425	8.06722	0.296021	2	11	coenzyme A biosynthetic process	GO_BP	ACOT7,PPCS_x000D_
GO:0021683	0.0338425	8.06722	0.296021	2	11	cerebellar granular layer morphogenesis	GO_BP	ATP2B2,NRXN1_x000D_
GO:0035413	0.0338425	8.06722	0.296021	2	11	positive regulation of catenin import into nucleus	GO_BP	DACT1,SMAD3_x000D_
GO:0051481	0.0338425	8.06722	0.296021	2	11	negative regulation of cytosolic calcium ion concentration	GO_BP	KCNK3,NPY1R_x000D_
GO:0051589	0.0338425	8.06722	0.296021	2	11	negative regulation of neurotransmitter transport	GO_BP	PARK2,SNCA_x000D_
GO:0051957	0.0338425	8.06722	0.296021	2	11	positive regulation of amino acid transport	GO_BP	CCK,GRIK1_x000D_
GO:0061003	0.0338425	8.06722	0.296021	2	11	positive regulation of dendritic spine morphogenesis	GO_BP	ITPKA,RELN_x000D_
GO:0033036	0.0340392	1.39697	29.7687	40	1153	macromolecule localization	GO_BP	ACTN2,ADRA2A,AKAP5,ANO3,AP1S1,ARF3,ARF5,ARHGDIG,ARNTL,ATP6V0B,ATP6V0D1,B4GALNT1,B9D1,BSCL2,C5orf30,CAMK1,CAMK4,CDC40,CDK16,CDK5,CEP68,CLASP2,CNR1,COPZ1,CRH,CX3CL1,DACT1,DDOST,DPP6,DRD1,DYRK2,ENSA,EPHA5,ETV5,FABP3,FAM20B,FGF13,FKBP1B,GNPTAB,GUK1,GULP1,HMGCR,HOMER1,HPCA,HTR2A,HTRA2,LZTFL1,MMD,MTCH2,MTOR,NAPA,NECAB3,NLGN1,NNAT,NRXN1,PANX1,PARK2,PDE2A,PID1,PIK3R2,PIP5K1C,PKIG,PPP3CB,PRKCB,PRKCD,PRKCZ…
GO:0002429	0.0341341	1.74707	8.88062	15	330	immune response-activating cell surface receptor signaling pathway	GO_BP	ARPC2,ARPC5,CACNB3,DUSP3,PIK3R2,PLCL2,PPP3CB,PRKCB,PRKCD,PSMD8,PSME3,PTPRJ,RFTN1,STOML2,THY1_x000D_
GO:0061061	0.0342563	1.55467	15.2854	23	568	muscle structure development	GO_BP	ACTN2,ARNTL,BDNF,CAMK1,CASQ1,CDK5,CXADR,CXCL14,CYP26B1,EGR3,HDAC9,HMGCR,HOMER1,LARGE,MTOR,MYH10,MYL6B,PIN1,PLCB1,RBP4,SMAD3,SMARCA2,SORBS2_x000D_
GO:0016202	0.0344979	4.57609	0.721662	3	27	regulation of striated muscle tissue development	GO_BP	ARNTL,BDNF,CYP26B1,HDAC9,HMGCR,PIN1,RBP4,SMAD3_x000D_
GO:0051893	0.0347302	3.46593	1.23791	4	46	regulation of focal adhesion assembly	GO_BP	CLASP2,EPHA3,PTPRJ,SMAD3_x000D_
GO:0090316	0.0347577	1.87801	6.6201	12	246	positive regulation of intracellular protein transport	GO_BP	AKAP5,CAMK1,CAMK4,CDK5,DACT1,FAM20B,HPCA,HTRA2,PIK3R2,PPP3CB,PSMD8,SMAD3_x000D_
GO:0043278	0.0350985	4.54383	0.726597	3	27	response to morphine	GO_BP	CNR1,DRD1,PPP5C_x000D_
GO:2000398	0.0350985	4.54383	0.726597	3	27	regulation of thymocyte aggregation	GO_BP	CAMK4,EGR3,RASGRP1_x000D_
GO:0070588	0.0352633	2.00947	5.16691	10	192	calcium ion transmembrane transport	GO_BP	ADRA2A,ATP2B2,CACNA1G,CACNB2,CACNB3,CACNG3,FKBP1B,PANX1,PDE2A,SLC24A3_x000D_
GO:0070507	0.035796	2.36515	3.09476	7	115	regulation of microtubule cytoskeleton organization	GO_BP	CLASP2,EPHA3,FGF13,PLK2,RACGAP1,SNCA,STMN1_x000D_
GO:0032271	0.0358212	2.09499	4.46722	9	166	regulation of protein polymerization	GO_BP	ACTR3B,ARPC2,ARPC5,CLASP2,CORO1A,MTOR,PRKCD,SNCA,STMN1_x000D_
GO:0043647	0.0360751	2.89105	1.82995	5	68	inositol phosphate metabolic process	GO_BP	INPP4A,ITPKA,PLCB1,PLCB4,SNCA_x000D_
GO:0044087	0.0361052	1.5991	12.9198	20	488	regulation of cellular component biogenesis	GO_BP	ACTR3B,ARPC2,ARPC5,BCL11A,BDNF,CCK,CLASP2,CORO1A,EPHA3,FLRT1,FSCN1,GAP43,LDB2,LMO4,LRRN3,MTOR,NAPA,NLGN1,NRXN1,NRXN3,PARK2,PLK2,PPM1E,PRKCD,PRKCZ,PTPRJ,RALA,SLIT1,SMAD3,SNCA,STMN1,STX1A_x000D_
GO:0030902	0.036959	2.19652	3.79445	8	141	hindbrain development	GO_BP	ATP2B2,CDK5,CDK5R2,MYH10,MYO16,NLGN4X,NRXN1,SSTR1_x000D_
GO:0030308	0.0371029	2.19451	3.7972	8	142	negative regulation of cell growth	GO_BP	APBB1,BCL11A,CDK5,CDKN2D,CGREF1,FGF13,GNG4,PTPRJ,SMAD3,SMARCA2,ULK2_x000D_
GO:0006891	0.0371833	3.38512	1.26482	4	47	intra-Golgi vesicle-mediated transport	GO_BP	COPZ1,NAPA,RAB6B,VTI1B_x000D_
GO:0014075	0.0371833	3.38512	1.26482	4	47	response to amine	GO_BP	DRD1,GNAL,HDAC9,UROS_x000D_
GO:1902531	0.0372269	1.35926	34.3346	45	1292	regulation of intracellular signal transduction	GO_BP	ABR,ACTN2,ADRA2A,AKAP5,ARHGAP44,ARHGDIG,ARNTL,CDK5,CDKN2D,COPS5,CX3CL1,DACT1,DDRGK1,DGKZ,DUSP14,DUSP3,DUSP7,EPHA4,FBXL2,FGD1,GNG3,HMGCR,HTR2A,HTRA2,LMO3,MTOR,NLGN1,NLK,P2RX5,PAK6,PAK7,PARK2,PIK3R2,PIN1,PLCB1,PLK2,PPP5C,PRKCB,PRKCD,PRKCZ,PRMT5,PSMD8,PSME3,PTPRA,PTPRJ,PTPRR,RACGAP1,RAP1GAP2,RASGRF1,RASGRP1,RELN,RGS4,RRAGB,SERINC3,SSX2IP,STK25,TNFAIP1,TRIB2_x000D_
GO:0007160	0.0374369	1.98738	5.22073	10	194	cell-matrix adhesion	GO_BP	ACTN2,CASK,CDK5,CLASP2,EPHA3,PPFIA2,PRKCZ,PTPRJ,SMAD3,THY1_x000D_
GO:0009161	0.0375896	1.85389	6.70083	12	249	ribonucleoside monophosphate metabolic process	GO_BP	ADK,ATP5G3,BDNF,CASK,COX5A,GUK1,HTR2A,NDUFS2,PID1,SNCA,STOML2,TPI1_x000D_
GO:0032956	0.0381752	1.98012	5.23841	10	196	regulation of actin cytoskeleton organization	GO_BP	ACTN2,ACTR3B,ARPC2,ARPC5,CDK5,CLASP2,CORO1A,EPHA3,EPHA5,FSCN1,MTOR,PARK2,PPM1E,PRKCD,SMAD3_x000D_
GO:0042592	0.038255	1.34756	36.1714	47	1359	homeostatic process	GO_BP	ADCY1,ADRA1D,ADRA2A,AKAP5,ATP2B2,ATP6V0B,ATP6V0D1,CACNA1G,CALB1,CALB2,CASQ1,CCK,CCKBR,CDK16,CNR1,CORO1A,CRH,CXADR,CYP26B1,DRD1,EPHA5,FABP3,FKBP1B,GNB1,GNG3,HMGCR,HMOX2,HOMER1,HTR2A,KCNK3,LARGE,LDB2,MCHR1,NDN,NHP2,NLE1,NPY1R,NRXN1,P2RX5,PARK2,PIK3R2,PPP3CB,PRKCB,PTPN3,RAP1GDS1,RBP4,SCN3B,SLC17A7,SLC24A3,SLC4A3,SNCA,STOML2,THY1,TUSC3,TYRO3,VGF_x000D_
GO:0046777	0.0382854	1.90753	5.97424	11	222	protein autophosphorylation	GO_BP	CAMK4,CDK5,CDKL5,EPHA4,MTOR,NLK,STK25,STYK1,THY1,TYRO3,ULK2_x000D_
GO:0032456	0.0385484	4.36181	0.753507	3	28	endocytic recycling	GO_BP	ACTN2,ARL4C,RAB14_x000D_
GO:0007050	0.0385687	1.84598	6.72775	12	250	cell cycle arrest	GO_BP	APBB1,CDK5,CDKN2D,CGREF1,MLF1,MTOR,PPP2R5C,PSMD8,PSME3,RPRM,RRAGB,SMAD3_x000D_
GO:1903531	0.0385982	2.17607	3.82742	8	143	negative regulation of secretion by cell	GO_BP	ABR,ADRA2A,CNR1,CRH,CRHBP,CX3CL1,FKBP1B,HMGCR,NPY1R,PARK2,SNCA_x000D_
GO:0032412	0.0391824	2.16875	3.83867	8	145	regulation of ion transmembrane transporter activity	GO_BP	ACTN2,ADRA2A,CACNB2,CACNB3,CACNG3,CRH,CRHBP,FKBP1B,HOMER1,NETO2,NLGN1,NRXN1,PTPN3,RASGRF1,RELN,SCN3B_x000D_
GO:0060538	0.0394456	2.05532	4.54796	9	169	skeletal muscle organ development	GO_BP	ARNTL,CASQ1,CDK5,CYP26B1,HDAC9,HMGCR,HOMER1,LARGE,MYL6B_x000D_
GO:1904589	0.0394456	2.05532	4.54796	9	169	regulation of protein import	GO_BP	AKAP5,DACT1,DYRK2,MTOR,PDE2A,PIK3R2,PKIG,PPP3CB,SMAD3_x000D_
GO:2000146	0.0397015	1.96576	5.27455	10	196	negative regulation of cell motility	GO_BP	ABR,CLASP2,DACH1,DRD1,OLFM1,PIN1,PLCB1,PTPRJ,PTPRR,THY1_x000D_
GO:0090382	0.0397335	3.30798	1.29173	4	48	phagosome maturation	GO_BP	ATP6V0B,ATP6V0D1,CORO1A,RAB14_x000D_
GO:0001774	0.0399003	7.26005	0.322932	2	12	microglial cell activation	GO_BP	CX3CL1,SNCA_x000D_
GO:0010510	0.0399003	7.26005	0.322932	2	12	regulation of acetyl-CoA biosynthetic process from pyruvate	GO_BP	DLAT,PDHB_x000D_
GO:0030208	0.0399003	7.26005	0.322932	2	12	dermatan sulfate biosynthetic process	GO_BP	CSPG5,UST_x000D_
GO:0032769	0.0399003	7.26005	0.322932	2	12	negative regulation of monooxygenase activity	GO_BP	CNR1,SNCA_x000D_
GO:0033089	0.0399003	7.26005	0.322932	2	12	positive regulation of T cell differentiation in thymus	GO_BP	EGR3,RASGRP1_x000D_
GO:0035020	0.0399003	7.26005	0.322932	2	12	regulation of Rac protein signal transduction	GO_BP	RASGRF1,SSX2IP_x000D_
GO:0051775	0.0399003	7.26005	0.322932	2	12	response to redox state	GO_BP	ARNTL,FKBP1B_x000D_
GO:0060134	0.0399003	7.26005	0.322932	2	12	prepulse inhibition	GO_BP	DRD1,NRXN1_x000D_
GO:0097421	0.0399003	7.26005	0.322932	2	12	liver regeneration	GO_BP	PRMT5,PTPN3_x000D_
GO:1902884	0.0399003	7.26005	0.322932	2	12	positive regulation of response to oxidative stress	GO_BP	PARK2,SNCA_x000D_
GO:0001508	0.0402799	2.30079	3.1755	7	118	action potential	GO_BP	CACNA1G,CNR1,DPP6,DRD1,KCNIP1,PTPN3,SCN3B_x000D_
GO:0045471	0.0402799	2.30079	3.1755	7	118	response to ethanol	GO_BP	ATP5G3,CNR1,CRH,CRHBP,DRD1,HMGCR,RBP4_x000D_
GO:0051494	0.0402799	2.30079	3.1755	7	118	negative regulation of cytoskeleton organization	GO_BP	CLASP2,CORO1A,FGF13,PARK2,PRKCD,SNCA,STMN1_x000D_
GO:0051056	0.0403267	1.78347	7.53507	13	280	regulation of small GTPase mediated signal transduction	GO_BP	ABR,ARHGAP44,ARHGDIG,DGKZ,FGD1,PIK3R2,RACGAP1,RAP1GAP2,RASGRF1,RASGRP1,RELN,SSX2IP,TNFAIP1_x000D_
GO:2000045	0.0410392	2.14766	3.87518	8	144	regulation of G1/S transition of mitotic cell cycle	GO_BP	DACT1,DGKZ,MYO16,PID1,PLCB1,PPP2R5C,PSMD8,PSME3_x000D_
GO:0042990	0.0412485	2.48545	2.52963	6	94	regulation of transcription factor import into nucleus	GO_BP	AKAP5,DYRK2,MTOR,PIK3R2,PPP3CB,SMAD3_x000D_
GO:0043405	0.0412971	1.7767	7.56199	13	281	regulation of MAP kinase activity	GO_BP	ADRA2A,DUSP14,DUSP3,DUSP7,EPHA4,GNG3,HMGCR,HTR2A,PRKCD,PTPRJ,RASGRP1,RGS4,TRIB2_x000D_
GO:0051129	0.0420177	1.58936	12.3324	19	463	negative regulation of cellular component organization	GO_BP	ASAP1,BCL11A,CDK5,CLASP2,CORO1A,DYNC1LI1,EPHA4,FGF13,LMO4,LZTFL1,MTOR,NLGN1,NRXN1,PARK2,PID1,PLK2,PRKCD,PRKCZ,PTPRO,RAP1GAP2,SLIT1,SNCA,SNX3,STMN1,THY1,ULK2_x000D_
GO:0005979	0.0421642	4.19379	0.780418	3	29	regulation of glycogen biosynthetic process	GO_BP	DYRK2,MTOR,PPP1CA_x000D_
GO:0046825	0.0421642	4.19379	0.780418	3	29	regulation of protein export from nucleus	GO_BP	CAMK1,CAMK4,CDK5_x000D_
GO:0051281	0.0421642	4.19379	0.780418	3	29	positive regulation of release of sequestered calcium ion into cytosol	GO_BP	DRD1,SNCA,THY1_x000D_
GO:2001267	0.0421642	4.19379	0.780418	3	29	regulation of cysteine-type endopeptidase activity involved in apoptotic signaling pathway	GO_BP	HTRA2,NLE1,SMAD3_x000D_
GO:0038127	0.0422025	1.66279	9.93015	16	369	ERBB signaling pathway	GO_BP	ACTN2,ADCY1,ADRA2A,CAMK4,DUSP7,MTOR,PIK3R2,PPP5C,PRKCD,PSMD8,PSME3,PTPRA,PTPRJ,PTPRR,RASGRF1,RASGRP1_x000D_
GO:0019226	0.042255	2.75913	1.91068	5	71	transmission of nerve impulse	GO_BP	CACNG3,DPP6,DRD1,FKBP1B,KCNQ2_x000D_
GO:0007040	0.0423809	3.23427	1.31864	4	49	lysosome organization	GO_BP	ACP2,CORO1A,GNPTAB,RAB14_x000D_
GO:0021695	0.0423809	3.23427	1.31864	4	49	cerebellar cortex development	GO_BP	ATP2B2,CDK5,MYH10,NRXN1_x000D_
GO:0048641	0.0423809	3.23427	1.31864	4	49	regulation of skeletal muscle tissue development	GO_BP	ARNTL,CYP26B1,HDAC9,HMGCR_x000D_
GO:0060042	0.0423809	3.23427	1.31864	4	49	retina morphogenesis in camera-type eye	GO_BP	CALB1,FJX1,RBP4,THY1_x000D_
GO:0014065	0.0430747	2.45737	2.55654	6	95	phosphatidylinositol 3-kinase signaling	GO_BP	FBXL2,HTR2A,PIK3R2,RASGRP1,RELN,TYRO3_x000D_
GO:1901659	0.043464	2.25979	3.22932	7	120	glycosyl compound biosynthetic process	GO_BP	ACOT7,ADK,ATP5G3,GUK1,PID1,PPCS,STOML2_x000D_
GO:1903729	0.0444481	2.71777	1.93759	5	72	regulation of plasma membrane organization	GO_BP	LZTFL1,NRXN1,PID1,PRKCD,VTI1B_x000D_
GO:0032388	0.0446054	2.43446	2.57833	6	97	positive regulation of intracellular transport	GO_BP	ACTN2,AKAP5,CAMK1,CAMK4,CDK5,DACT1,DRD1,FAM20B,HPCA,HTRA2,P2RX5,PIK3R2,PPP3CB,PSMD8,SMAD3,SNCA,THY1,YWHAZ_x000D_
GO:0018958	0.044951	2.42992	2.58345	6	96	phenol-containing compound metabolic process	GO_BP	ATP2B2,CRYM,DIO2,DRD1,PARK2,SNCA_x000D_
GO:0060193	0.044951	2.42992	2.58345	6	96	positive regulation of lipase activity	GO_BP	ADCY1,CAMK4,HPCA,HTR2A,PRKCD,PRKCZ_x000D_
GO:0070373	0.0451256	3.16376	1.34555	4	50	negative regulation of ERK1 and ERK2 cascade	GO_BP	DUSP3,LMO3,PIN1,PTPRR_x000D_
GO:0046034	0.045771	1.9137	5.40911	10	201	ATP metabolic process	GO_BP	ATP5G3,BDNF,COX5A,GUK1,HTR2A,NDUFS2,PID1,SNCA,STOML2,TPI1_x000D_
GO:0007155	0.045874	1.55288	13.2878	20	505	cell adhesion	GO_BP	ACTN2,ARHGDIG,ARPC2,ASTN1,BCL11A,CAMK4,CASK,CDH10,CDH12,CDH8,CDH9,CDK5,CGREF1,CHL1,CLASP2,CNTN6,CORO1A,CX3CL1,CXADR,CYP26B1,DDOST,DUSP3,EGR3,EPHA3,EPHA4,FIBP,FKBP1B,FLRT1,LRFN3,MAGI1,METAP1,MTOR,MYH10,NLGN1,NLGN4X,NRXN1,NRXN3,PCDH17,PCDH7,PIP5K1C,PPFIA2,PPP3CB,PRKCD,PRKCZ,PTPRJ,PTPRO,RASGRP1,RELN,SMAD3,SSX2IP,STOML2,THY1,TOR1A,TYRO3_x000D_
GO:0018146	0.0459439	4.03821	0.807329	3	30	keratan sulfate biosynthetic process	GO_BP	B3GNT2,B4GALT3,CHST2_x000D_
GO:0090279	0.0459439	4.03821	0.807329	3	30	regulation of calcium ion import	GO_BP	CASK,CRH,HOMER1_x000D_
GO:1903053	0.0459439	4.03821	0.807329	3	30	regulation of extracellular matrix organization	GO_BP	CLASP2,FSCN1,SMAD3_x000D_
GO:0001964	0.0460165	6.62544	0.348523	2	13	startle response	GO_BP	DRD1,NRXN1,PARK2,PENK_x000D_
GO:0051495	0.0460252	1.99241	4.68251	9	174	positive regulation of cytoskeleton organization	GO_BP	ACTN2,ACTR3B,ARPC2,ARPC5,CDK5,CORO1A,MTOR,PPM1E,SMAD3_x000D_
GO:0000338	0.0463317	6.59963	0.349843	2	13	protein deneddylation	GO_BP	COPS5,TOR1A_x000D_
GO:0003298	0.0463317	6.59963	0.349843	2	13	physiological muscle hypertrophy	GO_BP	PIN1,SORBS2_x000D_
GO:0009312	0.0463317	6.59963	0.349843	2	13	oligosaccharide biosynthetic process	GO_BP	B3GALNT1,B3GALT2_x000D_
GO:0031125	0.0463317	6.59963	0.349843	2	13	rRNA 3'-end processing	GO_BP	ERI3,EXOSC5_x000D_
GO:0032230	0.0463317	6.59963	0.349843	2	13	positive regulation of synaptic transmission, GABAergic	GO_BP	GRIK1,NLGN1_x000D_
GO:0035864	0.0463317	6.59963	0.349843	2	13	response to potassium ion	GO_BP	BDNF,CRHBP_x000D_
GO:0043206	0.0463317	6.59963	0.349843	2	13	extracellular fibril organization	GO_BP	ADAMTS3,SNCA_x000D_
GO:0045176	0.0463317	6.59963	0.349843	2	13	apical protein localization	GO_BP	NAPA,RAB14_x000D_
GO:0050855	0.0463317	6.59963	0.349843	2	13	regulation of B cell receptor signaling pathway	GO_BP	PLCL2,PRKCB_x000D_
GO:0061049	0.0463317	6.59963	0.349843	2	13	cell growth involved in cardiac muscle cell development	GO_BP	PIN1,SORBS2_x000D_
GO:0089711	0.0463317	6.59963	0.349843	2	13	L-glutamate transmembrane transport	GO_BP	SLC17A7,SLC1A1_x000D_
GO:0032231	0.0467081	2.67764	1.9645	5	73	regulation of actin filament bundle assembly	GO_BP	CLASP2,MTOR,PARK2,PPM1E,SMAD3_x000D_
GO:0002274	0.0469299	2.08578	3.98283	8	148	myeloid leukocyte activation	GO_BP	ABR,C12orf4,CAMK4,CNR1,CX3CL1,PRKCD,RASGRP1,SNCA_x000D_
GO:0045844	0.0479674	3.09625	1.37246	4	51	positive regulation of striated muscle tissue development	GO_BP	ARNTL,CYP26B1,HMGCR,PIN1_x000D_
GO:0051193	0.0479674	3.09625	1.37246	4	51	regulation of cofactor metabolic process	GO_BP	DLAT,HTR2A,PDHB,SNCA_x000D_
GO:0007623	0.0483654	1.89363	5.46293	10	203	circadian rhythm	GO_BP	ADCY1,AHCY,ARNTL,CRH,DRD1,EGR3,HOMER1,NLGN1,PPP1CA,PRMT5_x000D_
GO:0043549	0.0484433	3.93619	0.823912	3	32	regulation of kinase activity	GO_BP	ACTN2,ADCY1,ADRA2A,CAMK1,CAMK2N1,CCKBR,CDK5,CDK5R2,CDKN2D,DRD1,DUSP14,DUSP3,DUSP7,EPHA4,FGF13,GNG3,HMGCR,HTR2A,MMD,MTOR,NELL1,NRBF2,PAK6,PAK7,PARK2,PIK3R2,PKIG,PPM1E,PPP5C,PRKCD,PRKCZ,PSMD8,PSME3,PTPRA,PTPRJ,RASGRF1,RASGRP1,RELN,RGS4,SNCA,STK25,THY1,TRIB2,VLDLR_x000D_
GO:0022406	0.0490352	2.63867	1.99141	5	74	membrane docking	GO_BP	RAB15,SNX3,STX1A,UNC13A,VTI1B_x000D_
GO:0051347	0.0495543	1.4531	18.434	26	685	positive regulation of transferase activity	GO_BP	ACTN2,ADCY1,ADRA2A,CAMK1,CDK5,CDK5R2,DUSP7,EPHA4,FGF13,GNG3,HTR2A,MMD,PAK6,PAK7,PIN1,PPP5C,PRKCZ,PSMD8,PSME3,PTPRA,RASGRF1,RASGRP1,RELN,SNCA,STK25,VLDLR_x000D_
GO:0021799	0.0498851	3.89375	0.83424	3	31	cerebral cortex radially oriented cell migration	GO_BP	CDK5,CDK5R2,RELN_x000D_
GO:0034314	0.0498851	3.89375	0.83424	3	31	Arp2/3 complex-mediated actin nucleation	GO_BP	ACTR3B,ARPC2,ARPC5_x000D_
GO:0045202	9.01594e-20	4.71742	15.3729	60	599	synapse	GO_CC	ACTN2,ADRA2A,AKAP5,AP1S1,APBB1,ARHGAP44,ARPC2,ASAP1,ATP2B2,ATP6V0D1,BDNF,CALB1,CALB2,CAMK2N1,CAP2,CASK,CCK,CDH8,CDK16,CDK5,COPS5,CXADR,DACT1,DDN,DRD1,EPHA4,GABBR1,GABBR2,GABRA5,GABRB3,GAP43,GNG3,GRIK1,GRIK3,GRM3,HOMER1,HPCA,ITPKA,KCNK1,LRFN3,LRRTM4,MYH10,NAPA,NETO2,NIPSNAP1,NLGN1,NLGN4X,NMU,NPY1R,NRGN,NRN1,NRXN1,OLFM1,PDE2A,PHACTR1,PLCB4,PPFIA2,PPP1CA,PTPRN2,PTPRO,RIMBP2,RIMS1,SLC17A7,SNCA,STX1A,…
GO:0030424	2.90496e-15	5.0936	9.50937	41	364	axon	GO_CC	AP1S1,ATP6V0D1,BDNF,CALB1,CALB2,CCK,CDH8,CDK5,CLASP2,CNR1,CORO1A,CPNE6,CRH,CRHBP,DAGLA,DRD1,EPHA4,EPHA5,FGF13,GAP43,GRIK1,GRIK3,GRM3,HOMER1,HPCA,HTR2A,KCNQ2,LRFN3,MYH10,NAPA,NMU,NPY1R,NRGN,NRXN1,OLFM1,PRKCZ,PTPRN2,PTPRO,SLC17A7,SNCA,UNC13A_x000D_
GO:0030425	1.01691e-09	4.54796	6.75592	27	268	dendrite	GO_CC	ACTN2,AKAP5,ARHGAP44,ASAP1,ATXN10,BDNF,CALB1,CAMK2N1,CCK,CDK5,CDKL5,CHL1,CPNE6,CRHBP,CRMP1,DRD1,EPHA4,EPHA5,FGF13,GABBR1,GABRA5,GNB1,GRIK1,GRIK3,GRM3,HOMER1,HPCA,HTR2A,IFT57,ITPKA,KCNIP1,KCNK1,LRFN3,MTOR,MYH10,NLGN1,NLGN4X,NRGN,PLCB4,PLK2,PLXDC1,PPP1CA,PPP5C,PTPRO,RELN,RGS7,THY1_x000D_
GO:0030054	4.55672e-08	2.307	29.4164	61	1126	cell junction	GO_CC	ACTN2,ARHGAP44,ARPC2,ARPC5,ATP2B2,CALB2,CAMK2N1,CASK,CDK16,CDK5,CEP68,CLASP2,COPS5,CORO1A,CXADR,DACT1,DCAF6,EPHA4,FGF13,FLRT1,FSCN1,GABBR1,GABBR2,GABRA5,GABRB3,GAP43,GRIK1,GRIK3,HOMER1,KCNK1,LASP1,LRFN3,LRRTM4,MAGI1,NLGN1,NLGN4X,NRN1,NRXN1,OLFM1,PANX1,PHACTR1,PI4KA,PIP5K1C,PLXDC1,PRKCD,PRKCZ,PTPRJ,RALA,RIMBP2,RIMS1,SLC17A7,SNCA,SORBS2,SSX2IP,STX1A,SYNGR3,SYT5,THY1,TOR1A,UNC13A,YWHAZ_x000D_
GO:0005829	1.08838e-07	1.78515	82.0837	127	3142	cytosol	GO_CC	ABCD2,ABR,ACOT7,ACTN2,ADK,ADRA1D,AHCY,AKAP5,AP1S1,ARHGAP44,ARHGDIG,ARPC2,ARPC5,ASAP1,ATP2B2,ATXN10,AZIN1,B9D1,BTBD3,CACNB3,CALB1,CALB2,CAMK4,CASK,CCKBR,CCNA1,CDK5,CDKN2D,CLASP2,CNOT7,COPZ1,CRMP1,DACT1,DRD1,DTX4,DUSP3,DUSP7,EML1,ENOPH1,EXOSC5,FABP3,FGD1,FKBP1B,FSCN1,GGCT,GNAZ,GNB1,GNG3,GUK1,HMGCS1,HTR2A,HTRA2,INPP4A,ITPKA,KCNK3,KIF3B,KIF3C,KLHDC3,LANCL2,LSM4,LSM7,LZTFL1,MCHR1,MCTS1,METAP1,MMADHC,M…
GO:0043025	1.31744e-07	3.7373	7.43158	25	293	neuronal cell body	GO_CC	AKAP5,ATP2B2,ATXN10,BDNF,CALB1,CAMK2N1,CCK,CDK5,CRH,CRHBP,CRMP1,DDN,DRD1,ENC1,EPHA4,EPHA5,FLRT1,GABRA5,GRIK1,GRIK3,HOMER1,HPCA,HTR2A,KCNIP1,KCNK1,KCNN1,MTOR,MYH10,NDN,NRGN,NRSN2,NRXN1,OLFM1,PLXDC1,PPP1CA,PPP5C,PRKCZ,SST,SYT5,VIP,VTI1B_x000D_
GO:0043204	1.43029e-07	7.41271	2.08997	13	80	perikaryon	GO_CC	BDNF,CCK,CDK5,CRH,CRHBP,DDN,EPHA4,GRIK3,HPCA,KCNK1,NDN,PPP1CA,PPP5C_x000D_
GO:0030426	2.00814e-07	5.97289	2.90335	15	112	growth cone	GO_CC	APBB1,CDK5,CDKL5,CLASP2,CNR1,CRTAC1,CXADR,EPHA4,FGF13,FSCN1,GAP43,MYH10,NRXN1,OLFM1,PTPRO,RASGRF1,SNCA,THY1,TOR1A_x000D_
GO:0043195	6.21718e-07	8.05294	1.64585	11	63	terminal bouton	GO_CC	AP1S1,BDNF,CALB1,CALB2,CCK,GRIK1,GRIK3,NAPA,NMU,PTPRN2,SNCA_x000D_
GO:0042734	1.9323e-06	8.08417	1.48911	10	57	presynaptic membrane	GO_CC	CASK,GABBR1,GRIK1,GRIK3,GRM3,LRFN3,NRXN1,PDE2A,RIMS1,UNC13A_x000D_
GO:0044463	5.11176e-06	3.08287	8.48534	24	348	cell projection part	GO_CC	ACTN2,AKAP5,AP1S1,APBB1,ARHGAP44,ASAP1,ATP6V0D1,B9D1,BDNF,C5orf30,CA4,CALB1,CALB2,CAP2,CASK,CCK,CDH8,CDK5,CDKL5,CLASP2,CNR1,CRH,CRHBP,CRTAC1,CXADR,DAGLA,DDN,DRD1,EPHA4,FGF13,FLRT1,FSCN1,GAP43,GNB1,GNG3,GRIK1,GRIK3,GRM3,HOMER1,HPCA,HTR2A,IFT57,ITPKA,KCNQ2,KIF3B,KIF3C,MCHR1,MYH10,NAPA,NLGN1,NMU,NRGN,NRXN1,OLFM1,PIP5K1C,PPP1CA,PPP5C,PRKCZ,PTPRJ,PTPRN2,PTPRO,RASGRF1,RGS7,SNCA,SSX2IP,THY1,TOR1A,TUBG1_…
GO:0098589	7.7761e-06	2.03659	28.293	53	1083	membrane region	GO_CC	ADRA2A,AKAP5,AP1S1,ATP2B2,ATP6V0D1,CA4,CACNB3,CAMK2N1,CASK,CDK5,CDKL5,CLASP2,CNR1,CXADR,DDN,DRD1,EPHA4,FSCN1,GABBR1,GABBR2,GABRA5,GABRB3,GAP43,GNB1,GRIK1,GRIK3,GRM3,HOMER1,HPCA,HTR2A,KCNK1,LRFN3,LRRTM4,MCHR1,NIPSNAP1,NLGN1,NLGN4X,NRXN1,OLFM1,PDE2A,PIP5K1C,PRKCZ,PTPRJ,PTPRO,RAB14,RFTN1,RIMS1,SLC1A1,SORBS2,STOML2,THY1,UNC13A,VLDLR_x000D_
GO:0098796	1.13337e-05	2.06497	25.7301	49	994	membrane protein complex	GO_CC	AP1S1,ATP5G3,ATP6V0B,ATP6V0D1,CACNA1G,CACNB2,CACNB3,CACNG3,COPZ1,COX5A,DDOST,DPP6,FKBP1B,GABBR1,GABBR2,GABRA5,GABRB3,GNAL,GNAZ,GNB1,GNG3,GNG4,GRIK1,GRIK3,HTRA2,KCNF1,KCNIP1,KCNJ6,KCNK1,KCNN1,KCNQ2,KCNV1,MTOR,NAPA,NCALD,NDUFB11,NDUFS2,NETO2,NLGN1,NRBF2,OLFM1,PIK3R2,RGS7,RRAGB,SCN3B,SNCA,SNX3,SPCS3,STOML2,STX1A,TIMM17A,TMED3,TUSC3,VTI1B_x000D_
GO:0030175	1.60991e-05	5.50224	2.27284	11	87	filopodium	GO_CC	ACTN2,AKAP5,ARL4C,CDK5,CXADR,EPHA4,FGF13,FSCN1,GAP43,MYO1B,NLGN1_x000D_
GO:0043005	2.28554e-05	3.69438	4.72796	16	207	neuron projection	GO_CC	ACOT7,ACP2,ACTN2,AHCY,AKAP5,AP1S1,APBB1,ARHGAP44,ARPC2,ASAP1,ATP6V0D1,ATXN10,BDNF,CALB1,CALB2,CAMK2N1,CCK,CDH8,CDK16,CDK5,CDKL5,CHL1,CLASP2,CNR1,CORO1A,CPNE6,CRH,CRHBP,CRMP1,CRTAC1,CXADR,DAGLA,DDN,DRD1,EPHA4,EPHA5,FGF13,FLRT1,FSCN1,GABBR1,GABBR2,GABRA5,GABRB3,GAP43,GNB1,GRIK1,GRIK3,GRM3,HOMER1,HPCA,HTR2A,IFT57,ITPKA,KCNIP1,KCNK1,KCNQ2,LRFN3,MTOR,MYH10,NAPA,NLGN1,NLGN4X,NMU,NPY1R,NRGN,NRXN1,OLFM1,…
GO:0031090	2.84391e-05	1.65001	64.4514	96	2526	organelle membrane	GO_CC	ABCD2,ACP2,AGPAT1,AP1S1,APEH,ARF3,ASAP2,ATP5G3,ATP6V0B,ATP6V0D1,B3GALNT1,B3GALT2,B3GAT1,B3GNT2,B4GALNT1,B4GALT3,BDNF,BSCL2,C14orf1,CA4,CACNG3,CAMKV,CASK,CASQ1,CDIPT,CHST2,COPZ1,CORO1A,COX5A,CSPG5,CYP26B1,CYP46A1,DAGLA,DDN,DDOST,DDRGK1,DRD1,ENTPD6,EPHA4,EXTL1,FAM20B,FKBP1B,GALNT1,GALNT14,GLCE,GNB1,GNPTAB,HMGCR,HMOX2,HTRA2,LARGE,MAN1A1,MCHR1,MGAT4B,MMD,MRPL3,MRPS11,MRPS12,MRPS33,MRPS7,MTCH2,MTOR,MY…
GO:0034703	3.58496e-05	3.74339	4.38894	15	168	cation channel complex	GO_CC	CACNA1G,CACNB2,CACNB3,CACNG3,DPP6,FKBP1B,KCNF1,KCNIP1,KCNJ6,KCNK1,KCNN1,KCNQ2,KCNV1,SCN3B,STX1A_x000D_
GO:1990351	4.20369e-05	2.82002	8.41214	22	322	transporter complex	GO_CC	CACNA1G,CACNB2,CACNB3,CACNG3,DPP6,FKBP1B,GABRA5,GABRB3,GRIK1,GRIK3,KCNF1,KCNIP1,KCNJ6,KCNK1,KCNN1,KCNQ2,KCNV1,NETO2,NLGN1,OLFM1,SCN3B,STX1A_x000D_
GO:0043197	5.68682e-05	4.72519	2.5966	11	100	dendritic spine	GO_CC	ACTN2,AKAP5,ARHGAP44,ASAP1,DRD1,EPHA4,GRM3,HPCA,ITPKA,MYH10,NLGN1,NRGN,PPP1CA,PTPRO_x000D_
GO:0005623	7.10481e-05	2.02565	413.031	437	15810	cell	GO_CC	ABCD2,ABR,ACOT7,ACOT8,ACP2,ACTN2,ACTR10,ACTR3B,ADCY1,ADK,ADRA1D,ADRA2A,AGPAT1,AHCY,AKAP5,ANO3,AP1S1,APBB1,APEH,ARF3,ARF5,ARHGAP44,ARHGDIG,ARL4C,ARNTL,ARPC2,ARPC5,ARPP19,ARPP21,ASAP1,ASAP2,ASTN1,ATP2B2,ATP5G3,ATP5SL,ATP6V0B,ATP6V0D1,ATXN10,AZIN1,B3GALNT1,B3GALT2,B3GAT1,B3GNT2,B4GALNT1,B4GALT3,B9D1,BCKDK,BCL11A,BDNF,BSCL2,BTBD1,BTBD3,C12orf4,C14orf1,C5orf30,CA4,CACNA1G,CACNB2,CACNB3,CACNG3,CALB1,CA…
GO:0005794	7.40507e-05	1.8253	33.0889	56	1277	Golgi apparatus	GO_CC	AP1S1,ARF3,ARF5,ARPC2,ASAP2,B3GALNT1,B3GALT2,B3GAT1,B3GNT2,B4GALNT1,B4GALT3,CA4,CASQ1,CDIPT,CHST2,CLASP2,COPZ1,CSPG5,CXCL14,ENTPD6,EPHA4,FAM20B,FGD1,GALNT1,GALNT14,GLCE,GNPTAB,IFT57,KCNJ6,LARGE,MAN1A1,MGAT4B,MMD,MTOR,MYO1B,NCALD,NECAB3,NLGN1,NRGN,PARK2,PDE2A,PI4KA,PRMT5,RAB14,RAB6B,RASGRP1,RRAGB,SERINC3,SMPD3,SNCA,ST8SIA3,ST8SIA5,STK25,TMED3,TMEM132A,TMEM59L,TOPBP1,TRAPPC2L,UBXN2B,UST,VTI1B,YIPF3…
GO:0008021	9.9098e-05	4.07356	3.23946	12	124	synaptic vesicle	GO_CC	ATP6V0D1,BDNF,CDK16,COPS5,NPY1R,SLC17A7,SNCA,STX1A,SYNGR3,SYT5,TOR1A,VTI1B_x000D_
GO:0005622	0.000116027	1.58076	357.803	390	13696	intracellular	GO_CC	ABCD2,ABR,ACOT7,ACOT8,ACP2,ACTN2,ACTR10,ACTR3B,ADCY1,ADK,ADRA1D,ADRA2A,AGPAT1,AHCY,AKAP5,AP1S1,APBB1,APEH,ARF3,ARF5,ARHGAP44,ARHGDIG,ARL4C,ARNTL,ARPC2,ARPC5,ARPP19,ARPP21,ASAP1,ASAP2,ASTN1,ATP2B2,ATP5G3,ATP5SL,ATP6V0B,ATP6V0D1,ATXN10,AZIN1,B3GALNT1,B3GALT2,B3GAT1,B3GNT2,B4GALNT1,B4GALT3,B9D1,BCKDK,BCL11A,BDNF,BSCL2,BTBD1,BTBD3,C12orf4,C14orf1,C5orf30,CA4,CACNB3,CACNG3,CALB1,CALB2,CAMK1,CAMK4,CAMK…
GO:0030660	0.000231365	6.44671	1.25398	7	48	Golgi-associated vesicle membrane	GO_CC	AP1S1,COPZ1,CSPG5,NCALD,NRGN,PI4KA,TMED3_x000D_
GO:0009898	0.000234332	3.45777	4.07545	13	156	cytoplasmic side of plasma membrane	GO_CC	CDK16,GNAL,GNAZ,GNB1,GNG3,GNG4,HTRA2,KCNIP1,PTP4A1,PTPN3,RACGAP1,RGS7,STYK1_x000D_
GO:0005834	0.000262482	7.80063	0.914363	6	35	heterotrimeric G-protein complex	GO_CC	GNAL,GNAZ,GNB1,GNG3,GNG4,RGS7_x000D_
GO:0045211	0.000269096	3.07332	5.25106	15	201	postsynaptic membrane	GO_CC	CAMK2N1,CDK5,EPHA4,GABBR1,GABBR2,GABRA5,GABRB3,GRIK1,GRIK3,GRM3,HOMER1,LRFN3,LRRTM4,NLGN1,NLGN4X_x000D_
GO:0044459	0.00033374	1.57198	55.8774	81	2213	plasma membrane part	GO_CC	ADCY1,ADRA1D,ADRA2A,AKAP5,ARHGAP44,ASTN1,ATP2B2,ATP6V0D1,CA4,CACNA1G,CACNB2,CACNB3,CACNG3,CAMK2N1,CASK,CASQ1,CCKBR,CDK16,CDK5,CDKL5,CLASP2,CNR1,CORO1A,CSPG5,CXADR,DDN,DPP6,DRD1,DUSP3,EFNB3,EPHA3,EPHA4,EPHA5,FLRT1,FSCN1,GABBR1,GABBR2,GABRA5,GABRB3,GAP43,GNAL,GNAZ,GNB1,GNG3,GNG4,GRIK1,GRIK3,GRM3,HOMER1,HPCA,HTR2A,HTRA2,KCNF1,KCNIP1,KCNJ6,KCNJ9,KCNK1,KCNK3,KCNN1,KCNQ2,KCNV1,LRFN3,LRRTM4,MCHR1,MMD,NE…
GO:0008076	0.000406411	4.42358	2.24672	9	86	voltage-gated potassium channel complex	GO_CC	DPP6,KCNF1,KCNIP1,KCNJ6,KCNK1,KCNN1,KCNQ2,KCNV1,STX1A_x000D_
GO:0032983	0.00057331	28.1339	0.182873	3	7	kainate selective glutamate receptor complex	GO_CC	GRIK1,GRIK3,NETO2_x000D_
GO:0044327	0.00057331	28.1339	0.182873	3	7	dendritic spine head	GO_CC	DRD1,HPCA,NRGN_x000D_
GO:0000139	0.00062382	2.09682	13.6426	27	532	Golgi membrane	GO_CC	AP1S1,ARF3,ASAP2,B3GALNT1,B3GALT2,B3GAT1,B3GNT2,B4GALNT1,B4GALT3,CDIPT,CHST2,COPZ1,CSPG5,ENTPD6,FAM20B,GALNT1,GALNT14,GLCE,GNPTAB,LARGE,MAN1A1,MGAT4B,MTOR,MYO1B,NCALD,NRGN,PI4KA,RAB14,RAB6B,RASGRP1,SMPD3,ST8SIA3,ST8SIA5,STK25,TMED3,TMEM132A,TMEM59L,UST_x000D_
GO:0005737	0.000631271	1.69369	47.0393	67	2618	cytoplasm	GO_CC	ABCD2,ABR,ACOT7,ACOT8,ACP2,ACTN2,ACTR10,ACTR3B,ADCY1,ADK,ADRA1D,ADRA2A,AGPAT1,AHCY,AKAP5,AP1S1,APBB1,APEH,ARF3,ARF5,ARHGAP44,ARHGDIG,ARL4C,ARNTL,ARPC2,ARPC5,ARPP19,ARPP21,ASAP1,ASAP2,ASTN1,ATP2B2,ATP5G3,ATP5SL,ATP6V0B,ATP6V0D1,ATXN10,AZIN1,B3GALNT1,B3GALT2,B3GAT1,B3GNT2,B4GALNT1,B4GALT3,B9D1,BCKDK,BCL11A,BDNF,BSCL2,BTBD1,BTBD3,C12orf4,C14orf1,C5orf30,CA4,CACNB3,CACNG3,CALB1,CALB2,CAMK1,CAMK4,CAMK…
GO:0043235	0.000635583	2.46077	8.20314	19	314	receptor complex	GO_CC	ADRA2A,CACNG3,GABBR1,GABBR2,GABRA5,GABRB3,GRIK1,GRIK3,HTRA2,NETO2,NLGN1,OLFM1,PLXDC1,PTPRA,PTPRN2,SMAD3,STOML2,TM7SF2,VLDLR_x000D_
GO:0044295	0.000651877	12.5254	0.417994	4	16	axonal growth cone	GO_CC	CLASP2,EPHA4,NRXN1,OLFM1_x000D_
GO:0019897	0.000653431	3.47585	3.42233	11	131	extrinsic component of plasma membrane	GO_CC	CDK16,GNAL,GNAZ,GNB1,GNG3,GNG4,KCNIP1,RACGAP1,RGS7,STOML2,STYK1_x000D_
GO:0043196	0.000899529	22.5059	0.208997	3	8	varicosity	GO_CC	CRH,CRHBP,DAGLA_x000D_
GO:0014069	0.00105316	3.50774	3.07991	10	119	postsynaptic density	GO_CC	AKAP5,CAMK2N1,CAP2,CDK5,EPHA4,GAP43,GNG3,GRIK1,GRM3,HOMER1,NETO2,NLGN1,NLGN4X,NRGN,PLCB4,RIMS1_x000D_
GO:0044292	0.00132319	18.7538	0.235122	3	9	dendrite terminus	GO_CC	CDKL5,IFT57,RGS7_x000D_
GO:0060076	0.00159748	9.39185	0.522493	4	20	excitatory synapse	GO_CC	HOMER1,NLGN1,NLGN4X,SLC17A7_x000D_
GO:0032991	0.00163958	1.35432	126.182	155	4830	macromolecular complex	GO_CC	ACTN2,ACTR10,ACTR3B,ADRA2A,AKAP5,AP1S1,ARNTL,ARPC2,ARPC5,ATP5G3,ATP6V0B,ATP6V0D1,B9D1,BCKDK,BTBD1,CACNA1G,CACNB2,CACNB3,CACNG3,CAMSAP1,CDC40,CDK5,CDK5R2,CLASP2,CNOT7,COPS5,COPZ1,CORO1A,COX5A,CRHBP,CXADR,DACH1,DACT1,DCAF6,DDOST,DLAT,DPP6,DYNC1LI1,DYRK2,EIF6,EML1,ENC1,EXOSC5,FBXL2,FGF13,FKBP1B,FSCN1,GABBR1,GABBR2,GABRA5,GABRB3,GNAL,GNAZ,GNB1,GNG3,GNG4,GRIK1,GRIK3,HDAC9,HTRA2,IFT57,KCNF1,KCNIP1,KCNJ…
GO:0048471	0.0016645	1.90114	16.0667	29	615	perinuclear region of cytoplasm	GO_CC	AKAP5,ARF3,ARF5,ATXN10,BDNF,CA4,COPS5,CX3CL1,EML1,EPHA5,FLRT1,GALNT1,MYO16,MYO1B,NELL1,PARK2,PDE2A,PRKCD,PRKCZ,PTPRR,RAB14,RAB15,RAP1GAP2,SNCA,SORBS2,SYT5,TRAPPC2L,VLDLR,VTI1B_x000D_
GO:0016533	0.00200776	74.8745	0.078374	2	3	cyclin-dependent protein kinase 5 holoenzyme complex	GO_CC	CDK5,CDK5R2_x000D_
GO:0070044	0.00200776	74.8745	0.078374	2	3	synaptobrevin 2-SNAP-25-syntaxin-1a complex	GO_CC	NAPA,STX1A_x000D_
GO:0097648	0.00200776	74.8745	0.078374	2	3	G-protein coupled receptor complex	GO_CC	GABBR1,GABBR2_x000D_
GO:0031594	0.0020489	5.02242	1.33236	6	51	neuromuscular junction	GO_CC	CDK5,CXADR,EPHA4,MYH10,SYNGR3,UNC13A_x000D_
GO:0031988	0.0024515	2.0862	10.6413	21	432	membrane-bounded vesicle	GO_CC	ACOT7,ACP2,ACTN2,ACTR3B,ADAMTS3,ADCY1,AHCY,AP1S1,APEH,ARF3,ARF5,ARHGDIG,ARPC2,ARPC5,ATP2B2,ATP6V0B,ATP6V0D1,B3GNT2,B4GALT3,BDNF,C14orf1,CA4,CACNG3,CALB1,CAMK4,CAMKV,CDK16,CHL1,COMMD9,COPS5,COPZ1,CORO1A,COX5A,CPNE6,CRHBP,CRTAC1,CRYM,CSPG5,CXADR,DPP6,DUSP3,EIF6,ENOPH1,ENTPD6,FABP3,FIBP,FSCN1,GGCT,GNAL,GNAZ,GNB1,GNG4,HTR2A,ITFG1,KCNK1,KIF3B,LASP1,MAN1A1,MTCH2,MYH10,MYL6B,MYO1B,NAPA,NCALD,NPY1R,NRBF2…
GO:0005885	0.00249974	14.0637	0.287371	3	11	Arp2/3 protein complex	GO_CC	ACTR3B,ARPC2,ARPC5_x000D_
GO:0043198	0.00260458	5.87725	0.966612	5	37	dendritic shaft	GO_CC	AKAP5,DRD1,HOMER1,HTR2A,NLGN1_x000D_
GO:0044433	0.00261602	1.90762	14.3163	26	548	cytoplasmic vesicle part	GO_CC	ACTN2,AP1S1,ATP6V0B,ATP6V0D1,CA4,CACNG3,CAMKV,COPZ1,CORO1A,CSPG5,NCALD,NRGN,PI4KA,PTPRN2,RAB14,RALA,SLC17A7,SNCA,STX1A,SYNGR3,SYT5,TMED3,TOR1A,ULK2,VTI1B,YWHAZ_x000D_
GO:0012506	0.00276454	2.01979	11.4426	22	438	vesicle membrane	GO_CC	AP1S1,ATP6V0B,ATP6V0D1,CA4,CACNG3,CAMKV,COPZ1,CORO1A,CSPG5,NCALD,NRGN,PI4KA,PTPRN2,RAB14,RALA,SLC17A7,SNCA,TMED3,TOR1A,ULK2,VTI1B,YWHAZ_x000D_
GO:0005763	0.00376251	7.15362	0.653116	4	25	mitochondrial small ribosomal subunit	GO_CC	MRPS11,MRPS12,MRPS33,MRPS7_x000D_
GO:0048786	0.00376251	7.15362	0.653116	4	25	presynaptic active zone	GO_CC	PPFIA2,RIMS1,SLC17A7,UNC13A_x000D_
GO:0043679	0.00513213	4.92388	1.12623	5	44	axon terminus	GO_CC	AP1S1,ATP6V0D1,BDNF,CALB1,CALB2,CCK,CDH8,CRHBP,DRD1,EPHA4,GRIK1,GRIK3,NAPA,NMU,PTPRN2,SNCA_x000D_
GO:0030140	0.00572612	6.25833	0.73149	4	28	trans-Golgi network transport vesicle	GO_CC	AP1S1,NCALD,NRGN,RAB14_x000D_
GO:0097481	0.00692532	3.82755	1.6981	6	65	neuronal postsynaptic density	GO_CC	CAP2,GAP43,GNG3,GRIK1,HOMER1,NLGN1_x000D_
GO:0030658	0.00724137	3.33839	2.24672	7	86	transport vesicle membrane	GO_CC	AP1S1,CA4,NCALD,NRGN,PTPRN2,SLC17A7,VTI1B_x000D_
GO:0032839	0.00769957	8.65209	0.417994	3	16	dendrite cytoplasm	GO_CC	CDKL5,GRIK3,HPCA_x000D_
GO:0001772	0.00827541	5.562	0.809864	4	31	immunological synapse	GO_CC	CORO1A,DUSP3,PTPRJ,STOML2_x000D_
GO:1903293	0.00882926	4.27139	1.28011	5	49	phosphatase complex	GO_CC	PPP1CA,PPP1R11,PPP2R5C,PPP3CB,PPP4R4_x000D_
GO:0042175	0.0100571	7.70376	0.458197	3	18	nuclear outer membrane-endoplasmic reticulum membrane network	GO_CC	AGPAT1,BSCL2,C14orf1,CASQ1,CDIPT,CSPG5,CYP26B1,CYP46A1,DDN,DDOST,DDRGK1,DRD1,EXTL1,FKBP1B,HMGCR,HMOX2,HTRA2,MTOR,NAV3,NECAB3,PANX1,PLD3,RAB14,RASGRP1,RTN2,SEZ6L2,SLC35B1,SNCA,SPCS3,SRD5A1,TM7SF2,TMED3,TMEM132A,TMEM208,TOR1A,TUSC3,TYRO3,VTI1B_x000D_
GO:0043209	0.0106775	2.46811	4.25832	10	163	myelin sheath	GO_CC	COX5A,DLAT,FSCN1,GNB1,NAPA,PLCB1,PRKCZ,RALA,THY1,TUBA1A_x000D_
GO:0005942	0.0125737	7.02861	0.496368	3	19	phosphatidylinositol 3-kinase complex	GO_CC	MTOR,NRBF2,PIK3R2_x000D_
GO:0030133	0.0128921	3.3113	1.93647	6	75	transport vesicle	GO_CC	AP1S1,C14orf1,CA4,CDK16,NCALD,NRGN,NRSN2,PTPRN2,RAB14,SLC17A7,TOR1A,VGF,VTI1B,YIPF3_x000D_
GO:0000137	0.0131094	14.9714	0.182873	2	7	Golgi cis cisterna	GO_CC	NECAB3,SMPD3_x000D_
GO:0043203	0.0131094	14.9714	0.182873	2	7	axon hillock	GO_CC	CCK,PRKCZ_x000D_
GO:0005783	0.0138153	1.41924	39.0346	53	1505	endoplasmic reticulum	GO_CC	AGPAT1,ATP2B2,BSCL2,C14orf1,CA4,CASQ1,CDIPT,CSPG5,CYP26B1,CYP46A1,DDN,DDOST,DDRGK1,DRD1,EPHA4,EPHA5,EXTL1,FKBP1B,GNAZ,HMGCR,HMOX2,HTRA2,LRPAP1,MAN1A1,MTOR,NECAB3,NRXN1,OLFM1,PANX1,PARK2,PCMT1,PDE2A,PLCB4,PLD3,PRKCD,PTP4A1,PTPRN2,RAB14,RAP1GDS1,RASGRP1,RTN2,SEZ6L2,SLC35B1,SNCA,SPCS3,SRD5A1,THY1,TM7SF2,TMED3,TMEM132A,TMEM208,TOR1A,TRAPPC2L,TUSC3,TYRO3,UBXN2B,VTI1B,ZDHHC4_x000D_
GO:0070062	0.0144049	1.31481	72.2608	90	2766	extracellular exosome	GO_CC	ACOT7,ACP2,ACTN2,ACTR3B,ADAMTS3,ADCY1,AHCY,AP1S1,APEH,ARF3,ARF5,ARPC2,ARPC5,ATP2B2,ATP6V0D1,B3GNT2,B4GALT3,CA4,CALB1,CAMK4,CHL1,CORO1A,COX5A,CPNE6,CRTAC1,CRYM,DPP6,DUSP3,EIF6,ENOPH1,ENTPD6,FABP3,FIBP,FSCN1,GGCT,GNAL,GNAZ,GNB1,GNG4,ITFG1,KIF3B,LASP1,MAN1A1,MTCH2,MYH10,MYL6B,MYO1B,NAPA,NCALD,PCMT1,PDHB,PEF1,PI4KA,PLCB1,PLD3,PPCS,PPFIA2,PPP1CA,PPP1R7,PRKCB,PRKCD,PRKCZ,PSMD8,PTP4A1,PTPRA,PTPRJ,PTPRO,…
GO:0031253	0.0157868	1.99193	7.3149	14	280	cell projection membrane	GO_CC	AKAP5,CA4,CASK,CDKL5,CLASP2,DDN,DRD1,FSCN1,GAP43,GNB1,HPCA,MCHR1,PIP5K1C,PTPRJ_x000D_
GO:0043230	0.016152	1.30729	72.6004	90	2779	extracellular organelle	GO_CC	ACOT7,ACP2,ACTN2,ACTR3B,ADAMTS3,ADCY1,AHCY,AP1S1,APEH,ARF3,ARF5,ARPC2,ARPC5,ATP2B2,ATP6V0D1,B3GNT2,B4GALT3,CA4,CALB1,CAMK4,CHL1,CORO1A,COX5A,CPNE6,CRTAC1,CRYM,DPP6,DUSP3,EIF6,ENOPH1,ENTPD6,FABP3,FIBP,FSCN1,GGCT,GNAL,GNAZ,GNB1,GNG4,ITFG1,KIF3B,LASP1,MAN1A1,MTCH2,MYH10,MYL6B,MYO1B,NAPA,NCALD,PCMT1,PDHB,PEF1,PI4KA,PLCB1,PLD3,PPCS,PPFIA2,PPP1CA,PPP1R7,PRKCB,PRKCD,PRKCZ,PSMD8,PTP4A1,PTPRA,PTPRJ,PTPRO,…
GO:0015629	0.0164548	1.77856	11.09	19	427	actin cytoskeleton	GO_CC	ACTN2,ACTR10,ACTR3B,ARPC2,ARPC5,CASK,CORO1A,CORO2B,FSCN1,LANCL2,LASP1,MYH10,MYL6B,MYO16,MYO1B,PRKCZ,SNCA,SORBS2,STOML2,STX1A,TOPBP1,TPM3_x000D_
GO:0032809	0.0166069	6.24693	0.548618	3	21	neuronal cell body membrane	GO_CC	FLRT1,GABRA5,HPCA_x000D_
GO:0031984	0.0166895	1.97683	7.36715	14	282	organelle subcompartment	GO_CC	AP1S1,ASAP2,B4GALT3,CA4,CASQ1,CHST2,CLASP2,GALNT1,MYO1B,NECAB3,RAB14,RTN2,SMPD3,TMED3_x000D_
GO:0005688	0.0171794	12.4755	0.208997	2	8	U6 snRNP	GO_CC	LSM4,LSM7_x000D_
GO:0045254	0.0171794	12.4755	0.208997	2	8	pyruvate dehydrogenase complex	GO_CC	DLAT,PDHB_x000D_
GO:0055037	0.0184146	2.53251	3.31783	8	127	recycling endosome	GO_CC	ARHGAP44,KCNK1,RAB14,RNF11,SYT5,TUBA1A,TUBG1,VTI1B_x000D_
GO:0044444	0.0188119	1.44574	34.9614	47	1824	cytoplasmic part	GO_CC	ABCD2,ABR,ACOT7,ACOT8,ACP2,ACTN2,ADK,ADRA1D,AGPAT1,AHCY,AKAP5,AP1S1,ARF3,ARF5,ARHGAP44,ARHGDIG,ARNTL,ARPC2,ARPC5,ASAP1,ASAP2,ASTN1,ATP2B2,ATP5G3,ATP5SL,ATP6V0B,ATP6V0D1,ATXN10,AZIN1,B3GALNT1,B3GALT2,B3GAT1,B3GNT2,B4GALNT1,B4GALT3,B9D1,BCKDK,BDNF,BSCL2,BTBD1,BTBD3,C14orf1,CA4,CACNB3,CACNG3,CALB1,CALB2,CAMK4,CAMKV,CASK,CASQ1,CCKBR,CCNA1,CDIPT,CDK16,CDK5,CDKL5,CDKN2D,CHCHD2,CHST2,CLASP2,CNOT7,COMMD9…
GO:0097526	0.0188636	5.9178	0.574742	3	22	spliceosomal tri-snRNP complex	GO_CC	LSM4,LSM7,TXNL4A_x000D_
GO:0044446	0.0206963	1.22839	175.926	197	6984	intracellular organelle part	GO_CC	ABCD2,ACOT7,ACOT8,ACP2,ACTN2,ACTR10,ACTR3B,ADK,AGPAT1,AP1S1,APBB1,APEH,ARF3,ARNTL,ARPC2,ARPC5,ARPP19,ASAP2,ATP5G3,ATP6V0B,ATP6V0D1,B3GALNT1,B3GALT2,B3GAT1,B3GNT2,B4GALNT1,B4GALT3,B9D1,BCKDK,BCL11A,BDNF,BSCL2,C14orf1,CA4,CACNG3,CAMK4,CAMKV,CAMSAP1,CASK,CASQ1,CCNA1,CDC40,CDIPT,CDKL5,CEP68,CHST2,CLASP2,COPS5,COPZ1,CORO1A,COX5A,CRHBP,CRMP1,CSPG5,CXADR,CYP26B1,CYP46A1,DACH1,DACT1,DCAF6,DDN,DDOST,DDRGK…
GO:0012505	0.0208987	1.51011	22.8033	33	967	endomembrane system	GO_CC	ACTN2,AGPAT1,AP1S1,APEH,ARF3,ARF5,ARHGAP44,ARPC2,ASAP2,ASTN1,ATP2B2,ATP6V0B,ATP6V0D1,B3GALNT1,B3GALT2,B3GAT1,B3GNT2,B4GALNT1,B4GALT3,BSCL2,C14orf1,CA4,CASQ1,CDIPT,CDK16,CHST2,CLASP2,COPZ1,CORO1A,CRHBP,CSPG5,CXADR,CXCL14,CYP26B1,CYP46A1,DDN,DDOST,DDRGK1,DRD1,ENTPD6,EPHA3,EPHA4,EPHA5,EXTL1,FAM20B,FGD1,FIBP,FKBP1B,GALNT1,GALNT14,GLCE,GNAZ,GNPTAB,HMGCR,HMOX2,HTRA2,IFT57,KCNJ6,KCNK1,LARGE,LRPAP1,MAN1A…
GO:0032591	0.0217097	10.6926	0.235122	2	9	dendritic spine membrane	GO_CC	AKAP5,DDN_x000D_
GO:0005891	0.0217321	4.0564	1.07111	4	41	voltage-gated calcium channel complex	GO_CC	CACNA1G,CACNB2,CACNB3,CACNG3_x000D_
GO:0031256	0.0217473	2.44958	3.42233	8	131	leading edge membrane	GO_CC	AKAP5,ARHGAP44,CDKL5,CLASP2,DDN,HPCA,PIP5K1C,PTPRJ_x000D_
GO:0005886	0.0231079	1.33144	54.7715	69	2321	plasma membrane	GO_CC	ABR,ACTN2,ADCY1,ADRA1D,ADRA2A,AKAP5,ANO3,APBB1,ARF5,ARHGAP44,ARL4C,ARPC2,ASAP2,ASTN1,ATP2B2,ATP6V0D1,ATXN10,B4GALNT1,CA4,CACNA1G,CACNB2,CACNB3,CACNG3,CAMK2N1,CAMKV,CAP2,CASK,CASQ1,CCKBR,CDH10,CDH12,CDH8,CDH9,CDIPT,CDK16,CDK5,CDK5R2,CDKL5,CHL1,CLASP2,CNR1,CNTN6,CORO1A,CPNE6,CSPG5,CX3CL1,CXADR,DAGLA,DDN,DGKB,DGKZ,DIO2,DPP6,DRD1,DUSP3,DYNC1LI1,EFNB3,ENOX1,ENTPD6,EPHA3,EPHA4,EPHA5,FGF13,FLRT1,FSCN1,G…
GO:0098552	0.0237974	1.73143	10.7634	18	412	side of membrane	GO_CC	ASTN1,CA4,CDK16,EPHA5,GNAL,GNAZ,GNB1,GNG3,GNG4,HTRA2,KCNIP1,NLGN1,PTP4A1,PTPN3,RACGAP1,RGS7,STYK1,THY1_x000D_
GO:0031410	0.024803	1.59307	15.5983	24	613	cytoplasmic vesicle	GO_CC	ACP2,ACTN2,AHCY,AP1S1,ARHGDIG,ATP6V0B,ATP6V0D1,BDNF,C14orf1,CA4,CACNG3,CAMKV,CDK16,COMMD9,COPS5,COPZ1,CORO1A,CPNE6,CRHBP,CSPG5,CXADR,FLRT1,HTR2A,KCNK1,NCALD,NPY1R,NRBF2,NRGN,NRSN2,NRXN1,PI4KA,PTPRN2,RAB14,RAB6B,RACGAP1,RALA,SCG2,SLC17A7,SNCA,SNX3,STX1A,SYNGR3,SYT5,TMED3,TOR1A,ULK2,VGF,VTI1B,YIPF3,YWHAZ_x000D_
GO:0005791	0.0257491	3.18267	1.67198	5	64	rough endoplasmic reticulum	GO_CC	CA4,EPHA5,LRPAP1,RAB14,SNCA_x000D_
GO:0098798	0.0264859	2.35321	3.55295	8	136	mitochondrial protein complex	GO_CC	ATP5G3,BCKDK,COX5A,DLAT,NDUFB11,NDUFS2,SNCA,TIMM17A_x000D_
GO:0005652	0.0266737	9.35552	0.261247	2	10	nuclear lamina	GO_CC	CASK,EIF6_x000D_
GO:0008250	0.0266737	9.35552	0.261247	2	10	oligosaccharyltransferase complex	GO_CC	DDOST,TUSC3_x000D_
GO:0031045	0.0266737	9.35552	0.261247	2	10	dense core granule	GO_CC	CRHBP,SYT5_x000D_
GO:0033179	0.0266737	9.35552	0.261247	2	10	proton-transporting V-type ATPase, V0 domain	GO_CC	ATP6V0B,ATP6V0D1_x000D_
GO:0034702	0.0268886	2.52165	2.90945	7	114	ion channel complex	GO_CC	CACNA1G,CACNB2,CACNB3,CACNG3,DPP6,FKBP1B,GABRA5,GABRB3,GRIK1,GRIK3,KCNF1,KCNIP1,KCNJ6,KCNK1,KCNN1,KCNQ2,KCNV1,NETO2,NLGN1,OLFM1,SCN3B,STX1A_x000D_
GO:0015935	0.0289459	3.07797	1.72423	5	66	small ribosomal subunit	GO_CC	MCTS1,MRPS11,MRPS12,MRPS33,MRPS7_x000D_
GO:0005789	0.0293443	1.46056	23.372	33	898	endoplasmic reticulum membrane	GO_CC	AGPAT1,BSCL2,C14orf1,CASQ1,CDIPT,CSPG5,CYP26B1,CYP46A1,DDN,DDOST,DDRGK1,DRD1,EXTL1,FKBP1B,HMGCR,HMOX2,HTRA2,MTOR,NECAB3,PANX1,PLD3,RASGRP1,RTN2,SEZ6L2,SLC35B1,SPCS3,SRD5A1,TM7SF2,TMED3,TMEM132A,TMEM208,TOR1A,TUSC3,TYRO3,VTI1B_x000D_
GO:0005689	0.0295031	4.88748	0.679241	3	26	U12-type spliceosomal complex	GO_CC	LSM7,SF3B5,SNRNP25_x000D_
GO:0030027	0.0295399	2.17342	4.31057	9	165	lamellipodium	GO_CC	APBB1,CDK5,CORO1A,DGKZ,FGD1,FSCN1,MYH10,PTPRO,SORBS2_x000D_
GO:0016528	0.0306341	3.02815	1.75035	5	67	sarcoplasm	GO_CC	CA4,CASQ1,FABP3,FKBP1B,RTN2_x000D_
GO:0030130	0.0320457	8.31554	0.287371	2	11	clathrin coat of trans-Golgi network vesicle	GO_CC	AP1S1,NCALD_x000D_
GO:0043194	0.0320457	8.31554	0.287371	2	11	axon initial segment	GO_CC	CCK,KCNQ2_x000D_
GO:0000313	0.0360644	2.88788	1.82873	5	70	organellar ribosome	GO_CC	MRPL3,MRPS11,MRPS12,MRPS33,MRPS7_x000D_
GO:0030173	0.0362593	3.40968	1.25398	4	48	integral component of Golgi membrane	GO_CC	B4GALNT1,LARGE,ST8SIA3,ST8SIA5_x000D_
GO:0072372	0.0377122	1.98319	5.22493	10	200	primary cilium	GO_CC	B9D1,C5orf30,DRD1,GNB1,IFT57,KIF3B,KIF3C,MCHR1,RAB15,TUBG1_x000D_
GO:0001931	0.0378011	7.48355	0.313496	2	12	uropod	GO_CC	PIP5K1B,PIP5K1C_x000D_
GO:0045177	0.0390314	1.71237	9.03913	15	346	apical part of cell	GO_CC	ATP2B2,ATP6V0D1,CA4,CACNB3,CHL1,HOMER1,KCNK1,PRKCZ,PTPRO,RAB14,SLC1A1,SORBS2,THY1,TUBG1,VLDLR_x000D_
GO:0031674	0.0410509	2.28854	3.18721	7	122	I band	GO_CC	ACTN2,CASQ1,FKBP1B,HOMER1,PPP3CB,SCN3B,SORBS2_x000D_
GO:0000164	0.0439163	6.80283	0.339621	2	13	protein phosphatase type 1 complex	GO_CC	PPP1CA,PPP1R11_x000D_
GO:0030126	0.0439163	6.80283	0.339621	2	13	COPI vesicle coat	GO_CC	COPZ1,TMED3_x000D_
GO:0005795	0.044176	2.24915	3.23946	7	124	Golgi stack	GO_CC	ASAP2,B4GALT3,GALNT1,NECAB3,RAB14,SMPD3,TMED3_x000D_
GO:0005876	0.0465615	3.12482	1.35848	4	52	spindle microtubule	GO_CC	CLASP2,KIF3B,TUBG1,TUBG2_x000D_
GO:0030662	0.0474505	2.2111	3.29171	7	126	coated vesicle membrane	GO_CC	AP1S1,COPZ1,NCALD,NRGN,SLC17A7,TMED3,VTI1B_x000D_
GO:0097060	0.0476693	6.4359	0.354714	2	14	synaptic membrane	GO_CC	CAMK2N1,CASK,CDK5,EPHA4,GABBR1,GABBR2,GABRA5,GABRB3,GRIK1,GRIK3,GRM3,HOMER1,LRFN3,LRRTM4,NIPSNAP1,NLGN1,NLGN4X,NRXN1,OLFM1,PDE2A,RIMS1,UNC13A_x000D_
GO:0005887	0.0488923	1.30972	39.476	50	1540	integral component of plasma membrane	GO_CC	ADCY1,ADRA1D,ADRA2A,ATP2B2,CACNB2,CACNG3,CCKBR,CNR1,CSPG5,CXADR,DPP6,DRD1,EFNB3,EPHA3,EPHA4,EPHA5,FLRT1,GABBR1,GABBR2,GABRA5,GABRB3,GRIK1,GRIK3,GRM3,HTR2A,HTRA2,KCNF1,KCNIP1,KCNJ6,KCNJ9,KCNK1,KCNK3,KCNN1,KCNQ2,KCNV1,MCHR1,MMD,NETO2,NLGN1,NLGN4X,NPY1R,NRXN1,NRXN3,OLFM1,P2RX5,PCDH7,PTPRA,PTPRJ,PTPRN2,PTPRO,SCN3B,SLC1A1,SLC24A3,SLC4A3,SSTR1,STX1A,THY1,TM7SF2,TM9SF2,TUSC3,TYRO3_x000D_
GO:0030670	0.0493656	3.06087	1.38461	4	53	phagocytic vesicle membrane	GO_CC	ATP6V0B,ATP6V0D1,CORO1A,RAB14_x000D_
GO:0031224	0.0493977	1.18486	142.223	159	5444	intrinsic component of membrane	GO_CC	ABCD2,ACP2,ADCY1,ADRA1D,ADRA2A,AGPAT1,ANO3,ASPHD1,ASTN1,ATP2B2,ATP5G3,ATP6V0B,B3GALNT1,B3GALT2,B3GAT1,B3GNT2,B4GALNT1,B4GALT3,BSCL2,C14orf1,CA4,CACNA1G,CACNB2,CACNB3,CACNG3,CCKBR,CDH10,CDH12,CDH8,CDH9,CDIPT,CHL1,CHST2,CNR1,CNTN6,CSPG5,CX3CL1,CXADR,CYP46A1,DAGLA,DDOST,DIO2,DPP6,DRD1,EFNB3,ENTPD6,EPHA3,EPHA4,EPHA5,EXTL1,FAM134A,FAM173A,FAM174B,FAM20B,FKBP1B,FLRT1,GABBR1,GABBR2,GABRA5,GABRB3,GALNT1,…
GO:0005516	6.32242e-09	5.28486	4.575	21	176	calmodulin binding	GO_MF	ADCY1,AKAP5,ARPP21,ATP2B2,CAMK1,CAMK4,CAMKV,CAMSAP1,CASK,FBXL2,GAP43,ITPKA,KCNN1,MYH10,MYO1B,NRGN,PLCB1,PPP3CB,RGS4,RIT2,SLC8A2_x000D_
GO:0005184	2.44825e-06	14.7952	0.649859	7	25	neuropeptide hormone activity	GO_MF	CCK,CRH,GRP,PENK,PNOC,VGF,VIP_x000D_
GO:0008092	8.52285e-06	2.30193	18.4147	39	720	cytoskeletal protein binding	GO_MF	ACTN2,ACTR3B,AKAP5,ARL4C,ARPC2,ARPC5,CAMSAP1,CAP2,CDK5,CLASP2,CORO1A,CORO2B,EML1,ENC1,FABP3,FGF13,FSCN1,GNB1,HPCA,KCNQ2,KIF21B,KIF3B,KIF3C,LASP1,MAGI1,MAPRE2,MYH10,MYO16,MYO1B,NCALD,NDN,PANX1,PARK2,PHACTR1,PIP5K1C,PPP5C,PTPN3,PTPRN,RAB14,RAB6B,RACGAP1,RALA,SNCA,SORBS2,STMN1,STX1A,TOR1A,TPM3_x000D_
GO:0005509	1.67224e-05	2.27918	17.5722	37	676	calcium ion binding	GO_MF	ACTN2,ATP2B2,CALB1,CALB2,CASQ1,CDH10,CDH12,CDH8,CDH9,CGREF1,CPNE6,CRTAC1,DGKB,EML1,GNPTAB,HPCA,HPCAL4,KCNIP1,MAN1A1,MYL6B,NCALD,NECAB3,NELL1,NRXN1,PCDH17,PCDH7,PEF1,PLCB1,PLCB4,PPEF1,PPP3CB,RASGRP1,SLC24A3,SLIT1,SNCA,SYT5,VLDLR_x000D_
GO:0003824	2.34746e-05	1.50968	142.527	183	5483	catalytic activity	GO_MF	ABCD2,ACOT7,ACOT8,ACP2,ADAMTS3,ADCY1,ADK,AGPAT1,AHCY,APEH,ARF3,ARF5,ARL4C,ASPHD1,ATP2B2,ATP6V0B,ATP6V0D1,B3GALNT1,B3GALT2,B3GAT1,B3GNT2,B4GALNT1,B4GALT3,BCKDK,CA4,CAMK1,CAMK4,CAMKV,CASK,CCKBR,CDC40,CDIPT,CDK16,CDK5,CDKL5,CHST2,CNOT7,COPS5,COX5A,CRMP1,CRYM,CYP26B1,CYP46A1,DAGLA,DDOST,DDX49,DGKB,DGKZ,DIO2,DLAT,DPP6,DTX4,DUSP14,DUSP3,DUSP7,DYNC1LI1,DYRK2,EFNB3,ENOPH1,ENOX1,ENTPD6,EPHA3,EPHA4,EPHA5,E…
GO:0051015	3.45015e-05	4.59629	2.91137	12	112	actin filament binding	GO_MF	ACTN2,ARPC2,ARPC5,CLASP2,CORO1A,CORO2B,FSCN1,LASP1,MYH10,MYO16,MYO1B,PANX1_x000D_
GO:0005246	6.75027e-05	10.3932	0.724865	6	28	calcium channel regulator activity	GO_MF	CACNB2,FKBP1B,GRM3,HPCAL4,NRXN1,NRXN3,PRKCB,STX1A_x000D_
GO:0016791	0.000158698	2.87165	6.74329	18	260	phosphatase activity	GO_MF	ACP2,DUSP14,DUSP3,DUSP7,ENOPH1,INPP4A,LPPR2,PPEF1,PPM1E,PPP1CA,PPP3CB,PPP5C,PTP4A1,PTPN3,PTPRA,PTPRJ,PTPRN2,PTPRO,PTPRR_x000D_
GO:0005216	0.000161682	2.44033	10.5277	24	405	ion channel activity	GO_MF	CACNA1G,CACNB2,CACNB3,CACNG3,FKBP1B,GABRA5,GABRB3,GRIK1,GRIK3,KCNF1,KCNIP1,KCNJ6,KCNJ9,KCNK1,KCNK3,KCNN1,KCNQ2,KCNV1,P2RX5,PANX1,PDE2A,SCN3B,SLC17A7,SLC24A3_x000D_
GO:0005004	0.000167772	56.5909	0.129972	3	5	GPI-linked ephrin receptor activity	GO_MF	EPHA3,EPHA4,EPHA5_x000D_
GO:0016772	0.000213017	1.90526	23.6029	42	908	transferase activity, transferring phosphorus-containing groups	GO_MF	ADK,BCKDK,CAMK1,CAMK4,CAMKV,CASK,CDIPT,CDK16,CDK5,CDKL5,DGKB,DGKZ,DYRK2,EFNB3,EPHA3,EPHA4,EPHA5,FAM20B,GNPTAB,GUK1,ITPKA,MAST3,MMD,MTOR,NLK,PAK6,PAK7,PI4KA,PIK3R2,PIP5K1B,PIP5K1C,PLK2,POLR2E,POLR3K,PRKCB,PRKCD,PRKCZ,RELN,STK25,STYK1,TYRO3,ULK2_x000D_
GO:0003924	0.000263923	2.842	6.4206	17	247	GTPase activity	GO_MF	ARF3,ARF5,ARL4C,GNAL,GNAZ,GNB1,GNG3,RAB14,RAB15,RAB6B,RALA,RASL10A,RIT2,RRAGB,TUBA1A,TUBG1,TUBG2_x000D_
GO:0016788	0.000390763	1.98155	18.274	34	703	hydrolase activity, acting on ester bonds	GO_MF	ACOT7,ACOT8,ACP2,CCKBR,CNOT7,DAGLA,DUSP14,DUSP3,DUSP7,ENOPH1,ERI3,EXOSC5,GDE1,INPP4A,LPPR2,PDE2A,PDE7B,PLCB1,PLCB4,PLCL2,PLD3,PPEF1,PPM1E,PPP1CA,PPP3CB,PPP5C,PTP4A1,PTPN3,PTPRA,PTPRJ,PTPRN2,PTPRO,PTPRR,SMPD3_x000D_
GO:0022832	0.000435048	3.0645	4.91293	14	189	voltage-gated channel activity	GO_MF	CACNA1G,CACNB2,CACNB3,CACNG3,GRIK1,KCNF1,KCNIP1,KCNJ6,KCNJ9,KCNK1,KCNK3,KCNQ2,KCNV1,SCN3B_x000D_
GO:0008144	0.000508026	3.89037	2.80739	10	108	drug binding	GO_MF	CNR1,DRD1,FKBP1B,FSCN1,GRIK1,HMGCS1,HTR2A,MTOR,PDE2A,PPP3CB_x000D_
GO:0015267	0.000525311	2.23558	11.4115	24	439	channel activity	GO_MF	CACNA1G,CACNB2,CACNB3,CACNG3,FKBP1B,GABRA5,GABRB3,GRIK1,GRIK3,KCNF1,KCNIP1,KCNJ6,KCNJ9,KCNK1,KCNK3,KCNN1,KCNQ2,KCNV1,P2RX5,PANX1,PDE2A,SCN3B,SLC17A7,SLC24A3_x000D_
GO:0008499	0.000564753	28.292	0.18196	3	7	UDP-galactose:beta-N-acetylglucosamine beta-1,3-galactosyltransferase activity	GO_MF	B3GALNT1,B3GALT2,B3GAT1_x000D_
GO:0008324	0.000796166	1.98121	16.0542	30	619	cation transmembrane transporter activity	GO_MF	ATP2B2,ATP5G3,ATP6V0B,ATP6V0D1,CACNA1G,CACNB2,CACNB3,CACNG3,COX5A,FKBP1B,GRIK1,KCNF1,KCNIP1,KCNJ6,KCNJ9,KCNK1,KCNK3,KCNN1,KCNQ2,KCNV1,P2RX5,PANX1,PDE2A,SCN3B,SERINC3,SLC17A7,SLC1A1,SLC24A3,SLC30A9,SLC8A2,TUSC3_x000D_
GO:0001965	0.000818912	11.6276	0.441904	4	17	G-protein alpha-subunit binding	GO_MF	DRD1,HTR2A,PPP5C,RGS4_x000D_
GO:0005001	0.000818912	11.6276	0.441904	4	17	transmembrane receptor protein tyrosine phosphatase activity	GO_MF	PTPRA,PTPRN2,PTPRO,PTPRR_x000D_
GO:0043168	0.000865556	1.48087	68.1832	93	2623	anion binding	GO_MF	ABCD2,ACOT7,ACTN2,ACTR3B,ADAMTS3,ADCY1,ADK,ARF3,ARF5,ARHGAP44,ARL4C,ASAP1,ATP2B2,BCKDK,CAMK1,CAMK4,CAMKV,CASK,CDK16,CDK5,CDKL5,CPNE6,CYP26B1,DDX49,DGKB,DGKZ,DYNC1LI1,DYRK2,EPHA3,EPHA4,EPHA5,FABP3,FAM20B,GAP43,GNAL,GNAZ,GRIK1,GUK1,HMGCR,ITPKA,KIF21B,KIF3B,KIF3C,LANCL2,LRPAP1,MAGI1,MAST3,MTOR,MYH10,MYO16,MYO1B,NAV3,NLGN4X,NLK,NRGN,P2RX5,PAK6,PAK7,PDE2A,PI4KA,PIN1,PIP5K1B,PIP5K1C,PLCB1,PLK2,PRKCB,PR…
GO:0015459	0.00115719	5.68556	1.19574	6	46	potassium channel regulator activity	GO_MF	ARPP19,DPP6,ENSA,KCNIP1,KCNV1,PRKCZ_x000D_
GO:0005005	0.00130372	18.859	0.233949	3	9	transmembrane-ephrin receptor activity	GO_MF	EFNB3,EPHA4,EPHA5_x000D_
GO:0004672	0.00153198	1.93883	15.2502	28	588	protein kinase activity	GO_MF	BCKDK,CAMK1,CAMK4,CAMKV,CASK,CDK16,CDK5,CDKL5,DYRK2,EFNB3,EPHA3,EPHA4,EPHA5,ITPKA,MAST3,MMD,MTOR,NLK,PAK6,PAK7,PLK2,PRKCB,PRKCD,PRKCZ,RELN,STK25,STYK1,TYRO3,ULK2_x000D_
GO:0008378	0.00173242	6.52427	0.883808	5	34	galactosyltransferase activity	GO_MF	B3GALNT1,B3GALT2,B3GAT1,B3GNT2,B4GALT3_x000D_
GO:0022891	0.00178605	1.74024	23.083	38	888	substrate-specific transmembrane transporter activity	GO_MF	ATP2B2,ATP5G3,ATP6V0B,ATP6V0D1,CACNA1G,CACNB2,CACNB3,CACNG3,COX5A,FKBP1B,GABRA5,GABRB3,GRIK1,GRIK3,KCNF1,KCNIP1,KCNJ6,KCNJ9,KCNK1,KCNK3,KCNN1,KCNQ2,KCNV1,LASP1,P2RX5,PANX1,PDE2A,SCN3B,SERINC3,SLC17A7,SLC1A1,SLC24A3,SLC30A9,SLC35B1,SLC4A3,SLC8A2,TIMM17A,TUSC3_x000D_
GO:0032555	0.00181455	1.51682	47.9076	68	1843	purine ribonucleotide binding	GO_MF	ABCD2,ACTR3B,ADCY1,ADK,ARF3,ARF5,ARL4C,ATP2B2,BCKDK,CAMK1,CAMK4,CAMKV,CASK,CDK16,CDK5,CDKL5,DDX49,DGKB,DGKZ,DYNC1LI1,DYRK2,EPHA3,EPHA4,EPHA5,FAM20B,GNAL,GNAZ,GUK1,ITPKA,KIF21B,KIF3B,KIF3C,LANCL2,MAGI1,MAST3,MTOR,MYH10,MYO16,MYO1B,NAV3,NLK,P2RX5,PAK6,PAK7,PDE2A,PI4KA,PIP5K1B,PIP5K1C,PLK2,PRKCB,PRKCD,PRKCZ,RAB14,RAB15,RAB6B,RALA,RASL10A,RIT2,RRAGB,SMARCA2,STK25,STYK1,TOR1A,TUBA1A,TUBG1,TUBG2,TYRO3,…
GO:0019901	0.00183756	1.99289	13.2311	25	509	protein kinase binding	GO_MF	ADRA2A,AKAP5,CACNB2,CACNB3,CAMK2N1,CDK5,CDKN2D,CEP68,CLASP2,DACT1,DUSP3,HDAC9,PARK2,PIK3R2,PIN1,PLCB4,PRKCB,PRKCZ,PTPRJ,PTPRR,RACGAP1,SMAD3,THY1,TRIB2,YWHAZ_x000D_
GO:0008081	0.00187459	3.85624	2.25641	8	87	phosphoric diester hydrolase activity	GO_MF	CCKBR,GDE1,PDE2A,PDE7B,PLCB1,PLCB4,PLCL2,PLD3,SMPD3_x000D_
GO:0001883	0.00191588	1.51725	47.1537	67	1814	purine nucleoside binding	GO_MF	ABCD2,ACTR3B,ADCY1,ADK,ARF3,ARF5,ARL4C,ATP2B2,BCKDK,CAMK1,CAMK4,CAMKV,CASK,CDK16,CDK5,CDKL5,DDX49,DGKB,DGKZ,DYNC1LI1,DYRK2,EPHA3,EPHA4,EPHA5,FAM20B,GNAL,GNAZ,GUK1,ITPKA,KIF21B,KIF3B,KIF3C,LANCL2,MAGI1,MAST3,MTOR,MYH10,MYO16,MYO1B,NAV3,NLK,P2RX5,PAK6,PAK7,PI4KA,PIP5K1B,PIP5K1C,PLK2,PRKCB,PRKCD,PRKCZ,RAB14,RAB15,RAB6B,RALA,RASL10A,RIT2,RRAGB,SMARCA2,STK25,STYK1,TOR1A,TUBA1A,TUBG1,TUBG2,TYRO3,ULK2_x…
GO:0032549	0.00191588	1.51725	47.1537	67	1814	ribonucleoside binding	GO_MF	ABCD2,ACTR3B,ADCY1,ADK,ARF3,ARF5,ARL4C,ATP2B2,BCKDK,CAMK1,CAMK4,CAMKV,CASK,CDK16,CDK5,CDKL5,DDX49,DGKB,DGKZ,DYNC1LI1,DYRK2,EPHA3,EPHA4,EPHA5,FAM20B,GNAL,GNAZ,GUK1,ITPKA,KIF21B,KIF3B,KIF3C,LANCL2,MAGI1,MAST3,MTOR,MYH10,MYO16,MYO1B,NAV3,NLK,P2RX5,PAK6,PAK7,PI4KA,PIP5K1B,PIP5K1C,PLK2,PRKCB,PRKCD,PRKCZ,RAB14,RAB15,RAB6B,RALA,RASL10A,RIT2,RRAGB,SMARCA2,STK25,STYK1,TOR1A,TUBA1A,TUBG1,TUBG2,TYRO3,ULK2_x…
GO:0004965	0.00198766	75.2837	0.077983	2	3	G-protein coupled GABA receptor activity	GO_MF	GABBR1,GABBR2_x000D_
GO:0019208	0.00219711	3.75169	2.3135	8	89	phosphatase regulator activity	GO_MF	ARPP19,ENSA,PHACTR1,PPP1R11,PPP1R7,PPP2R5C,PPP4R4,UBXN2B_x000D_
GO:0019992	0.00246347	14.1425	0.285938	3	11	diacylglycerol binding	GO_MF	CDIPT,RASGRP1,UNC13A_x000D_
GO:0001664	0.00254294	2.42085	6.55057	15	252	G-protein coupled receptor binding	GO_MF	ADRA2A,AKAP5,CCKBR,CRH,CX3CL1,CXCL14,DRD1,GNAL,GNAZ,GNB1,GNG3,HOMER1,NMU,PARK2,RALA_x000D_
GO:0016248	0.00254632	5.91152	0.961791	5	37	channel inhibitor activity	GO_MF	ENSA,FKBP1B,KCNV1,STX1A,VTI1B_x000D_
GO:0043014	0.0026935	7.95278	0.59787	4	23	alpha-tubulin binding	GO_MF	ARL4C,NCALD,RACGAP1,SNCA_x000D_
GO:0072509	0.00313133	2.81238	4.1591	11	160	divalent inorganic cation transmembrane transporter activity	GO_MF	ATP2B2,CACNA1G,CACNB2,CACNB3,CACNG3,FKBP1B,PANX1,PDE2A,SLC24A3,SLC8A2,TUSC3_x000D_
GO:0015467	0.00390688	37.6395	0.103977	2	4	G-protein activated inward rectifier potassium channel activity	GO_MF	KCNJ6,KCNJ9_x000D_
GO:0034604	0.00390688	37.6395	0.103977	2	4	pyruvate dehydrogenase (NAD+) activity	GO_MF	DLAT,PDHB_x000D_
GO:0035727	0.00390688	37.6395	0.103977	2	4	lysophosphatidic acid binding	GO_MF	FABP3,GAP43_x000D_
GO:0070326	0.00390688	37.6395	0.103977	2	4	very-low-density lipoprotein particle receptor binding	GO_MF	LRPAP1,RELN_x000D_
GO:0042043	0.00410803	11.3126	0.337926	3	13	neurexin family protein binding	GO_MF	CASK,NLGN1,NLGN4X_x000D_
GO:0019899	0.00420036	1.49466	41.8121	59	1618	enzyme binding	GO_MF	ADRA2A,AKAP5,ARPP19,ATXN10,CACNB2,CACNB3,CAMK2N1,CDK5,CDKL5,CDKN2D,CEP68,CHL1,CLASP2,DACT1,DDRGK1,DIO2,DRD1,DUSP3,ENSA,FBXL2,FGD1,GNB1,HDAC9,HMGCR,HPCA,ITPKA,KIF3B,LDB2,LRPAP1,NDUFS2,NLK,PAK6,PAK7,PANX1,PARK2,PHACTR1,PIK3R2,PIN1,PLCB1,PLCB4,PPP1R11,PPP3CB,PRKCB,PRKCD,PRKCZ,PTPN3,PTPRJ,PTPRN,PTPRR,RACGAP1,RALA,RIMS1,SMAD3,SNCA,SNX3,STOML2,STX1A,THY1,TNFAIP1,TPI1,TRIB2,YWHAZ_x000D_
GO:0097367	0.00485293	1.42426	56.0605	75	2173	carbohydrate derivative binding	GO_MF	ABCD2,ACTR3B,ADAMTS3,ADCY1,ADK,ARF3,ARF5,ARL4C,ATP2B2,BCKDK,CAMK1,CAMK4,CAMKV,CASK,CDK16,CDK5,CDKL5,CLASP2,CPNE6,DDX49,DGKB,DGKZ,DYNC1LI1,DYRK2,EPHA3,EPHA4,EPHA5,FABP3,FAM20B,GAP43,GNAL,GNAZ,GUK1,ITPKA,KIF21B,KIF3B,KIF3C,LANCL2,LRPAP1,MAGI1,MAST3,MTOR,MYH10,MYO16,MYO1B,NAV3,NLK,P2RX5,PAK6,PAK7,PDE2A,PI4KA,PIP5K1B,PIP5K1C,PLK2,PRKCB,PRKCD,PRKCZ,RAB14,RAB15,RAB6B,RALA,RASGRP1,RASL10A,RIT2,RRAGB,SMA…
GO:0022834	0.00487301	2.79673	3.79517	10	146	ligand-gated channel activity	GO_MF	FKBP1B,GABRA5,GABRB3,GRIK1,GRIK3,KCNJ6,KCNJ9,KCNK1,P2RX5,SLC17A7_x000D_
GO:0015079	0.0051112	2.77614	3.82117	10	147	potassium ion transmembrane transporter activity	GO_MF	KCNF1,KCNIP1,KCNJ6,KCNJ9,KCNK1,KCNK3,KCNN1,KCNQ2,KCNV1,SLC24A3_x000D_
GO:0008599	0.00512847	10.2835	0.363921	3	14	protein phosphatase type 1 regulator activity	GO_MF	PHACTR1,PPP1R7,UBXN2B_x000D_
GO:0050811	0.00512847	10.2835	0.363921	3	14	GABA receptor binding	GO_MF	AKAP5,GABRA5,PLCL2_x000D_
GO:0044325	0.00540885	3.19603	2.67742	8	103	ion channel binding	GO_MF	ACTN2,FGF13,FKBP1B,HOMER1,KCNIP1,PANX1,RIMS1,SCN3B_x000D_
GO:0022843	0.00550402	4.03191	1.61968	6	63	voltage-gated cation channel activity	GO_MF	CACNA1G,CACNB2,CACNB3,CACNG3,GRIK1,KCNF1,KCNJ6,KCNJ9,KCNK1,KCNK3,KCNQ2,KCNV1,SCN3B_x000D_
GO:0004435	0.00562302	6.294	0.727842	4	28	phosphatidylinositol phospholipase C activity	GO_MF	CCKBR,PLCB1,PLCB4,PLCL2_x000D_
GO:0016817	0.00631708	1.65822	20.8475	33	802	hydrolase activity, acting on acid anhydrides	GO_MF	ABCD2,ARF3,ARF5,ARL4C,ATP2B2,ATP6V0B,ATP6V0D1,DDX49,DYNC1LI1,ENTPD6,GNAL,GNAZ,GNB1,GNG3,KIF21B,KIF3B,KIF3C,MYH10,MYL6B,MYO16,MYO1B,RAB14,RAB15,RAB6B,RALA,RASL10A,RIT2,RRAGB,SMARCA2,TOR1A,TUBA1A,TUBG1,TUBG2_x000D_
GO:0001515	0.00639962	25.0915	0.129972	2	5	opioid peptide activity	GO_MF	PENK,PNOC_x000D_
GO:0003828	0.00639962	25.0915	0.129972	2	5	alpha-N-acetylneuraminate alpha-2,8-sialyltransferase activity	GO_MF	ST8SIA3,ST8SIA5_x000D_
GO:0015277	0.00639962	25.0915	0.129972	2	5	kainate selective glutamate receptor activity	GO_MF	GRIK1,GRIK3_x000D_
GO:0097109	0.00639962	25.0915	0.129972	2	5	neuroligin family protein binding	GO_MF	NRXN1,NRXN3_x000D_
GO:0030554	0.00664541	1.47602	39.2775	55	1511	adenyl nucleotide binding	GO_MF	ABCD2,ACTR3B,ADCY1,ADK,AHCY,ATP2B2,BCKDK,CAMK1,CAMK4,CAMKV,CASK,CDK16,CDK5,CDKL5,DDX49,DGKB,DGKZ,DYNC1LI1,DYRK2,EPHA3,EPHA4,EPHA5,FAM20B,GUK1,HSPBP1,ITPKA,KIF21B,KIF3B,KIF3C,LANCL2,MAGI1,MAST3,MTOR,MYH10,MYO16,MYO1B,NAV3,NLK,P2RX5,PAK6,PAK7,PDE2A,PI4KA,PIP5K1B,PIP5K1C,PLK2,PRKCB,PRKCD,PRKCZ,SMARCA2,STK25,STYK1,TOR1A,TYRO3,ULK2_x000D_
GO:0097110	0.0072525	4.50123	1.22173	5	47	scaffold protein binding	GO_MF	CACNA1G,HOMER1,NLGN1,NLGN4X,PANX1_x000D_
GO:0004697	0.00759184	8.70038	0.41591	3	16	protein kinase C activity	GO_MF	PRKCB,PRKCD,PRKCZ_x000D_
GO:0008194	0.00817742	3.25668	2.29871	7	89	UDP-glycosyltransferase activity	GO_MF	B3GALNT1,B3GALT2,B3GAT1,B3GNT2,B4GALNT1,B4GALT3,EXTL1,GALNT1,GALNT14,LARGE,MGAT4B_x000D_
GO:0005262	0.00840563	2.94633	2.88537	8	111	calcium channel activity	GO_MF	CACNA1G,CACNB2,CACNB3,CACNG3,FKBP1B,PANX1,PDE2A,SLC24A3_x000D_
GO:0022840	0.00904318	8.07842	0.441904	3	17	leak channel activity	GO_MF	KCNK1,KCNK3,PANX1_x000D_
GO:0030145	0.00940449	4.20036	1.29972	5	50	manganese ion binding	GO_MF	CDIPT,DYRK2,GALNT1,LARGE,PPEF1_x000D_
GO:0004738	0.00943489	18.8174	0.155966	2	6	pyruvate dehydrogenase activity	GO_MF	DLAT,PDHB_x000D_
GO:0004936	0.00943489	18.8174	0.155966	2	6	alpha-adrenergic receptor activity	GO_MF	ADRA1D,ADRA2A_x000D_
GO:0046935	0.00943489	18.8174	0.155966	2	6	1-phosphatidylinositol-3-kinase regulator activity	GO_MF	CCKBR,PIK3R2_x000D_
GO:0016462	0.00968105	1.6168	20.6708	32	797	pyrophosphatase activity	GO_MF	ABCD2,ARF3,ARF5,ARL4C,ATP2B2,ATP6V0B,ATP6V0D1,DDX49,DYNC1LI1,ENTPD6,GNAL,GNAZ,GNB1,GNG3,KIF21B,KIF3B,KIF3C,MYH10,MYL6B,MYO16,MYO1B,RAB14,RAB15,RAB6B,RALA,RASL10A,RIT2,RRAGB,SMARCA2,TOR1A,TUBA1A,TUBG1,TUBG2_x000D_
GO:0051219	0.00996116	5.23716	0.853088	4	33	phosphoprotein binding	GO_MF	ACP2,CACNB2,MTOR,PIN1,PTPN3,SNCA,TOX3_x000D_
GO:0005547	0.010151	5.20722	0.857813	4	33	phosphatidylinositol-3,4,5-trisphosphate binding	GO_MF	ASAP1,MYO1B,NRGN,RACGAP1_x000D_
GO:0043274	0.0106455	7.53939	0.467898	3	18	phospholipase binding	GO_MF	PARK2,PRKCZ,SNCA_x000D_
GO:0016247	0.0124517	4.86471	0.908607	4	36	channel regulator activity	GO_MF	ARPP19,CACNB2,CACNG3,DPP6,ENSA,FGF13,FKBP1B,GRM3,HPCAL4,KCNIP1,KCNV1,NRXN1,NRXN3,PRKCB,PRKCZ,PTPN3,SCN3B,STX1A,VTI1B_x000D_
GO:0001640	0.0129829	15.053	0.18196	2	7	adenylate cyclase inhibiting G-protein coupled glutamate receptor activity	GO_MF	GRIK3,GRM3_x000D_
GO:0030274	0.0129829	15.053	0.18196	2	7	LIM domain binding	GO_MF	ACTN2,LDB2_x000D_
GO:0070097	0.0129829	15.053	0.18196	2	7	delta-catenin binding	GO_MF	DACT1,PTPRJ_x000D_
GO:0005524	0.013222	1.42968	38.1077	52	1466	ATP binding	GO_MF	ABCD2,ACTR3B,ADCY1,ADK,ATP2B2,BCKDK,CAMK1,CAMK4,CAMKV,CASK,CDK16,CDK5,CDKL5,DDX49,DGKB,DGKZ,DYNC1LI1,DYRK2,EPHA3,EPHA4,EPHA5,FAM20B,GUK1,ITPKA,KIF21B,KIF3B,KIF3C,LANCL2,MAGI1,MAST3,MTOR,MYH10,MYO16,MYO1B,NAV3,NLK,P2RX5,PAK6,PAK7,PI4KA,PIP5K1B,PIP5K1C,PLK2,PRKCB,PRKCD,PRKCZ,SMARCA2,STK25,STYK1,TOR1A,TYRO3,ULK2_x000D_
GO:0008017	0.0132278	2.27245	5.0689	11	195	microtubule binding	GO_MF	CAMSAP1,CLASP2,EML1,FGF13,KIF21B,KIF3B,KIF3C,MAPRE2,PPP5C,RACGAP1,SNCA_x000D_
GO:0005230	0.0132787	3.29006	1.94958	6	75	extracellular ligand-gated ion channel activity	GO_MF	GABRA5,GABRB3,GRIK1,GRIK3,P2RX5,SLC17A7_x000D_
GO:0004864	0.0137507	4.71817	0.935796	4	36	protein phosphatase inhibitor activity	GO_MF	ARPP19,ENSA,PHACTR1,PPP1R11_x000D_
GO:0005215	0.0141676	1.46011	32.207	45	1239	transporter activity	GO_MF	ABCD2,ANO3,AP1S1,ATP2B2,ATP5G3,ATP6V0B,ATP6V0D1,CACNA1G,CACNB2,CACNB3,CACNG3,COX5A,CPNE6,FABP3,FKBP1B,GABRA5,GABRB3,GRIK1,GRIK3,KCNF1,KCNIP1,KCNJ6,KCNJ9,KCNK1,KCNK3,KCNN1,KCNQ2,KCNV1,LASP1,P2RX5,PANX1,PDE2A,RBP4,SCN3B,SERINC3,SLC17A7,SLC1A1,SLC24A3,SLC30A9,SLC35B1,SLC4A3,SLC8A2,TIMM17A,TUSC3,VLDLR_x000D_
GO:0019903	0.0143589	3.22853	1.98281	6	77	protein phosphatase binding	GO_MF	AKAP5,ARPP19,DRD1,ENSA,FBXL2,HMGCR,PHACTR1,PIK3R2,PPP1R11,PPP3CB,SNX3_x000D_
GO:0008601	0.016383	6.28166	0.545881	3	21	protein phosphatase type 2A regulator activity	GO_MF	ARPP19,ENSA,PPP2R5C_x000D_
GO:0000166	0.0168223	1.33336	60.0469	76	2310	nucleotide binding	GO_MF	ABCD2,ACTR3B,ADCY1,ADK,AHCY,ARF3,ARF5,ARL4C,ATP2B2,BCKDK,CAMK1,CAMK4,CAMKV,CASK,CDK16,CDK5,CDKL5,CRYM,DDX49,DGKB,DGKZ,DYNC1LI1,DYRK2,ENOX1,EPHA3,EPHA4,EPHA5,FAM20B,FKBP1B,GNAL,GNAZ,GUK1,HMGCR,HSPBP1,ITPKA,KIF21B,KIF3B,KIF3C,LANCL2,MAGI1,MAST3,MTOR,MYH10,MYO16,MYO1B,NAV3,NDUFS2,NLK,P2RX5,PAK6,PAK7,PDE2A,PI4KA,PIP5K1B,PIP5K1C,PLK2,PRKCB,PRKCD,PRKCZ,R3HCC1,RAB14,RAB15,RAB6B,RALA,RASL10A,RIT2,RRAGB,S…
GO:0004579	0.0170152	12.5434	0.207955	2	8	dolichyl-diphosphooligosaccharide-protein glycotransferase activity	GO_MF	DDOST,TUSC3_x000D_
GO:0016308	0.0170152	12.5434	0.207955	2	8	1-phosphatidylinositol-4-phosphate 5-kinase activity	GO_MF	PIP5K1B,PIP5K1C_x000D_
GO:0017022	0.0171982	3.56458	1.50767	5	58	myosin binding	GO_MF	CORO1A,RAB14,RAB6B,RALA,STX1A_x000D_
GO:0048365	0.0196787	4.19289	1.03977	4	40	Rac GTPase binding	GO_MF	CDKL5,ITPKA,PAK6,PAK7_x000D_
GO:0003774	0.0203022	2.48453	3.37926	8	130	motor activity	GO_MF	DYNC1LI1,KIF21B,KIF3B,KIF3C,MYH10,MYL6B,MYO16,MYO1B_x000D_
GO:0098772	0.0206871	1.46626	26.9805	38	1077	molecular function regulator	GO_MF	ABR,ACTN2,ARHGAP44,ARHGDIG,ARPP19,ASAP1,ASAP2,AZIN1,CACNB2,CACNG3,CAMK2N1,CCKBR,CDK5,CDK5R2,CDKN2D,DGKZ,DPP6,ENSA,FGD1,FGF13,FKBP1B,GRM3,HPCAL4,HSPBP1,KCNIP1,KCNV1,LRPAP1,NRXN1,NRXN3,PHACTR1,PIK3R2,PKIG,PLCB1,PPP1R11,PPP1R7,PPP2R5C,PPP4R4,PRKCB,PRKCD,PRKCZ,PSME3,PTPN3,RACGAP1,RAP1GAP2,RAP1GDS1,RASGRF1,RASGRP1,RGS4,RGS7,RIMS1,SCN3B,SNCA,STX1A,THY1,TRIB2,UBXN2B,VTI1B_x000D_
GO:0004722	0.0209736	3.37299	1.58565	5	61	protein serine/threonine phosphatase activity	GO_MF	PPEF1,PPM1E,PPP1CA,PPP3CB,PPP5C_x000D_
GO:0030507	0.0209988	5.6528	0.59787	3	23	spectrin binding	GO_MF	CAMSAP1,GNB1,PTPRN_x000D_
GO:0046873	0.0211131	1.96879	6.86595	13	268	metal ion transmembrane transporter activity	GO_MF	ATP2B2,CACNA1G,CACNB2,CACNB3,CACNG3,FKBP1B,KCNF1,KCNIP1,KCNJ6,KCNJ9,KCNK1,KCNK3,KCNN1,KCNQ2,KCNV1,PANX1,PDE2A,SCN3B,SLC17A7,SLC1A1,SLC24A3,SLC8A2,TUSC3_x000D_
GO:0004725	0.0213276	2.93401	2.16552	6	84	protein tyrosine phosphatase activity	GO_MF	DUSP14,DUSP3,DUSP7,PTP4A1,PTPN3,PTPRA,PTPRJ,PTPRN2,PTPRO,PTPRR_x000D_
GO:0008430	0.0215042	10.7508	0.233949	2	9	selenium binding	GO_MF	DIO2,SELT_x000D_
GO:0019855	0.0215042	10.7508	0.233949	2	9	calcium channel inhibitor activity	GO_MF	FKBP1B,STX1A_x000D_
GO:0019869	0.0215042	10.7508	0.233949	2	9	chloride channel inhibitor activity	GO_MF	STX1A,VTI1B_x000D_
GO:0030346	0.0215042	10.7508	0.233949	2	9	protein phosphatase 2B binding	GO_MF	AKAP5,PPP3CB_x000D_
GO:0005515	0.0215351	1.27687	174.096	192	7927	protein binding	GO_MF	ABCD2,ACOT7,ACOT8,ACP2,ACTN2,ACTR10,ACTR3B,ADAMTS3,ADCY1,ADRA2A,AGPAT1,AHCY,AKAP5,APBB1,APEH,ARF5,ARHGAP44,ARHGDIG,ARL4C,ARNTL,ARPC2,ARPC5,ARPP19,ARPP21,ASAP1,ASAP2,ATP2B2,ATP6V0D1,ATXN10,AZIN1,BCKDK,BCL11A,BDNF,BSCL2,BTBD1,C1orf21,C5orf30,C9orf16,CA4,CACNA1G,CACNB2,CACNB3,CALB1,CAMK1,CAMK2N1,CAMK4,CAMKV,CAMSAP1,CAP2,CASK,CCK,CCKBR,CCNA1,CDC40,CDIPT,CDK16,CDK5,CDKL5,CDKN2D,CEP68,CHCHD2,CHL1,CLASP…
GO:0045309	0.0235463	5.38328	0.623864	3	24	protein phosphorylated amino acid binding	GO_MF	ACP2,PIN1,PTPN3_x000D_
GO:0044877	0.024952	1.38724	36.0282	48	1386	macromolecular complex binding	GO_MF	ACTN2,ADRA2A,AKAP5,APBB1,ARPC2,ARPC5,ATP6V0D1,CAMSAP1,CLASP2,CORO1A,CORO2B,CXADR,DOK5,DRD1,EIF6,EML1,FGF13,FSCN1,GNAL,GNAZ,GNB1,HTR2A,KIF21B,KIF3B,KIF3C,KLHDC3,LASP1,LZTFL1,MAPRE2,MTOR,MYH10,MYO16,MYO1B,PANX1,PLK2,PPFIA2,PPP1CA,PPP5C,PRKCB,PRMT5,RACGAP1,SLC30A9,SMAD3,SMARCA2,SNCA,THY1,TOX3,VLDLR_x000D_
GO:0019001	0.0251337	1.75115	10.0598	17	387	guanyl nucleotide binding	GO_MF	ARF3,ARF5,ARL4C,GNAL,GNAZ,LANCL2,PDE2A,RAB14,RAB15,RAB6B,RALA,RASL10A,RIT2,RRAGB,TUBA1A,TUBG1,TUBG2_x000D_
GO:0004714	0.0252519	3.20089	1.66364	5	64	transmembrane receptor protein tyrosine kinase activity	GO_MF	EFNB3,EPHA3,EPHA4,EPHA5,TYRO3_x000D_
GO:0005249	0.0255156	2.80715	2.25641	6	87	voltage-gated potassium channel activity	GO_MF	KCNF1,KCNJ6,KCNJ9,KCNK1,KCNK3,KCNQ2,KCNV1_x000D_
GO:0043177	0.0262272	2.1192	4.91293	10	189	organic acid binding	GO_MF	CPNE6,CYP26B1,FABP3,GAP43,GRIK1,HMGCS1,PIN1,RASGRP1,SLC1A1,ST8SIA3_x000D_
GO:0015368	0.0264236	9.4064	0.259943	2	10	calcium:cation antiporter activity	GO_MF	SLC24A3,SLC8A2_x000D_
GO:0016595	0.0264236	9.4064	0.259943	2	10	glutamate binding	GO_MF	GRIK1,SLC1A1_x000D_
GO:0017070	0.0264236	9.4064	0.259943	2	10	U6 snRNA binding	GO_MF	LSM4,LSM7_x000D_
GO:0031702	0.0264236	9.4064	0.259943	2	10	type 1 angiotensin receptor binding	GO_MF	GNB1,GNG3_x000D_
GO:0001786	0.02912	4.91456	0.675853	3	26	phosphatidylserine binding	GO_MF	CPNE6,GAP43,RASGRP1_x000D_
GO:0035091	0.0297154	2.07236	5.01691	10	193	phosphatidylinositol binding	GO_MF	ACTN2,ASAP1,GAP43,LANCL2,MYO1B,NRGN,PLCB1,RACGAP1,SNX3,THY1_x000D_
GO:0004620	0.0297991	2.70003	2.33949	6	90	phospholipase activity	GO_MF	CCKBR,PLCB1,PLCB4,PLCL2,PLD3,SMPD3_x000D_
GO:0005525	0.0310299	1.73526	9.53992	16	367	GTP binding	GO_MF	ARF3,ARF5,ARL4C,GNAL,GNAZ,LANCL2,RAB14,RAB15,RAB6B,RALA,RASL10A,RIT2,RRAGB,TUBA1A,TUBG1,TUBG2_x000D_
GO:0004143	0.031748	8.36072	0.285938	2	11	diacylglycerol kinase activity	GO_MF	DGKB,DGKZ_x000D_
GO:0008331	0.031748	8.36072	0.285938	2	11	high voltage-gated calcium channel activity	GO_MF	CACNB2,CACNB3_x000D_
GO:0016290	0.031748	8.36072	0.285938	2	11	palmitoyl-CoA hydrolase activity	GO_MF	ACOT7,ACOT8_x000D_
GO:0043560	0.031748	8.36072	0.285938	2	11	insulin receptor substrate binding	GO_MF	PRKCD,PRKCZ_x000D_
GO:0046875	0.0321451	4.7095	0.701847	3	27	ephrin receptor binding	GO_MF	CDK5,EFNB3,EPHA4_x000D_
GO:0060589	0.0333492	1.79192	8.08424	14	311	nucleoside-triphosphatase regulator activity	GO_MF	ABR,ARHGAP44,ARHGDIG,ASAP1,ASAP2,HSPBP1,PLCB1,RACGAP1,RAP1GAP2,RAP1GDS1,RGS4,RGS7,RIMS1,THY1_x000D_
GO:0000175	0.0353278	4.52084	0.727842	3	28	3'-5'-exoribonuclease activity	GO_MF	CNOT7,ERI3,EXOSC5_x000D_
GO:0051721	0.0353278	4.52084	0.727842	3	28	protein phosphatase 2A binding	GO_MF	ARPP19,ENSA,HMGCR_x000D_
GO:0005546	0.035684	3.42884	1.24773	4	48	phosphatidylinositol-4,5-bisphosphate binding	GO_MF	ACTN2,ASAP1,MYO1B,PLCB1_x000D_
GO:0008375	0.035684	3.42884	1.24773	4	48	acetylglucosaminyltransferase activity	GO_MF	B3GNT2,EXTL1,LARGE,MGAT4B_x000D_
GO:0005096	0.0359842	1.86686	6.65455	12	256	GTPase activator activity	GO_MF	ABR,ARHGAP44,ARHGDIG,ASAP1,ASAP2,PLCB1,RACGAP1,RAP1GAP2,RAP1GDS1,RGS4,RGS7,THY1_x000D_
GO:0004385	0.0374533	7.52419	0.311932	2	12	guanylate kinase activity	GO_MF	CASK,GUK1_x000D_
GO:0010314	0.0374533	7.52419	0.311932	2	12	phosphatidylinositol-5-phosphate binding	GO_MF	LANCL2,SNX3_x000D_
GO:0030898	0.0374533	7.52419	0.311932	2	12	actin-dependent ATPase activity	GO_MF	MYH10,MYO1B_x000D_
GO:0016417	0.0386666	4.34669	0.753836	3	29	S-acyltransferase activity	GO_MF	DLAT,MCAT,ZDHHC4_x000D_
GO:0030374	0.0405818	3.27936	1.29972	4	50	ligand-dependent nuclear receptor transcription coactivator activity	GO_MF	ACTN2,DCAF6,PRKCB,SLC30A9_x000D_
GO:0043548	0.0421601	4.18544	0.77983	3	30	phosphatidylinositol 3-kinase binding	GO_MF	CORO1A,FBXL2,TYRO3_x000D_
GO:0008227	0.0431666	3.20939	1.32571	4	51	G-protein coupled amine receptor activity	GO_MF	ADRA1D,ADRA2A,DRD1,HTR2A_x000D_
GO:0000983	0.0435161	6.83975	0.337926	2	13	transcription factor activity, RNA polymerase II core promoter sequence-specific	GO_MF	DACH1,SMAD3_x000D_
GO:0005313	0.0435161	6.83975	0.337926	2	13	L-glutamate transmembrane transporter activity	GO_MF	SLC17A7,SLC1A1_x000D_
GO:0017017	0.0435161	6.83975	0.337926	2	13	MAP kinase tyrosine/serine/threonine phosphatase activity	GO_MF	DUSP14,DUSP7_x000D_
GO:0004532	0.0458062	4.03571	0.805825	3	31	exoribonuclease activity	GO_MF	CNOT7,ERI3,EXOSC5_x000D_
GO:0047485	0.0461558	2.4113	2.59943	6	100	protein N-terminus binding	GO_MF	KCNIP1,KCNQ2,SNCA,STX1A,SYNGR3,UNC13A_x000D_
GO:0004683	0.0496031	3.89631	0.831819	3	32	calmodulin-dependent protein kinase activity	GO_MF	CAMK1,CAMK4,ITPKA_x000D_
GO:0004693	0.0496031	3.89631	0.831819	3	32	cyclin-dependent protein serine/threonine kinase activity	GO_MF	CDK16,CDK5,CDKL5_x000D_
GO:0035254	0.0496031	3.89631	0.831819	3	32	glutamate receptor binding	GO_MF	HOMER1,NETO2,RASGRF1_x000D_
GO:1901338	0.049914	6.26938	0.363921	2	14	catecholamine binding	GO_MF	ADRA2A,DRD1_x000D_

## Sheet: M_age_anticorrelated
GOID	Pvalue	OddsRatio	ExpCount	Count	Size	Term	GO_type	genes_x000D_
GO:0007268	8.126e-21	5.62143	12.062	54	302	synaptic transmission	GO_BP	ADCY1,ADCY2,ADCY7,AGRN,AKAP5,ARC,ARHGEF9,ATP2B2,BCHE,BDNF,BSN,CA7,CACNA1G,CACNB2,CACNB3,CACNG3,CACNG4,CALB1,CALM1,CALM3,CAMK2A,CAMK4,CASK,CBLN1,CDH8,CDK5,CHRM2,CHRNA2,CHRNA4,CNR1,CPLX3,CPNE6,CRH,CRHBP,CSPG5,CTNND2,CUX2,CX3CL1,DLG2,DLG3,DLG4,DLGAP2,DRD1,EGR1,EGR3,EPHB2,ETV5,FGF12,GABBR2,GABRA4,GABRA5,GABRB3,GAD1,GLRA2,GNAL,GNB1,GNG3,GNG4,GNG7,GRIA4,GRIK1,GRIK3,GRIN2A,GRIN2B,GRM2,GRM3,GRM5,GRM7,HCR…
GO:0032990	4.97395e-19	2.88933	46.6119	113	1075	cell part morphogenesis	GO_BP	ADCY1,AGAP2,AGRN,AKAP5,ALCAM,APC,ARHGEF7,ARPC2,ARPC5,ASAP1,ATP6V0D1,B3GNT2,BCL11A,BDNF,BTBD3,CACNA1G,CACNA1H,CACNB2,CACNB3,CALM1,CALM3,CAMK2A,CDC42,CDH11,CDK5,CDK5R1,CDKL5,CHL1,CLASP2,CNTN6,COL5A2,CPNE6,CRMP1,CSNK2A1,CTNND2,CUX2,CXCL12,DAB1,DACT1,DCX,DLG3,DLG4,DLX5,DPYSL4,DUSP6,DUSP7,EFNB3,EPHA3,EPHA4,EPHA5,EPHB2,EPHB3,FGF13,FGF9,FLRT1,FZD3,GIT1,GPM6A,GRIN2A,GRIN2B,HRAS,ITPKA,KCNQ2,KCNQ3,KIF5C,LA…
GO:0061564	9.3027e-18	3.24011	31.42	86	733	axon development	GO_BP	ADCY1,AGAP2,AGRN,ALCAM,APC,ARHGEF7,ARPC2,ARPC5,B3GNT2,BCL11A,BDNF,CACNA1G,CACNA1H,CACNB2,CACNB3,CALM1,CALM3,CALU,CAMK2A,CDC42,CDH11,CDK5,CDK5R1,CDKL5,CHL1,CLASP2,CNR1,CNTN6,COL5A2,CRMP1,CRTAC1,CSNK2A1,CXCL12,DAB1,DCX,DLG3,DLG4,DLX5,DPYSL4,DUSP6,DUSP7,EFNB3,EPHA3,EPHA4,EPHA5,EPHB2,EPHB3,FGF13,FGF9,FZD3,GIT1,GRIN2A,GRIN2B,HRAS,KCNQ2,KCNQ3,KIF5C,LAMB1,MAP2,MAPK1,MMP2,MYH10,MYL12B,NDN,NRXN1,NRXN3,OLF…
GO:0007275	2.02718e-17	1.94801	207.911	312	4795	multicellular organismal development	GO_BP	AACS,ABR,ACP2,ACTA1,ACVR2A,ADAM19,ADAM22,ADCY1,ADCYAP1,ADRA1D,AFF2,AGAP2,AGRN,AKAP5,ALCAM,ALPL,APC,ARC,ARG2,ARHGEF7,ARNTL,ARPC2,ARPC5,ASAP1,ASTN1,ATP2B2,ATP6AP2,ATP6V0D1,ATRN,ATXN10,B3GNT2,BAD,BCHE,BCL11A,BDNF,BECN1,BID,BSN,BTBD3,BZW2,CA10,CA4,CACNA1G,CACNA1H,CACNB2,CACNB3,CALB1,CALM1,CALM3,CALU,CAMK1,CAMK2A,CAMK4,CAMSAP1,CAPN5,CBLN1,CCKBR,CDC42,CDH11,CDK16,CDK20,CDK5,CDK5R1,CDK5R2,CDKL5,CHL1,CHR…
GO:0048667	2.67035e-17	3.27675	29.5756	82	697	cell morphogenesis involved in neuron differentiation	GO_BP	ADCY1,AGAP2,AGRN,AKAP5,ALCAM,APC,ARHGEF7,ARPC2,ARPC5,ATP2B2,B3GNT2,BCL11A,BDNF,BTBD3,CACNA1G,CACNA1H,CACNB2,CACNB3,CALM1,CALM3,CAMK2A,CDC42,CDH11,CDK5,CDK5R1,CDKL5,CHL1,CLASP2,CNTN6,COL5A2,CRMP1,CSNK2A1,CTNND2,CUX2,CXCL12,DAB1,DACT1,DCX,DLG3,DLG4,DLX5,DPYSL4,DUSP6,DUSP7,EFNB3,EPHA3,EPHA4,EPHA5,EPHB2,EPHB3,FGF13,FGF9,FZD3,GIT1,GRIN2A,GRIN2B,HRAS,ITPKA,KCNQ2,KCNQ3,KIF5C,LAMB1,MAP2,MAPK1,MEF2A,MEF2C…
GO:0007399	2.11846e-16	2.95046	36.9866	92	953	nervous system development	GO_BP	ABR,ADAM22,ADCY1,ADCYAP1,AFF2,AGAP2,AGRN,AKAP5,ALCAM,APC,ARHGEF7,ARNTL,ARPC2,ARPC5,ASAP1,ASTN1,ATP2B2,ATP6AP2,ATP6V0D1,ATRN,ATXN10,B3GNT2,BCHE,BCL11A,BDNF,BECN1,BID,BSN,BTBD3,BZW2,CA10,CACNA1G,CACNA1H,CACNB2,CACNB3,CALM1,CALM3,CALU,CAMK1,CAMK2A,CAMSAP1,CBLN1,CDC42,CDH11,CDK16,CDK5,CDK5R1,CDK5R2,CDKL5,CHL1,CHRM2,CLASP2,CNR1,CNTN6,COL5A2,CPNE6,CRH,CRMP1,CRTAC1,CSNK2A1,CSPG5,CTNND2,CUX2,CX3CL1,CXCL1…
GO:0044700	3.8741e-16	4.69245	12.9346	49	373	single organism signaling	GO_BP	AACS,ABI2,ABR,ACVR2A,ADCY1,ADCY2,ADCY7,ADCYAP1,ADRA1D,ADRA2A,AFAP1,AGAP2,AGRN,AKAP5,ALCAM,APC,ARC,ARF3,ARF5,ARHGAP10,ARHGAP32,ARHGAP33,ARHGAP44,ARHGDIG,ARHGEF7,ARHGEF9,ARL15,ARL4C,ARL4D,ARNTL,ARPC2,ARPC5,ATP2B2,ATP6AP2,ATP6V0B,ATP6V0D1,BAD,BAG1,BCHE,BCL11A,BDNF,BICD1,BID,BSN,C2CD2L,CA7,CACNA1G,CACNB2,CACNB3,CACNG3,CACNG4,CALB1,CALM1,CALM3,CAMK1,CAMK2A,CAMK4,CAMKK2,CAPN5,CASK,CBLN1,CCKBR,CDC34,CDC…
GO:0007411	1.43429e-15	3.49464	22.1975	66	517	axon guidance	GO_BP	AGAP2,AGRN,ALCAM,ARHGEF7,ARPC2,ARPC5,B3GNT2,BDNF,CACNA1G,CACNA1H,CACNB2,CACNB3,CALM1,CALM3,CAMK2A,CDC42,CDK5,CDK5R1,CHL1,CLASP2,CNTN6,COL5A2,CRMP1,CSNK2A1,CXCL12,DCX,DLG3,DLG4,DLX5,DPYSL4,DUSP6,DUSP7,EFNB3,EPHA3,EPHA4,EPHA5,EPHB2,EPHB3,FGF9,FZD3,GIT1,GRIN2A,GRIN2B,HRAS,KCNQ2,KCNQ3,KIF5C,LAMB1,MAPK1,MMP2,MYH10,MYL12B,NRXN1,NRXN3,PDGFRA,PIP5K1C,PITPNA,PLXND1,PPP5C,PSMD7,PSMD8,PSME3,PTPRO,PVRL1,RASG…
GO:0007215	4.50773e-15	17.3262	1.89462	19	44	glutamate receptor signaling pathway	GO_BP	ARC,CACNG3,CACNG4,CDK5R1,CRH,CRHBP,DLG4,GRIA4,GRIK1,GRIK3,GRIN2A,GRIN2B,GRM2,GRM3,GRM5,GRM7,HOMER1,MEF2C,NETO2,NLGN1,NRXN1,PLCB1,RASGRF1,RELN,SSTR1_x000D_
GO:0048812	9.31813e-15	3.18226	25.9885	71	623	neuron projection morphogenesis	GO_BP	ADCY1,AGAP2,AGRN,AKAP5,ALCAM,APC,ARHGEF7,ARPC2,ARPC5,B3GNT2,BCL11A,BDNF,BTBD3,CACNA1G,CACNA1H,CACNB2,CACNB3,CALM1,CALM3,CAMK2A,CDC42,CDH11,CDK5,CDK5R1,CDKL5,CHL1,CLASP2,CNTN6,COL5A2,CPNE6,CRMP1,CSNK2A1,CTNND2,CUX2,CXCL12,DAB1,DACT1,DCX,DLG3,DLG4,DLX5,DPYSL4,DUSP6,DUSP7,EFNB3,EPHA3,EPHA4,EPHA5,EPHB2,EPHB3,FGF13,FGF9,FLRT1,FZD3,GIT1,GPM6A,GRIN2A,GRIN2B,HRAS,ITPKA,KCNQ2,KCNQ3,KIF5C,LAMB1,MAP2,MAPK1,…
GO:0040011	2.82838e-14	3.57273	19.0683	58	458	locomotion	GO_BP	ABI2,ABR,ADARB1,ADRA2A,AGAP2,AGRN,ALCAM,APC,ARC,ARHGEF7,ARPC2,ARPC5,ASTN1,ATP2B2,B3GNT2,BDNF,CACNA1G,CACNA1H,CACNB2,CACNB3,CALM1,CALM3,CAMK2A,CDC42,CDK5,CDK5R1,CDK5R2,CDKL5,CELF3,CHL1,CLASP2,CNTN6,COL5A2,CORO1A,CRMP1,CSNK2A1,CTSB,CX3CL1,CXADR,CXCL12,CXCL14,DAB1,DACH1,DCX,DGKZ,DLG3,DLG4,DLX5,DPYSL4,DRD1,DUSP6,DUSP7,EFNB3,EGR3,EPB41L4B,EPHA3,EPHA4,EPHA5,EPHB2,EPHB3,FGF13,FGF9,FMNL1,FSCN1,FZD3,GIT1,…
GO:0006935	1.42089e-13	2.6947	36.2923	85	837	chemotaxis	GO_BP	AGAP2,AGRN,ALCAM,ARHGEF7,ARPC2,ARPC5,B3GNT2,BDNF,CACNA1G,CACNA1H,CACNB2,CACNB3,CALM1,CALM3,CAMK2A,CDC42,CDK5,CDK5R1,CHL1,CLASP2,CNTN6,COL5A2,CORO1A,CRMP1,CSNK2A1,CX3CL1,CXADR,CXCL12,CXCL14,DCX,DLG3,DLG4,DLX5,DPYSL4,DUSP6,DUSP7,EFNB3,EGR3,EPHA3,EPHA4,EPHA5,EPHB2,EPHB3,FGF9,FZD3,GIT1,GRIN2A,GRIN2B,HRAS,KCNQ2,KCNQ3,KIF5C,LAMB1,MAPK1,MMP2,MYH10,MYL12B,NRXN1,NRXN3,PDGFRA,PIP5K1C,PITPNA,PLXND1,PPP5C,PR…
GO:0006928	3.10745e-13	3.07482	24.8691	66	596	movement of cell or subcellular component	GO_BP	ABI2,ABR,ACTA1,ACTR10,ADARB1,ADRA2A,AGAP2,AGRN,ALCAM,APC,ARC,ARHGEF7,ARPC2,ARPC5,ASTN1,B3GNT2,BDNF,BICD1,CACNA1G,CACNA1H,CACNB2,CACNB3,CALM1,CALM3,CAMK2A,CAPZA2,CDC42,CDK5,CDK5R1,CDK5R2,CDKL5,CELF3,CHL1,CLASP2,CNTN6,COL5A2,CORO1A,CRMP1,CSNK2A1,CX3CL1,CXADR,CXCL12,CXCL14,DAB1,DACH1,DCX,DGKZ,DLG3,DLG4,DLX5,DPYSL4,DRD1,DUSP6,DUSP7,DYNC1LI1,EFNB3,EGR3,EPB41L4B,EPHA3,EPHA4,EPHA5,EPHB2,EPHB3,FGF13,FGF9…
GO:0048468	5.99877e-12	2.27271	53.0425	105	1288	cell development	GO_BP	ACTA1,ADAM22,ADCY1,ADCYAP1,AGAP2,AGRN,AKAP5,ALCAM,APC,ARHGEF7,ARNTL,ARPC2,ARPC5,ASAP1,ATP2B2,ATXN10,B3GNT2,BAD,BCL11A,BDNF,BECN1,BTBD3,CACNA1G,CACNA1H,CACNB2,CACNB3,CALM1,CALM3,CALU,CAMK1,CAMK2A,CAMSAP1,CDC42,CDH11,CDK16,CDK5,CDK5R1,CDKL5,CHL1,CLASP2,CNR1,CNTN6,COL5A2,CPNE6,CRMP1,CRTAC1,CSNK2A1,CTNND2,CUX2,CX3CL1,CXADR,CXCL12,DAB1,DACT1,DCX,DLG3,DLG4,DLX5,DPYSL4,DRD1,DUSP6,DUSP7,EDNRA,EFNB3,EIF4G…
GO:0007154	9.14447e-12	3.32588	18.5274	52	536	cell communication	GO_BP	AACS,ABI2,ABR,ACVR2A,ADCY1,ADCY2,ADCY7,ADCYAP1,ADRA1D,ADRA2A,AFAP1,AGAP2,AGRN,AKAP5,ALCAM,APC,ARC,ARF3,ARF5,ARHGAP10,ARHGAP32,ARHGAP33,ARHGAP44,ARHGDIG,ARHGEF7,ARHGEF9,ARL15,ARL4C,ARL4D,ARNTL,ARPC2,ARPC5,ATP2B2,ATP6AP2,ATP6V0B,ATP6V0D1,BAD,BAG1,BCHE,BCL11A,BDNF,BECN1,BICD1,BID,BSN,C2CD2L,CA7,CACNA1G,CACNB2,CACNB3,CACNG3,CACNG4,CALB1,CALM1,CALM3,CAMK1,CAMK2A,CAMK4,CAMKK2,CAPN5,CASK,CBLN1,CCKBR,CDC…
GO:0007610	1.88284e-10	3.1777	16.8473	47	400	behavior	GO_BP	ADAM22,ADCY1,AFF2,ARC,ASTN1,ATP2B2,BCHE,BDNF,CALB1,CAMK4,CCKBR,CDK5,CHL1,CHRNA4,CNR1,CRH,CRHBP,CTNND2,CUX2,CX3CL1,CXCL12,CXCL14,DAB1,DACH1,DLG4,DRD1,EFNB3,EGR1,EIF4G1,EPHA4,EPHB2,ETV5,FGF12,FGF13,GABRA5,GNG7,GRIK1,GRIN2A,GRIN2B,GRM5,GRM7,HCRTR1,HMGCR,HOMER1,HRAS,HTR2A,JPH3,MCHR1,MEF2C,NLGN1,NLGN4X,NMU,NPAS2,NPTX2,NPY1R,NRGN,NRXN1,NRXN2,NRXN3,PAK7,PDE8B,PDGFRA,PENK,PLCB1,PLK2,PPP3CB,PRKCZ,PTPRO,RA…
GO:0032501	3.83683e-10	1.66508	229.705	304	5572	multicellular organismal process	GO_BP	AACS,ABR,ACP2,ACTA1,ACVR2A,ADAM19,ADAM22,ADCY1,ADCY2,ADCY7,ADCYAP1,ADRA1D,ADRA2A,AFF2,AGAP2,AGRN,AKAP5,ALCAM,ALPL,AMPD2,APC,AQP9,ARC,ARG2,ARHGEF7,ARNTL,ARPC2,ARPC5,ASAP1,ASTN1,ATP2B2,ATP6AP2,ATP6V0D1,ATRN,ATXN10,B3GNT2,B4GALNT1,BAD,BCHE,BCL11A,BDNF,BECN1,BID,BSN,BTBD3,BZW2,CA10,CA4,CACNA1G,CACNA1H,CACNB2,CACNB3,CACNG3,CACNG4,CALB1,CALM1,CALM3,CALU,CAMK1,CAMK2A,CAMK4,CAMSAP1,CAMTA2,CAPN5,CAPZA2,CB…
GO:0000902	5.97741e-10	2.28928	39.7541	81	943	cell morphogenesis	GO_BP	ADCY1,AGAP2,AGRN,AKAP5,ALCAM,APC,ARC,ARHGEF7,ARPC2,ARPC5,ASAP1,ATP2B2,ATP6V0D1,B3GNT2,BCL11A,BDNF,BTBD3,CACNA1G,CACNA1H,CACNB2,CACNB3,CALM1,CALM3,CAMK2A,CAMSAP1,CDC42,CDC42EP3,CDH11,CDK5,CDK5R1,CDKL5,CHL1,CLASP2,CNTN6,COL5A2,CORO1A,CPNE6,CRMP1,CSNK2A1,CTNND2,CUX2,CXCL12,DAB1,DACT1,DCX,DLG3,DLG4,DLX5,DPYSL4,DUSP6,DUSP7,EFNB3,EPHA3,EPHA4,EPHA5,EPHB2,EPHB3,FGD1,FGF13,FGF9,FLRT1,FMNL1,FZD3,GIT1,GPM6A…
GO:0007612	7.30241e-10	10.3852	2.05068	15	48	learning	GO_BP	ARC,BCHE,BDNF,CDK5,CRH,CTNND2,DLG4,DRD1,EPHB2,FGF13,GABRA5,GRIN2B,GRM5,GRM7,HMGCR,JPH3,NLGN4X,NPTX2,NRGN,NRXN1,NRXN2,NRXN3,PAK7,PDE8B,PPP3CB,RELN,RGS14,SHANK2,TAC1_x000D_
GO:0009653	1.29434e-09	1.75577	114.236	175	2653	anatomical structure morphogenesis	GO_BP	ABR,ACTA1,ACVR2A,ADCY1,AGAP2,AGRN,AKAP5,ALCAM,ALPL,APC,ARC,ARHGEF7,ARPC2,ARPC5,ASAP1,ATP2B2,ATP6AP2,ATP6V0D1,B3GNT2,BCL11A,BDNF,BICD1,BTBD3,CACNA1G,CACNA1H,CACNB2,CACNB3,CALB1,CALM1,CALM3,CAMK1,CAMK2A,CAMSAP1,CBLN1,CDC42,CDC42EP3,CDH11,CDK5,CDK5R1,CDK5R2,CDKL5,CHL1,CLASP2,CNTN6,COL5A2,CORO1A,CPNE6,CRMP1,CSNK2A1,CTNND2,CUX2,CX3CL1,CXCL12,CYP26B1,DAB1,DACT1,DCX,DLG3,DLG4,DLX5,DPYSL4,DUSP6,DUSP7,EDN…
GO:0032409	1.67829e-09	5.11186	5.65347	24	131	regulation of transporter activity	GO_BP	ADRA2A,ARC,CACNB2,CACNB3,CACNG3,CACNG4,CALM1,CALM3,CRH,CRHBP,DLG4,FGF12,FKBP1A,HOMER1,JPH3,KCNG1,MEF2C,NEDD4L,NETO2,NLGN1,NPPA,NRXN1,PRKCD,PTPN3,RASGRF1,RELN,SCN3B,SLN,SYNGR3,VAMP2_x000D_
GO:0060341	2.1073e-09	2.08231	50.9913	95	1176	regulation of cellular localization	GO_BP	AACS,ABR,ADRA2A,AKAP5,APC,ARHGEF7,ARNTL,BAD,BAP1,BECN1,BID,C12orf4,C2CD2L,CACNA1G,CACNA1H,CALM1,CALM3,CAMK1,CAMK2A,CAMK4,CDC42,CDK16,CDK5,CDK5R1,CDK5R2,CHRNA4,CLASP2,CLIP3,CNR1,CORO1A,CPLX3,CRH,CRHBP,CX3CL1,CXCL12,DACT1,DRD1,DYRK2,ENSA,EPHA5,EXPH5,FAM20B,GRM7,HMGCR,HPCA,HTR2A,IGF1,LYPLA1,MAPK1,MARCKS,MEF2C,NEDD4L,NEK2,NLGN1,NMU,NNAT,NPY1R,NRXN1,OAZ1,OXCT1,P2RX5,PDE2A,PDE8B,PID1,PIK3R2,PINK1,PKIG,…
GO:0065008	2.40322e-09	2.13661	47.7525	90	1209	regulation of biological quality	GO_BP	AACS,ABI2,ABR,ACTR3B,ACVR2A,ADCY1,ADCY2,ADCY7,ADRA1D,ADRA2A,AGRN,AKAP5,AMPD2,ANO3,APC,AQP9,ARC,ARHGEF7,ARNTL,ARPC2,ARPC5,ARPC5L,ATP2B2,ATP6AP2,ATP6V0B,ATP6V0D1,B4GALNT1,BAD,BCHE,BCL11A,BDNF,BID,C2CD2L,CA7,CACNA1G,CACNA1H,CACNB3,CACNG4,CALB1,CALB2,CALM1,CALM3,CALU,CAMK1,CAMK2A,CAPZA2,CASK,CBLN1,CCKBR,CDC42,CDC42EP3,CDK16,CDK5,CDK5R1,CDKL5,CHRNA2,CHRNA4,CLASP2,CNR1,CORO1A,CPLX3,CRH,CRHBP,CRYM,CTNND…
GO:0036211	1.21523e-08	1.6169	158.567	222	3657	protein modification process	GO_BP	AASDHPPT,ABI2,ACP1,ACP2,ACVR2A,ADAMTS5,ADARB1,ADCY1,ADCY2,ADCY7,ADCYAP1,ADRA2A,AKAP5,APC,ARPP19,ASPHD1,ATP6AP2,B3GAT1,B3GNT2,B4GALNT1,B4GALT2,B4GALT3,BAP1,BCL11A,BDNF,BTBD1,CALM1,CALM3,CAMK1,CAMK2A,CAMK2N1,CAMK4,CAMKK2,CAMKV,CASK,CCND2,CDC34,CDC42,CDC6,CDK16,CDK17,CDK20,CDK5,CDK5R1,CDK5R2,CDKL5,CDKN2D,CLIP3,COPS8,CRH,CSNK2A1,CX3CL1,CYCS,DAB1,DACT1,DCAF11,DCAF6,DCX,DDRGK1,DLG2,DLG3,DLG4,DOK5,DPM2,…
GO:0009259	2.33792e-08	2.64828	20.1739	48	467	ribonucleotide metabolic process	GO_BP	ADCY1,ADCY2,ADCY7,ADCYAP1,ADRA2A,AKAP5,AMPD2,ATP2B2,ATP5C1,ATP5G3,BAD,BDNF,CALM1,CALM3,CASK,COX8A,CRH,CYCS,DLG2,DLG3,DLG4,DRD1,EDNRA,GABBR2,GNAL,GRM2,GRM3,GRM7,GUK1,HMGCR,HPCA,HTR2A,IGF1,ITPA,MPP2,NDUFS3,NDUFS4,NPPA,NPR3,PANK3,PDE2A,PDE7B,PDE8B,PID1,PINK1,PRPS2,PTHLH,RFK,SULT4A1,TPI1,UCK2,VIP_x000D_
GO:0043549	2.60759e-08	2.15209	38.0267	74	877	regulation of kinase activity	GO_BP	ADARB1,ADCY1,ADCY2,ADCY7,ADCYAP1,ADRA2A,APC,BAD,CALM1,CALM3,CAMK1,CAMK2A,CAMK2N1,CAMKK2,CCKBR,CCND2,CDC42,CDC6,CDK5,CDK5R1,CDK5R2,CDKN2D,COPS8,DAB1,DLG4,DRD1,DUSP14,DUSP3,DUSP6,DUSP7,DUSP8,EPHA4,FGF13,FGF9,GNG3,GRIN2A,GRIN2B,GRM5,HMGCR,HRAS,HTR2A,JTB,MAPK1,MAPK8IP1,MAPKAPK5,MMD,PAK6,PAK7,PDGFRA,PIK3R2,PINK1,PKIG,PPM1E,PPP1R1A,PPP5C,PRKCD,PRKCZ,PSMD7,PSMD8,PSME3,PTPRJ,RAP2B,RASGRF1,RASGRP1,RELN,RG…
GO:2000310	5.90131e-08	25.4878	0.650399	8	15	regulation of N-methyl-D-aspartate selective glutamate receptor activity	GO_BP	CRH,CRHBP,DLG4,MEF2C,NLGN1,NRXN1,RASGRF1,RELN_x000D_
GO:0006796	1.02195e-07	2.15118	35.113	68	890	phosphate-containing compound metabolic process	GO_BP	ABI2,ACP1,ACP2,ACVR2A,ADARB1,ADCY1,ADCY2,ADCY7,ADCYAP1,ADRA2A,AKAP5,ALPL,AMPD2,APC,ARF3,ARPP19,ATP2B2,ATP5C1,ATP5G3,ATP6AP2,BAD,BDNF,CALM1,CALM3,CAMK1,CAMK2A,CAMK2N1,CAMK4,CAMKK2,CAMKV,CASK,CCKBR,CCND2,CDC42,CDC6,CDK16,CDK17,CDK20,CDK5,CDK5R1,CDK5R2,CDKL5,CDKN2D,CLIP3,COPS8,COX8A,CPNE6,CRH,CSNK2A1,CX3CL1,CYCS,DAB1,DACT1,DCK,DCTPP1,DCX,DDRGK1,DGKB,DGKZ,DLG2,DLG3,DLG4,DOK5,DPM2,DRD1,DUSP14,DUSP3,DU…
GO:0042391	1.78902e-07	3.51189	8.71967	27	205	regulation of membrane potential	GO_BP	BAD,BDNF,CACNA1G,CACNA1H,CACNB3,CACNG4,CDK5,CHRNA2,CHRNA4,CNR1,CUX2,CX3CL1,DLG4,DRD1,FGF12,GABRA4,GABRA5,GABRB3,GLRA2,GRIK1,GRIK3,GRIN2A,GRIN2B,KCNIP1,KCNK1,KCNK12,KCNK3,KCNMB2,KCNQ3,MEF2C,NEDD4L,NLGN1,NLGN4X,NPPA,NRXN1,PID1,PINK1,PRKCZ,PTPN3,RELN,RIMS1,SCN2A,SCN3B,SLC17A7,SLC1A6,STX1A,TAC1,TUSC2_x000D_
GO:0046390	1.92607e-07	3.09792	11.5771	32	267	ribose phosphate biosynthetic process	GO_BP	ADCY1,ADCY2,ADCY7,ADCYAP1,ADRA2A,AKAP5,AMPD2,ATP5C1,ATP5G3,CALM1,CALM3,CRH,DRD1,EDNRA,GABBR2,GNAL,GRM2,GRM3,GRM7,GUK1,HPCA,NPPA,NPR3,PANK3,PDE2A,PID1,PINK1,PRPS2,PTHLH,RFK,UCK2,VIP_x000D_
GO:0007167	2.63895e-07	1.8856	52.4279	90	1212	enzyme linked receptor protein signaling pathway	GO_BP	ABR,ACVR2A,ADCY1,ADCY2,ADCY7,ADCYAP1,ADRA2A,ARHGEF7,ARHGEF9,ARPC2,ARPC5,ATP6V0B,ATP6V0D1,BAD,BDNF,CALM1,CALM3,CAMK2A,CAMK4,CDC42,CDK5R1,CLASP2,DLG4,DLX5,DOK5,DUSP3,DUSP6,DUSP7,EFNB3,EGR1,EIF4G1,EPHA3,EPHA4,EPHA5,EPHB2,EPHB3,FGD1,FGF12,FGF9,FKBP1A,FLRT1,GIT1,GNG7,GREM2,GRIN2A,GRIN2B,HRAS,IGF1,KLF10,MAPK1,MAPKAP1,MEF2A,MEF2C,MMP2,MPZL1,MYH10,MYL12B,NDN,NEDD4L,NLK,NPPA,PDGFRA,PID1,PIK3R2,PIN1,PLCB1,…
GO:0048011	3.19594e-07	2.60445	17.3873	41	401	neurotrophin TRK receptor signaling pathway	GO_BP	ABR,ADCY1,ADCY2,ADCY7,ADCYAP1,ARHGEF7,ARHGEF9,BAD,CALM1,CALM3,CAMK2A,CAMK4,DLG4,DOK5,DUSP3,DUSP6,DUSP7,FGD1,FGF9,GRIN2A,GRIN2B,HRAS,MAPK1,MAPKAP1,MEF2A,MEF2C,NDN,PDGFRA,PIK3R2,PPP5C,PRKCD,PRKCI,PSMD7,PSMD8,PSME3,RALA,RASGRF1,RASGRP1,RIT2,RTN4,TRIO_x000D_
GO:0052652	3.34749e-07	3.85027	6.85087	23	158	cyclic purine nucleotide metabolic process	GO_BP	ADCY1,ADCY2,ADCY7,ADCYAP1,ADRA2A,AKAP5,AMPD2,CALM1,CALM3,CRH,DRD1,EDNRA,GABBR2,GNAL,GRM2,GRM3,GRM7,HPCA,NPPA,NPR3,PDE2A,PTHLH,VIP_x000D_
GO:0048013	3.75072e-07	5.09806	3.98911	17	92	ephrin receptor signaling pathway	GO_BP	ARHGEF7,ARPC2,ARPC5,CDC42,CDK5R1,EFNB3,EPHA3,EPHA4,EPHA5,EPHB2,EPHB3,GIT1,GRIN2B,HRAS,MMP2,MYH10,MYL12B_x000D_
GO:2000463	5.93675e-07	16.2154	0.823839	8	19	positive regulation of excitatory postsynaptic potential	GO_BP	CUX2,DLG4,NLGN1,NRXN1,PRKCZ,RELN,RIMS1,STX1A_x000D_
GO:0045936	6.04244e-07	2.47212	19.1182	43	446	negative regulation of phosphate metabolic process	GO_BP	ADARB1,ADRA2A,AKAP5,APC,CALM1,CALM3,CAMK2N1,CDKN2D,DACT1,DLG2,DLG3,DRD1,DUSP14,DUSP3,DUSP6,DUSP7,DUSP8,EDNRA,FKBP1A,GABBR2,GRM2,GRM3,GRM7,HMGCR,HPCA,IGF1,LMO3,LPCAT1,MAPK8IP1,NPR3,PCDH11X,PDE2A,PID1,PIN1,PINK1,PKIG,PMEPA1,PPM1E,PPP1R11,PPP1R1A,PPP4R4,PPP5C,PRKCD,PRKCZ,PTPRJ,PTPRR,RGS14,RGS4,RIMBP2,SMAD3,SPRED2,TRIB2,UBE2B,ZNF675_x000D_
GO:0030817	6.38939e-07	4.36669	5.07311	19	117	regulation of cAMP biosynthetic process	GO_BP	ADCY7,ADCYAP1,ADRA2A,AKAP5,CALM1,CALM3,CRH,DRD1,EDNRA,GABBR2,GNAL,GRM2,GRM3,GRM7,HPCA,NPR3,PDE2A,PTHLH,VIP_x000D_
GO:0009914	6.75047e-07	2.80075	13.4514	34	311	hormone transport	GO_BP	AACS,ADRA2A,AKAP5,ARHGEF7,ARNTL,BAD,C2CD2L,CDK16,CNR1,CPLX3,CRH,CRHBP,CRYM,ENSA,EPHA5,HMGCR,HTR2A,MARCKS,NMU,NNAT,NPY1R,NRXN1,OXCT1,PDE8B,PPP3CB,PTPRN,RAB11FIP2,SLC16A2,SMPD3,SOX4,SPCS3,STX1A,SYT5,TAC1,VAMP2,VIP_x000D_
GO:0072522	7.69619e-07	2.94583	11.7072	31	270	purine-containing compound biosynthetic process	GO_BP	ADCY1,ADCY2,ADCY7,ADCYAP1,ADRA2A,AKAP5,AMPD2,ATP5C1,ATP5G3,CALM1,CALM3,CRH,DCK,DRD1,EDNRA,GABBR2,GNAL,GRM2,GRM3,GRM7,GUK1,HPCA,NPPA,NPR3,PANK3,PDE2A,PID1,PINK1,PRPS2,PTHLH,VIP_x000D_
GO:0007616	8.2835e-07	11.8161	1.12736	9	26	long-term memory	GO_BP	ADCY1,CALB1,CAMK4,PRKCZ,RASGRF1,RELN,RGS14,SLC17A7,TAC1_x000D_
GO:1900372	9.05595e-07	8.20014	1.77776	11	41	negative regulation of purine nucleotide biosynthetic process	GO_BP	ADRA2A,AKAP5,EDNRA,GABBR2,GRM2,GRM3,GRM7,HPCA,NPR3,PDE2A,PID1_x000D_
GO:0030808	9.31905e-07	3.8821	6.20047	21	143	regulation of nucleotide biosynthetic process	GO_BP	ADCY7,ADCYAP1,ADRA2A,AKAP5,CALM1,CALM3,CRH,DRD1,EDNRA,GABBR2,GNAL,GRM2,GRM3,GRM7,HPCA,NPR3,PDE2A,PID1,PINK1,PTHLH,VIP_x000D_
GO:0022030	9.51919e-07	14.8632	0.867199	8	20	telencephalon glial cell migration	GO_BP	CDK5,CDK5R1,CDK5R2,DAB1,LAMB1,RELN,RTN4,SOCS7_x000D_
GO:0007165	9.89874e-07	1.59071	124.045	172	3104	signal transduction	GO_BP	ABI2,ABR,ACVR2A,ADCY1,ADCY2,ADCY7,ADCYAP1,ADRA1D,ADRA2A,AFAP1,AGAP2,AGRN,AKAP5,ALCAM,APC,ARC,ARF3,ARF5,ARHGAP10,ARHGAP32,ARHGAP33,ARHGAP44,ARHGDIG,ARHGEF7,ARHGEF9,ARL15,ARL4C,ARL4D,ARNTL,ARPC2,ARPC5,ATP6AP2,ATP6V0B,ATP6V0D1,BAD,BAG1,BCL11A,BDNF,BICD1,BID,CACNB3,CACNG3,CACNG4,CALM1,CALM3,CAMK1,CAMK2A,CAMK4,CAMKK2,CAPN5,CCKBR,CDC34,CDC42,CDC42EP3,CDK5,CDK5R1,CDKN2D,CHL1,CHRM2,CHRNA2,CHRNA4,CLASP2,C…
GO:0097120	1.17721e-06	33.365	0.433599	6	10	receptor localization to synapse	GO_BP	DLG2,DLG3,DLG4,NLGN1,NRXN1,RELN_x000D_
GO:0006812	1.24978e-06	1.88935	45.0076	78	1038	cation transport	GO_BP	ADRA2A,AKAP5,ATP2B2,ATP5C1,ATP5G3,ATP6V0B,ATP6V0D1,CACNA1G,CACNA1H,CACNA2D1,CACNB2,CACNB3,CACNG3,CACNG4,CALM1,CALM3,CAMK2A,CASK,CDK5,CHRNA2,CHRNA4,CNR1,CORO1A,COX8A,CRH,CXCL12,DRD1,FGF12,FKBP1A,GPM6A,GRIN2B,GRM7,HOMER1,HTR2A,JPH3,KCNA4,KCNF1,KCNG1,KCNIP1,KCNJ6,KCNK1,KCNK12,KCNK3,KCNMB2,KCNN1,KCNQ2,KCNQ3,KCNV1,MCOLN1,NEDD4L,NNT,NPPA,P2RX5,PDE2A,PINK1,PLCB4,PRKCB,PTPN3,PVRL1,SCN2A,SCN3B,SERINC3,SHR…
GO:0007187	1.30291e-06	3.41093	7.93487	24	183	G-protein coupled receptor signaling pathway, coupled to cyclic nucleotide second messenger	GO_BP	ADCY1,ADCY2,ADCY7,ADCYAP1,ADRA1D,ADRA2A,CHRM2,CNR1,DRD1,GNAL,GNB1,GPR3,GRIK3,GRK5,GRM2,GRM3,GRM7,MCHR1,NPR3,NPY1R,PTGER3,PTHLH,SSTR1,VIP_x000D_
GO:0007158	1.3278e-06	19.4854	0.650399	7	15	neuron cell-cell adhesion	GO_BP	ASTN1,CDK5R1,NLGN1,NLGN4X,NRXN1,NRXN2,NRXN3_x000D_
GO:0009152	1.37502e-06	2.97933	10.8255	29	250	purine ribonucleotide biosynthetic process	GO_BP	ADCY1,ADCY2,ADCY7,ADCYAP1,ADRA2A,AKAP5,AMPD2,ATP5C1,ATP5G3,CALM1,CALM3,CRH,DRD1,EDNRA,GABBR2,GNAL,GRM2,GRM3,GRM7,GUK1,HPCA,NPPA,NPR3,PANK3,PDE2A,PID1,PINK1,PRPS2,PTHLH,VIP_x000D_
GO:0007413	2.23293e-06	17.3671	0.691949	7	16	axonal fasciculation	GO_BP	CDK5R1,CNR1,CRTAC1,EPHA3,EPHA4,EPHB2,EPHB3,NDN,RTN4_x000D_
GO:0031344	2.34469e-06	2.95487	10.5105	28	248	regulation of cell projection organization	GO_BP	AGRN,AKAP5,APC,ARHGEF7,ARPC2,ASAP1,BCL11A,BDNF,CAMK1,CDC42,CDC42EP3,CDK5,CDK5R1,CDKL5,CLASP2,CNR1,CPNE6,CUX2,CXCL12,DAB1,ENC1,EPHA3,EPHA4,EPHB2,EPHB3,FGF13,FSCN1,GPM6A,HRAS,ITPKA,MEF2C,NEDD4L,NLGN1,NRXN1,OLFM1,PLK2,PLS1,PRKCD,PRKCI,PTPRF,PTPRO,RALA,RAP1GAP2,RELN,RIMS1,RTN4,SNX3,STK24,STK25,SYT17,ULK2,UNC13A,VLDLR_x000D_
GO:0051050	3.49225e-06	2.01191	31.8338	59	743	positive regulation of transport	GO_BP	AACS,ABR,ADRA2A,AKAP5,ARC,ARHGEF7,ARPP19,ATP2B2,AZIN1,BAD,BAP1,BICD1,BID,C2CD2L,CACNA1G,CACNA1H,CACNB2,CALM1,CALM3,CAMK1,CAMK2A,CAMK4,CASK,CDC42,CDK5,CDK5R1,CDK5R2,CLASP2,CLIP3,CRH,CXCL12,DACT1,DRD1,EXPH5,FAM20B,FGF12,GRIK1,HOMER1,HPCA,IGF1,NEDD4L,NLGN1,NMU,NNAT,NPPA,OAZ1,OXCT1,P2RX5,PIK3R2,PINK1,PLCB1,PPP3CB,PRKCD,PRKCI,PRKCZ,PSMD8,RAB15,RASGRP1,RELN,SCN3B,SLC30A3,SMAD3,SMPD3,SOX4,STX1A,SYNGR3,T…
GO:0046883	3.64249e-06	2.81961	11.3603	29	262	regulation of hormone secretion	GO_BP	AACS,ADRA2A,AKAP5,ARHGEF7,ARNTL,BAD,C2CD2L,CDK16,CNR1,CRH,CRHBP,ENSA,EPHA5,HMGCR,HTR2A,MARCKS,NMU,NNAT,NPY1R,NRXN1,OXCT1,PDE8B,PPP3CB,SOX4,SPCS3,STX1A,SYT5,TAC1,VAMP2_x000D_
GO:0021799	4.39703e-06	9.1277	1.34416	9	31	cerebral cortex radially oriented cell migration	GO_BP	CDK5,CDK5R1,CDK5R2,DAB1,LAMB1,LHX6,RELN,RTN4,SOCS7_x000D_
GO:0030803	4.47212e-06	7.70131	1.69104	10	39	negative regulation of cyclic nucleotide biosynthetic process	GO_BP	ADRA2A,AKAP5,EDNRA,GABBR2,GRM2,GRM3,GRM7,HPCA,NPR3,PDE2A_x000D_
GO:0060291	5.54487e-06	7.47396	1.72787	10	40	long-term synaptic potentiation	GO_BP	CRH,DRD1,EGR1,GRIN2B,MAPK1,NLGN1,NRGN,PLK2,PRKCZ,RELN,RGS14,SHANK2,VAMP2_x000D_
GO:0035335	5.91907e-06	4.27552	4.33599	16	100	peptidyl-tyrosine dephosphorylation	GO_BP	ACP1,DUSP14,DUSP3,DUSP6,DUSP7,DUSP8,PTP4A1,PTPN3,PTPN4,PTPRF,PTPRG,PTPRJ,PTPRN2,PTPRO,PTPRR,PTPRS_x000D_
GO:0021885	6.91036e-06	5.71191	2.55824	12	59	forebrain cell migration	GO_BP	CDK5,CDK5R1,CDK5R2,CXCL12,DAB1,DRD1,FGF13,LAMB1,LHX6,RELN,RTN4,SOCS7_x000D_
GO:1901698	9.02002e-06	1.85308	39.6698	68	927	response to nitrogen compound	GO_BP	AACS,ADCY1,ADCY2,ADCY7,AKAP5,AQP9,ATP6V0B,ATP6V0D1,BAD,BCHE,BDNF,CALM1,CALM3,CAMK2A,CDK5,CHRNA2,CHRNA4,CNR1,COL5A2,CRH,CRHBP,CTSB,CXCL12,DLG4,DRD1,DUSP6,DUSP7,EGR1,EGR3,EIF4G1,FGF9,GABRB3,GLRA2,GNAL,GNB1,GNG3,GNG4,GNG7,GRIN2A,GRIN2B,HCRTR1,HDAC9,HMGCS1,HOMER1,HPCA,HRAS,HTR2A,INSIG2,KCNQ3,KLF10,MAPK1,MEF2C,MMP2,NDUFS4,NPPA,P2RX5,PDE2A,PDGFRA,PID1,PIK3R2,PPP5C,PRKCB,PRKCD,PRKCI,PRKCZ,PSMD7,PSMD8,PS…
GO:0031279	9.09274e-06	4.36841	3.98911	15	92	regulation of cyclase activity	GO_BP	ADCYAP1,ADRA2A,AKAP5,CALM1,CALM3,DRD1,EDNRA,GABBR2,GNAL,GRM2,GRM3,GRM7,HPCA,NPR3,VIP_x000D_
GO:0007420	1.06036e-05	2.15982	22.0626	44	516	brain development	GO_BP	ABR,AFF2,AKAP5,ATP2B2,ATP6V0D1,ATRN,BID,BTBD3,CA10,CALM1,CALM3,CBLN1,CDC42,CDK5,CDK5R1,CDK5R2,CRH,CRTAC1,CXCL12,DAB1,DCX,DRD1,EML1,EPHA5,EPHB2,EPHB3,FGF13,FGF9,FZD3,GABRA5,GRIN2A,HMGCS1,HPCA,IGF1,KCNK3,LAMB1,LHX6,MAFB,MAPKAP1,MYH10,MYO16,NDUFS3,NDUFS4,NLGN4X,NNAT,NRGN,NRXN1,OXCT1,PLCB1,PTPRS,RARB,RELN,RTN4,SHROOM2,SLIT1,SOCS7,SSTR1,SYNGR3,TPM3,VLDLR_x000D_
GO:0002791	1.06887e-05	2.89462	9.53919	25	220	regulation of peptide secretion	GO_BP	AACS,ADRA2A,AKAP5,ARHGEF7,ARNTL,BAD,C2CD2L,CDK16,CNR1,CRH,CRHBP,ENSA,EPHA5,HMGCR,MARCKS,NNAT,NRXN1,OXCT1,PDE8B,PPP3CB,SOX4,SPCS3,STX1A,SYT5,VAMP2_x000D_
GO:0051339	1.19032e-05	4.25728	4.07583	15	94	regulation of lyase activity	GO_BP	ADCYAP1,ADRA2A,AKAP5,CALM1,CALM3,DRD1,EDNRA,GABBR2,GNAL,GRM2,GRM3,GRM7,HPCA,NPR3,VIP_x000D_
GO:0001764	1.23447e-05	3.6208	5.62311	18	130	neuron migration	GO_BP	ASTN1,CDK5,CDK5R1,CDK5R2,CDKL5,CHL1,CXCL12,DAB1,DCX,DRD1,FGF13,FZD3,GPM6A,LHX6,MARK1,MEF2C,MYH10,NDN,OLFM1,RELN_x000D_
GO:0050773	1.27323e-05	3.98897	4.59615	16	106	regulation of dendrite development	GO_BP	AKAP5,ASAP1,BCL11A,CAMK1,CDK5,CDK5R1,CDKL5,CUX2,EPHA4,ITPKA,MEF2C,NEDD4L,NLGN1,PLK2,RELN,VLDLR_x000D_
GO:1901653	1.31975e-05	2.15916	21.5499	43	497	cellular response to peptide	GO_BP	ADCY1,ADCY2,ADCY7,ATP6V0B,ATP6V0D1,CALM1,CALM3,CAMK2A,CRHBP,DLG4,DRD1,DUSP6,DUSP7,EGR1,EIF4G1,FGF9,GNB1,GNG3,GNG4,GNG7,GRIN2A,GRIN2B,HDAC9,HRAS,KLF10,MAPK1,PDGFRA,PID1,PIK3R2,PPP5C,PRKCB,PRKCD,PRKCI,PRKCZ,PSMD7,PSMD8,PSME3,RASGRF1,RASGRP1,SOCS7,SSTR1,VAMP2,VLDLR_x000D_
GO:0070838	1.32387e-05	2.27993	18.0811	38	417	divalent metal ion transport	GO_BP	ADRA2A,AKAP5,ATP2B2,CACNA1G,CACNA1H,CACNA2D1,CACNB2,CACNB3,CACNG3,CACNG4,CALM1,CALM3,CAMK2A,CASK,CHRNA4,CORO1A,CRH,CXCL12,DRD1,FKBP1A,GPM6A,GRIN2B,GRM7,HOMER1,HTR2A,JPH3,MCOLN1,NPPA,P2RX5,PDE2A,PRKCB,SLC24A3,SLC30A3,SLC30A4,SLC30A9,SLC8A2,SLN,TRPC3_x000D_
GO:0023061	1.41549e-05	2.60384	12.1766	29	287	signal release	GO_BP	AACS,ADRA2A,AKAP5,ARHGEF7,ARNTL,BAD,C2CD2L,CAMK2A,CASK,CDK16,CDK5,CNR1,CPLX3,CRH,CRHBP,ENSA,EPHA5,GAD1,HMGCR,HTR2A,MARCKS,MEF2C,NLGN1,NMU,NNAT,NPY1R,NRXN1,NRXN2,NRXN3,OXCT1,PDE8B,PIP5K1C,PPFIA2,PPP3CB,PTPRN,RAB11FIP2,RIMS1,SEPT5,SLC17A7,SLC1A1,SLC1A6,SMPD3,SOX4,SPCS3,STX1A,SYT17,SYT5,TAC1,UNC13A,VAMP2,VIP_x000D_
GO:0071625	1.44948e-05	16.6783	0.607039	6	14	vocalization behavior	GO_BP	DLG4,NLGN4X,NRXN1,NRXN2,NRXN3,SHANK2_x000D_
GO:0050769	1.50793e-05	2.42369	14.8165	33	343	positive regulation of neurogenesis	GO_BP	AKAP5,BCL11A,BDNF,CAMK1,CDKL5,CNR1,CPNE6,CUX2,CX3CL1,CXCL12,DAB1,EIF4G1,ENC1,EPHA3,EPHA4,EPHB2,ETV5,FZD3,GRM5,ITPKA,LIG4,MEF2C,MMD,NEDD4L,NLGN1,PRKCI,PRMT5,RARB,RELN,RGS14,RIMS1,SNX3,STK25,SYT17,UNC13A,VLDLR_x000D_
GO:1901135	1.74365e-05	1.70548	53.1593	84	1226	carbohydrate derivative metabolic process	GO_BP	ADAMTS5,ADCY1,ADCY2,ADCY7,ADCYAP1,ADRA2A,AGRN,AKAP5,AMPD2,ATP2B2,ATP5C1,ATP5G3,B3GAT1,B3GNT2,B4GALNT1,B4GALT2,B4GALT3,BAD,BDNF,CALM1,CALM3,CASK,CHST2,COX8A,CRH,CSPG5,CYCS,DCK,DLG2,DLG3,DLG4,DPM2,DRD1,EDNRA,EXTL1,GABBR2,GALNT1,GALNT14,GLCE,GNAL,GNPTAB,GRM2,GRM3,GRM7,GUK1,HMGCR,HPCA,HS2ST1,HTR2A,IGF1,ITPA,LARGE,LPCAT3,MAN1A1,MGAT4B,MPP2,NDUFS3,NDUFS4,NECAB3,NPPA,NPR3,PANK3,PDE2A,PDE7B,PDE8B,PID1,PI…
GO:0030072	1.76801e-05	3.1358	7.44448	21	173	peptide hormone secretion	GO_BP	AACS,ADRA2A,AKAP5,ARHGEF7,ARNTL,BAD,C2CD2L,CDK16,CNR1,CPLX3,CRH,CRHBP,ENSA,EPHA5,HMGCR,MARCKS,NNAT,NRXN1,OXCT1,PDE8B,PPP3CB,PTPRN,RAB11FIP2,SMPD3,SOX4,SPCS3,STX1A,SYT5,VAMP2,VIP_x000D_
GO:0051966	1.80929e-05	11.2283	0.903034	7	21	regulation of synaptic transmission, glutamatergic	GO_BP	CNR1,DRD1,GRIK1,GRIK3,GRM2,GRM3,GRM5,GRM7,HTR2A,MEF2C,NLGN1,NRXN1,RELN,UNC13A_x000D_
GO:0051649	1.84485e-05	1.50613	108.248	149	2511	establishment of localization in cell	GO_BP	AACS,ABR,ADRA2A,AKAP5,ARHGAP44,ARHGEF7,ARL4C,ARL4D,ARNTL,ATP5C1,ATP5G3,BAD,BAP1,BDNF,BECN1,BICD1,BID,C12orf4,C2CD2L,CACNA1G,CACNA1H,CALM1,CALM3,CALU,CAMK1,CAMK2A,CAMK4,CASK,CBLN1,CDC40,CDC42,CDK16,CDK5,CDK5R1,CDK5R2,CHRNA4,CLASP2,CNR1,CORO1A,CPLX3,CREB3L1,CRH,CRHBP,CSPG5,CX3CL1,CXCL12,CYTH3,DACT1,DOPEY2,DRD1,DYRK2,ENSA,EPHA5,EXPH5,FAM20B,FGF9,GAD1,GNPTAB,GRM2,GRM7,HMGCR,HPCA,HTR2A,IGF1,JPH3,KIF3B…
GO:0003008	1.95169e-05	1.67239	58.2672	90	1380	system process	GO_BP	ABR,ACTA1,ADCY1,ADCY2,ADCY7,ADRA1D,ADRA2A,AFF2,AQP9,ARC,ARG2,ATP2B2,ATP6AP2,B3GNT2,BCHE,BDNF,CACNA1G,CACNA1H,CACNB2,CACNG3,CACNG4,CALB1,CALM1,CALM3,CAMK4,CAMTA2,CCKBR,CDC42,CDK5,CDKN2D,CHL1,CHRM2,CHRNA2,CHRNA4,CNR1,CRH,CRHBP,CRYBB1,CRYM,CTNND2,CUX2,CX3CL1,CXCL12,DLG2,DLG4,DOPEY2,DRD1,EDNRA,EGR1,EPHB2,FGF12,FGF13,GABRA4,GABRA5,GABRB3,GLRA2,GNAL,GNB1,GRIN2A,GRIN2B,GRM5,GRM7,HMGCR,HOMER1,HOPX,HSBP1,…
GO:0023057	2.00696e-05	1.72583	49.3436	79	1138	negative regulation of signaling	GO_BP	ADRA2A,APC,ARHGEF7,ARNTL,BCHE,BDNF,BICD1,CDC34,CDC42,CDKN2D,CREB3L1,CRH,CRHBP,CX3CL1,CXCL12,CYP26A1,CYP26B1,DAB1,DACT1,DGKZ,DKK2,DRD1,DUSP14,DUSP3,DUSP6,DUSP7,DUSP8,EGR1,FGF9,FRZB,GREM2,GRIK1,GRIK3,GRK5,GRM5,HMGCR,HTR2A,IGF1,LMO3,MAPK8IP1,MAPKAP1,MAPKAPK5,MGRN1,NDUFS3,NEDD4L,NLGN4X,NLK,NPY1R,PAK7,PDE8B,PID1,PIN1,PINK1,PLK2,PMEPA1,PPP1CA,PRKCB,PRKCD,PRKCZ,PSMD7,PSMD8,PSME3,PTPRJ,PTPRO,PTPRR,RGS12,…
GO:0048638	2.08945e-05	2.59404	11.7939	28	272	regulation of developmental growth	GO_BP	AGRN,ATRN,BCL11A,BDNF,CDK5,CDK5R1,CDKL5,CLASP2,CPNE6,CXCL12,DUSP6,FGF13,FGF9,HOPX,IGF1,MEF2C,NEDD4L,NPY1R,OLFM1,PIN1,PLCB1,PLS1,RIMS1,RTN4,SYT17,ULK2,UNC13A,WNT10B_x000D_
GO:0014047	2.17845e-05	6.20108	1.99456	10	46	glutamate secretion	GO_BP	BDNF,GRM2,GRM7,PPFIA2,RIMS1,SLC17A7,SLC1A1,SLC1A6,STX1A,VAMP2_x000D_
GO:0001662	2.2502e-05	8.51135	1.25423	8	29	behavioral fear response	GO_BP	BDNF,CRH,DRD1,EIF4G1,GABRA5,GNG7,GRIN2B,MEF2C,PDE8B,PENK_x000D_
GO:0008277	2.53387e-05	5.40641	2.44409	11	57	regulation of G-protein coupled receptor protein signaling pathway	GO_BP	ADCYAP1,ADRA2A,BICD1,CALM1,CALM3,GIT1,GNB1,GNG4,GNG7,GRK5,GRM5,METAP1,MGLL,MGRN1,PLCB1,PPEF1,RGS12,RGS14,RGS4,RGS6,RGS7,TMOD2_x000D_
GO:0071363	2.57119e-05	1.81844	37.8532	64	873	cellular response to growth factor stimulus	GO_BP	ABR,ACVR2A,ADCY1,ADCY2,ADCY7,ADCYAP1,ARHGEF7,ARHGEF9,BAD,BDNF,CALM1,CALM3,CAMK2A,CAMK4,CASK,CORO1A,DLG4,DLX5,DOK5,DUSP3,DUSP6,DUSP7,EGR1,EGR3,FGD1,FGF12,FGF9,FKBP1A,FLRT1,GREM2,GRIN2A,GRIN2B,HRAS,KLF10,MAPK1,MAPKAP1,MEF2A,MEF2C,NDN,NEDD4L,NLK,PDE2A,PDGFRA,PIK3R2,PIN1,PMEPA1,PPP1CA,PPP5C,PRKCB,PRKCD,PRKCI,PRKCZ,PSMD7,PSMD8,PSME3,RALA,RASGRF1,RASGRP1,RIT2,RTN4,SMAD3,TAC1,TRIO,UBE2D1_x000D_
GO:0043434	2.6208e-05	2.01966	25.062	47	578	response to peptide hormone	GO_BP	ADCY1,ADCY2,ADCY7,ATP6V0B,ATP6V0D1,CALM1,CALM3,CAMK2A,CRHBP,CTSB,CXCL12,DLG4,DRD1,DUSP6,DUSP7,EGR1,EIF4G1,FGF9,GNB1,GNG3,GNG4,GNG7,GRIN2A,GRIN2B,HDAC9,HRAS,INSIG2,MAPK1,NPPA,PDGFRA,PID1,PIK3R2,PPP5C,PRKCB,PRKCD,PRKCI,PRKCZ,PSMD7,PSMD8,PSME3,PTPRN,RASGRF1,RASGRP1,SOCS7,SSTR1,VAMP2,VLDLR_x000D_
GO:0051965	2.77443e-05	5.35008	2.46822	11	57	positive regulation of synapse assembly	GO_BP	AGRN,BDNF,CBLN1,CUX2,EPHB2,EPHB3,FLRT1,NLGN1,NRXN1,NRXN3,SLITRK3,TPBG_x000D_
GO:0010648	2.89231e-05	1.7051	49.8639	79	1150	negative regulation of cell communication	GO_BP	ADRA2A,APC,ARHGEF7,ARNTL,BCHE,BDNF,BICD1,CDC34,CDC42,CDKN2D,CREB3L1,CRH,CRHBP,CX3CL1,CXCL12,CYP26A1,CYP26B1,DAB1,DACT1,DGKZ,DKK2,DRD1,DUSP14,DUSP3,DUSP6,DUSP7,DUSP8,EGR1,FGF9,FRZB,GREM2,GRIK1,GRIK3,GRK5,GRM5,HMGCR,HTR2A,IGF1,LMO3,MAPK8IP1,MAPKAP1,MAPKAPK5,MGRN1,NDUFS3,NEDD4L,NLGN4X,NLK,NPY1R,PAK7,PDE8B,PID1,PIN1,PINK1,PLK2,PMEPA1,PPP1CA,PRKCB,PRKCD,PRKCZ,PSMD7,PSMD8,PSME3,PTPRJ,PTPRO,PTPRR,RGS12,…
GO:1900542	2.92744e-05	2.84741	8.88879	23	205	regulation of purine nucleotide metabolic process	GO_BP	ADCY7,ADCYAP1,ADRA2A,AKAP5,CALM1,CALM3,CRH,DRD1,EDNRA,GABBR2,GNAL,GRM2,GRM3,GRM7,HPCA,HTR2A,IGF1,NPR3,PDE2A,PID1,PINK1,PTHLH,VIP_x000D_
GO:0015833	3.06168e-05	2.40294	14.0053	31	323	peptide transport	GO_BP	AACS,ADRA2A,AKAP5,ARHGEF7,ARNTL,BAD,C2CD2L,CDK16,CNR1,CPLX3,CRH,CRHBP,ENSA,EPHA5,HMGCR,MARCKS,NNAT,NRXN1,OXCT1,PDE8B,PPP3CB,PTPRN,RAB11FIP2,SMPD3,SOX4,SPCS3,STX1A,SYT5,TLR7,VAMP2,VIP_x000D_
GO:0060080	3.5873e-05	13.3409	0.693759	6	16	inhibitory postsynaptic potential	GO_BP	BDNF,CHRNA4,CX3CL1,GABRB3,GRIK1,RIMS1_x000D_
GO:0010647	3.63901e-05	1.59882	67.4681	100	1556	positive regulation of cell communication	GO_BP	AACS,ACVR2A,ADCYAP1,ADRA2A,AKAP5,APC,ARC,ARHGEF7,ARNTL,ATP6AP2,BAD,BDNF,BECN1,BID,C2CD2L,CA7,CALM1,CALM3,CAMK2A,CDC42,COPS8,CRH,CSNK2A1,CUX2,CX3CL1,DACT1,DDRGK1,DKK2,DLG4,DLX5,DRD1,DUSP6,DUSP7,EGR1,EPHA4,FGF9,FKBP1A,GNG3,GRIK1,GRIN2A,GRIN2B,GRM5,HMGCR,HOMER1,HRAS,HTR2A,IGF1,LANCL2,LASP1,LMO3,MAPK1,MAPK8IP1,MAPKAPK5,NLGN1,NMU,NNAT,NRGN,NRXN1,OXCT1,P2RX5,PDGFRA,PINK1,PLCB1,PLK2,PPP1CA,PPP3CB,PPP5C,…
GO:0023056	3.7594e-05	1.60083	66.6876	99	1538	positive regulation of signaling	GO_BP	AACS,ACVR2A,ADCYAP1,ADRA2A,AKAP5,APC,ARC,ARHGEF7,ARNTL,ATP6AP2,BAD,BDNF,BID,C2CD2L,CA7,CALM1,CALM3,CAMK2A,CDC42,COPS8,CRH,CSNK2A1,CUX2,CX3CL1,DACT1,DDRGK1,DKK2,DLG4,DLX5,DRD1,DUSP6,DUSP7,EGR1,EPHA4,FGF9,FKBP1A,GNG3,GRIK1,GRIN2A,GRIN2B,GRM5,HMGCR,HOMER1,HRAS,HTR2A,IGF1,LANCL2,LASP1,LMO3,MAPK1,MAPK8IP1,MAPKAPK5,NLGN1,NMU,NNAT,NRGN,NRXN1,OXCT1,P2RX5,PDGFRA,PINK1,PLCB1,PLK2,PPP1CA,PPP3CB,PPP5C,PRKCB,…
GO:0021987	4.08906e-05	3.77653	4.50943	15	104	cerebral cortex development	GO_BP	BTBD3,CDK5,CDK5R1,CDK5R2,DAB1,FGF13,GRIN2A,LAMB1,LHX6,PLCB1,PTPRS,RELN,RTN4,SOCS7,VLDLR_x000D_
GO:0007613	4.10258e-05	5.08639	2.56696	11	60	memory	GO_BP	ADCY1,CALB1,CAMK4,CNR1,CUX2,DRD1,FGF13,GRIN2B,GRM7,HTR2A,JPH3,PAK7,PLCB1,PLK2,PPP3CB,PRKCZ,RASGRF1,RELN,RGS14,SLC17A7,TAC1,VLDLR_x000D_
GO:0009605	4.24614e-05	1.48093	107.354	146	2486	response to external stimulus	GO_BP	AACS,ABR,ACTA1,ADAMTS5,ADARB1,AGAP2,AGRN,ALCAM,ALPL,ANO3,ARHGEF7,ARNTL2,ARPC2,ARPC5,ATP2B2,B3GNT2,BAD,BCHE,BDNF,BECN1,CA7,CACNA1G,CACNA1H,CACNB2,CACNB3,CALM1,CALM3,CAMK2A,CASK,CDC42,CDK5,CDK5R1,CDKN2D,CHL1,CHRM2,CLASP2,CNR1,CNTN6,COL5A2,CORO1A,COX8A,CRMP1,CSNK2A1,CSPG5,CTSB,CX3CL1,CXADR,CXCL12,CXCL14,DCX,DLG3,DLG4,DLX5,DPYSL4,DRD1,DUSP6,DUSP7,EFNB3,EGR1,EGR3,ENSA,EPHA3,EPHA4,EPHA5,EPHB2,EPHB3,FGF…
GO:0060997	4.74564e-05	44.7564	0.25801	4	6	dendritic spine morphogenesis	GO_BP	CDK5,CDK5R1,CTNND2,CUX2,DLG4,EPHA4,EPHB2,EPHB3,ITPKA,NLGN1,RELN_x000D_
GO:0030815	5.17822e-05	6.27132	1.77776	9	41	negative regulation of cAMP metabolic process	GO_BP	ADRA2A,AKAP5,EDNRA,GABBR2,GRM2,GRM3,GRM7,NPR3,PDE2A_x000D_
GO:0030799	5.53575e-05	3.07064	6.85087	19	158	regulation of cyclic nucleotide metabolic process	GO_BP	ADCY7,ADCYAP1,ADRA2A,AKAP5,CALM1,CALM3,CRH,DRD1,EDNRA,GABBR2,GNAL,GRM2,GRM3,GRM7,HPCA,NPR3,PDE2A,PTHLH,VIP_x000D_
GO:0022604	5.56392e-05	2.07483	20.7261	40	478	regulation of cell morphogenesis	GO_BP	AKAP5,ARC,ARHGEF7,ARPC2,BCL11A,BDNF,CAMSAP1,CDC42,CDC42EP3,CDK5,CDK5R1,CDKL5,CLASP2,CORO1A,CPNE6,CUX2,CXCL12,DAB1,EPHA3,EPHA4,EPHB2,EPHB3,FGD1,FGF13,FMNL1,ITPKA,MYH10,MYL12B,NEDD4L,NLGN1,OLFM1,PTPRO,RELN,RIMS1,RTN4,SMAD3,STK25,SYT17,ULK2,UNC13A_x000D_
GO:0051234	6.28078e-05	1.54507	80.8478	114	2011	establishment of localization	GO_BP	AACS,ABCD2,ABR,ADAMTS8,ADCY1,ADCY2,ADCY7,ADRA2A,AGAP2,AKAP5,ANO3,AQP9,ARC,ARF3,ARF5,ARHGAP33,ARHGAP44,ARHGEF7,ARHGEF9,ARL4C,ARL4D,ARNTL,ARPC2,ARPC5,ARPP19,ATP2B2,ATP5C1,ATP5G3,ATP6V0B,ATP6V0D1,AZIN1,BAD,BAP1,BDNF,BECN1,BICD1,BID,C12orf4,C2CD2L,CA4,CA7,CACNA1G,CACNA1H,CACNA2D1,CACNB2,CACNB3,CACNG3,CACNG4,CALM1,CALM3,CALU,CAMK1,CAMK2A,CAMK4,CASK,CBLN1,CCKBR,CDC40,CDC42,CDK16,CDK5,CDK5R1,CDK5R2,CHRN…
GO:0045860	6.32899e-05	1.94016	25.9726	47	599	positive regulation of protein kinase activity	GO_BP	ADCY1,ADCY2,ADCY7,ADCYAP1,ADRA2A,CALM1,CALM3,CAMK1,CAMK2A,CCND2,CDK5,CDK5R1,CDK5R2,COPS8,DAB1,DLG4,DUSP6,DUSP7,EPHA4,FGF13,FGF9,GNG3,GRIN2A,GRIN2B,GRM5,HRAS,HTR2A,JTB,MAPK1,MAPKAPK5,MMD,PAK6,PAK7,PDGFRA,PINK1,PPP5C,PRKCZ,PSMD7,PSMD8,PSME3,RASGRF1,RASGRP1,RELN,STK24,STK25,TOM1L1,VLDLR_x000D_
GO:0045664	6.96419e-05	2.32433	13.9484	30	325	regulation of neuron differentiation	GO_BP	AKAP5,ASAP1,BCL11A,BDNF,CAMK1,CDK5,CDK5R1,CDKL5,CLASP2,CNR1,CPNE6,CUX2,CXCL12,DAB1,EIF4G1,ENC1,EPHA3,EPHA4,EPHB2,EPHB3,ETV5,FGF13,ITPKA,MEF2C,MMD,NEDD4L,NLGN1,OLFM1,PLK2,PRKCI,PTPRF,PTPRO,RAP1GAP2,RARB,RELN,RIMS1,RTN4,SNX3,STK24,STK25,SYT17,ULK2,UNC13A,VLDLR_x000D_
GO:0006112	7.35715e-05	2.8998	7.58799	20	175	energy reserve metabolic process	GO_BP	ADCY1,ADCY2,ADCY7,ADRA2A,AKAP5,CALM1,CALM3,DYRK2,GNB1,GNG3,GNG4,GNG7,IGF1,MARCKS,PID1,PPP1CA,PPP1R1A,STX1A,SYT5,VAMP2_x000D_
GO:0033555	7.42101e-05	5.9331	1.85518	9	43	multicellular organismal response to stress	GO_BP	ADRA2A,BDNF,CRH,DRD1,EIF4G1,GABRA5,GNG7,GRIK1,GRIN2B,MEF2C,PDE8B,PENK,RELN,TAC1_x000D_
GO:0060079	7.45401e-05	6.92725	1.45947	8	34	excitatory postsynaptic potential	GO_BP	BDNF,CDK5,CUX2,DLG4,GRIK1,GRIN2A,GRIN2B,MEF2C,NLGN1,NLGN4X,NRXN1,PRKCZ,RELN,RIMS1,SLC17A7,STX1A_x000D_
GO:2000324	8.11943e-05	Inf	0.13008	3	3	positive regulation of glucocorticoid receptor signaling pathway	GO_BP	BDNF,LMO3,PPP5C_x000D_
GO:1990138	8.17018e-05	8.32282	1.11146	7	26	neuron projection extension	GO_BP	BCL11A,BDNF,CDK5,CDK5R1,CDKL5,CLASP2,CPNE6,CXCL12,DCX,FLRT1,NDN,NEDD4L,OLFM1,PPP3CB,PRKCZ,RIMS1,RTN4,SLIT1,SYT17,ULK2,UNC13A_x000D_
GO:0032879	8.29873e-05	2.03569	21.1343	40	528	regulation of localization	GO_BP	AACS,ABR,ADARB1,ADCYAP1,ADRA2A,AKAP5,APC,ARC,ARHGDIG,ARHGEF7,ARNTL,ARPP19,ATP2B2,AZIN1,BAD,BAP1,BECN1,BICD1,BID,C12orf4,C2CD2L,CA7,CACNA1G,CACNA1H,CACNA2D1,CACNB2,CACNB3,CACNG3,CACNG4,CALM1,CALM3,CAMK1,CAMK2A,CAMK4,CASK,CDC42,CDK16,CDK5,CDK5R1,CDK5R2,CHRNA4,CLASP2,CLIP3,CNR1,CORO1A,CPLX3,CRH,CRHBP,CX3CL1,CXCL12,CXCL14,DACH1,DACT1,DLG4,DRD1,DYRK2,ENSA,EPB41L4B,EPHA5,EXPH5,FAM20B,FGF12,FKBP1A,GRIK1…
GO:0007265	8.71641e-05	2.22532	15.4903	32	361	Ras protein signal transduction	GO_BP	ABI2,ABR,ADRA2A,ARHGDIG,ARHGEF7,ARHGEF9,CALM1,CALM3,CAMK2A,CDC42EP3,CYTH3,DGKZ,DLG4,DUSP6,DUSP7,FGD1,FGF9,GNB1,GRIN2A,GRIN2B,HRAS,IGF1,IQSEC2,MAPK1,MAPKAP1,MAPKAPK5,PAK6,PAK7,PDGFRA,PLK2,PPP5C,PSMD7,PSMD8,PSME3,RAB15,RAB36,RAB40B,RAB40C,RAB6A,RAB6B,RALA,RAP2B,RASGRF1,RASGRP1,SSX2IP,TNFAIP1,TRIO_x000D_
GO:0046710	9.22215e-05	15.8851	0.519625	5	12	GDP metabolic process	GO_BP	CASK,DLG2,DLG3,DLG4,GUK1,MPP2_x000D_
GO:0006469	9.79288e-05	2.67508	8.97551	22	207	negative regulation of protein kinase activity	GO_BP	ADARB1,APC,CAMK2N1,CDKN2D,DRD1,DUSP14,DUSP3,DUSP6,DUSP7,DUSP8,HMGCR,MAPK8IP1,PKIG,PPM1E,PPP1R1A,PRKCD,PTPRJ,RGS14,RGS4,SPRED2,TRIB2,ZNF675_x000D_
GO:0007626	0.00010101	3.45049	4.86974	15	113	locomotory behavior	GO_BP	ADAM22,ASTN1,ATP2B2,CALB1,CHL1,CHRNA4,CRH,CXCL12,DAB1,DLG4,DRD1,EFNB3,EPHA4,ETV5,FGF12,GNG7,GRM5,NPAS2,NPY1R,PAK7,PENK,PPP3CB,SOBP_x000D_
GO:0048169	0.000106454	10.3012	0.820739	6	19	regulation of long-term neuronal synaptic plasticity	GO_BP	BDNF,DLG4,DRD1,EGR1,EPHB2,GRIN2A,GRM5,HRAS,RIMS1_x000D_
GO:0060284	0.000108477	2.00489	21.3756	40	499	regulation of cell development	GO_BP	AKAP5,ARHGEF7,ARNTL,ARPC2,ASAP1,BAD,BCL11A,BDNF,CAMK1,CDC42,CDK5,CDK5R1,CDKL5,CLASP2,CNR1,CPNE6,CUX2,CX3CL1,CXCL12,DAB1,EIF4G1,ENC1,EPHA3,EPHA4,EPHB2,EPHB3,ETV5,FGF13,FRZB,FZD3,GRM5,HDAC9,IGF1,ITPKA,LIG4,MEF2C,MMD,NEDD4L,NLGN1,OLFM1,PIN1,PLK2,PRKCI,PRMT5,PTPRF,PTPRO,RAP1GAP2,RARB,RELN,RGS14,RIMS1,RTN4,SMAD3,SNX3,STK24,STK25,SYT17,ULK2,UNC13A,VLDLR_x000D_
GO:0046037	0.000108695	10.2603	0.823839	6	19	GMP metabolic process	GO_BP	CASK,DLG2,DLG3,DLG4,GUK1,MPP2_x000D_
GO:0007196	0.000110474	29.5764	0.30352	4	7	adenylate cyclase-inhibiting G-protein coupled glutamate receptor signaling pathway	GO_BP	GRIK3,GRM2,GRM3,GRM7_x000D_
GO:0032870	0.000111269	1.83914	29.6304	51	688	cellular response to hormone stimulus	GO_BP	AACS,ADCY1,ADCY2,ADCY7,ADRA2A,ATP6V0B,ATP6V0D1,CACNA1H,CALM1,CALM3,CAMK2A,CRH,CRHBP,CTSB,DLG4,DRD1,DUSP6,DUSP7,EGR1,EGR3,EIF4G1,FGF9,GNB1,GNG3,GNG4,GNG7,GRIN2A,GRIN2B,HCRTR1,HDAC9,HMGCS1,HRAS,KLF9,LANCL2,MAPK1,MEF2C,NRIP1,PDGFRA,PID1,PIK3R2,PPP5C,PRKCB,PRKCD,PRKCI,PRKCZ,PSMD7,PSMD8,PSME3,RARB,RASGRF1,RASGRP1,SOCS7,SST,SSTR1,VAMP2,VLDLR,WNT10B_x000D_
GO:0019233	0.000112561	3.8348	3.8499	13	89	sensory perception of pain	GO_BP	CDK5,CHRNA4,CNR1,DLG2,GRIN2B,HTR2A,MAPK1,MGLL,NDN,NMU,NPY1R,PENK,SCN3B,TAC1,VIP_x000D_
GO:0045980	0.000114697	4.46572	2.86176	11	66	negative regulation of nucleotide metabolic process	GO_BP	ADRA2A,AKAP5,EDNRA,GABBR2,GRM2,GRM3,GRM7,HPCA,NPR3,PDE2A,PID1_x000D_
GO:0007194	0.000116144	7.78824	1.17072	7	27	negative regulation of adenylate cyclase activity	GO_BP	ADRA2A,AKAP5,GABBR2,GRM2,GRM3,GRM7,NPR3_x000D_
GO:0051347	0.000118142	1.83409	29.7016	51	685	positive regulation of transferase activity	GO_BP	ADCY1,ADCY2,ADCY7,ADCYAP1,ADRA2A,BAD,CALM1,CALM3,CAMK1,CAMK2A,CCND2,CDC42,CDK5,CDK5R1,CDK5R2,COPS8,DAB1,DLG4,DUSP6,DUSP7,EPHA4,FGF13,FGF9,GNG3,GRIN2A,GRIN2B,GRM5,HRAS,HTR2A,JTB,MAPK1,MAPKAPK5,MMD,PAK6,PAK7,PDGFRA,PIN1,PINK1,PPP5C,PRKCZ,PSMD7,PSMD8,PSME3,RASGRF1,RASGRP1,RELN,STK24,STK25,TOM1L1,UBE2D1,VLDLR_x000D_
GO:1901700	0.000123805	1.59964	56.2355	84	1320	response to oxygen-containing compound	GO_BP	AACS,ABR,ADCY1,ADCY2,ADCY7,ADRA2A,ALPL,AQP9,ATP5G3,ATP6V0B,ATP6V0D1,BAD,BCHE,BDNF,BID,C2CD2L,CALM1,CALM3,CAMK2A,CDK16,CDK5,CDKN2D,CNR1,COL5A2,CRH,CRHBP,CTSB,CXCL12,CYCS,CYP26B1,DAGLA,DLG4,DRD1,DUSP6,DUSP7,EGR1,EGR3,EIF4G1,ENSA,EPHA3,EPHA5,FGF9,GLRA2,GNB1,GNG3,GNG4,GNG7,GRIN2A,GRIN2B,HCRTR1,HDAC9,HMGCR,HMGCS1,HOMER1,HPCA,HRAS,HTR2A,IL12RB2,INSIG2,KLF10,KLF9,LANCL2,MAP2,MAPK1,MEF2C,MGLL,MMP2,NDUFS4…
GO:0035303	0.000124649	2.96952	6.67743	18	154	regulation of dephosphorylation	GO_BP	ARPP19,CALM1,CALM3,DLG2,DLG3,ENSA,FKBP1A,MEF2C,PCDH11X,PIN1,PINK1,PPP1R11,PPP2R5C,PPP4R4,PRKCD,RIMBP2,SET,SMAD3_x000D_
GO:0007218	0.000126613	3.55997	4.42271	14	102	neuropeptide signaling pathway	GO_BP	ADCYAP1,GLRA2,GRP,HCRTR1,MCHR1,NMU,NPPA,NPY1R,PDYN,PENK,PNOC,SSTR1,TAC1,TAC3_x000D_
GO:0034220	0.00012962	1.90411	25.2651	45	607	ion transmembrane transport	GO_BP	ADAMTS8,ADRA2A,ANO3,AQP9,ARC,ARHGEF9,ATP2B2,ATP5C1,ATP5G3,ATP6V0B,ATP6V0D1,CACNA1G,CACNA1H,CACNA2D1,CACNB2,CACNB3,CACNG3,CACNG4,CALM1,CALM3,CASK,CHRNA2,CHRNA4,COX8A,CRH,CRHBP,CXCL12,DLG4,FGF12,FKBP1A,GABRA4,GABRA5,GABRB3,GLRA2,GPM6A,GRIA4,GRIK1,GRIK3,GRIN2A,GRIN2B,GRM7,HOMER1,JPH3,KCNA4,KCNF1,KCNG1,KCNIP1,KCNJ6,KCNK1,KCNK12,KCNK3,KCNMB2,KCNN1,KCNQ2,KCNQ3,KCNV1,LASP1,MCOLN1,MEF2C,NEDD4L,NETO2,NLGN…
GO:0035176	0.000134137	5.42213	1.99456	9	46	social behavior	GO_BP	DLG4,DRD1,HRAS,NLGN4X,NRXN1,NRXN2,NRXN3,PPP3CB,SHANK2_x000D_
GO:0055082	0.000140904	3.33462	5.01187	15	118	cellular chemical homeostasis	GO_BP	AACS,ADRA1D,ADRA2A,AKAP5,AQP9,ATP2B2,ATP6V0B,ATP6V0D1,BAD,C2CD2L,CA7,CALB1,CALB2,CALM1,CALM3,CCKBR,CDK16,CORO1A,CRH,CXCL12,DLG4,DRD1,EDNRA,EPHA5,GNB1,GNG3,HMGCR,HMOX2,HTR2A,JPH3,KCNK3,MCHR1,MCOLN1,NEDD4L,NPY1R,NRXN1,OXCT1,P2RX5,PDGFRA,PIK3R2,PPP3CB,PRKCB,PTGER3,RAB11FIP2,SLC17A7,SLC24A3,SLC30A3,SLC30A4,SLC4A3,SOX4,TAC1,TRPC3_x000D_
GO:0000188	0.000149109	7.4169	1.21408	7	28	inactivation of MAPK activity	GO_BP	DUSP14,DUSP3,DUSP6,DUSP7,DUSP8,RGS4,SPRED2_x000D_
GO:0055006	0.00015006	4.74646	2.47152	10	57	cardiac cell development	GO_BP	CXADR,FHL2,FHOD3,MEF2A,MYH10,NPPA,PDGFRA,PIN1,SORBS2,TCAP_x000D_
GO:0045981	0.000159793	3.14438	5.63679	16	130	positive regulation of nucleotide metabolic process	GO_BP	ADCY7,ADCYAP1,AKAP5,CALM1,CALM3,CRH,DRD1,EDNRA,GNAL,HPCA,HTR2A,IGF1,PID1,PINK1,PTHLH,VIP_x000D_
GO:1901293	0.000174316	2.44182	10.6308	24	247	nucleoside phosphate biosynthetic process	GO_BP	ADCY1,ADCY2,ADCY7,ADCYAP1,ADRA2A,AKAP5,AMPD2,ATP5C1,ATP5G3,CALM1,CALM3,CRH,DCK,DRD1,EDNRA,GABBR2,GNAL,GRM2,GRM3,GRM7,GUK1,HPCA,NPPA,NPR3,PANK3,PDE2A,PID1,PINK1,PRPS2,PTHLH,RFK,UCK2,VIP_x000D_
GO:0006091	0.000178923	2.00971	19.6854	37	454	generation of precursor metabolites and energy	GO_BP	ADCY1,ADCY2,ADCY7,ADRA2A,AKAP5,ATP5C1,ATP5G3,BDNF,CALM1,CALM3,COX8A,CYCS,DLAT,DYRK2,GNB1,GNG3,GNG4,GNG7,HTR2A,IDH2,IGF1,MARCKS,MCHR1,NDUFS3,NDUFS4,NNT,PDHB,PID1,PINK1,PPP1CA,PPP1R1A,RUNX1T1,STX1A,SYT5,TPI1,UQCR11,VAMP2_x000D_
GO:0031345	0.000186923	3.4136	4.58444	14	106	negative regulation of cell projection organization	GO_BP	ASAP1,BCL11A,CDK5,CDK5R1,DAB1,EPHA4,EPHB2,FGF13,NLGN1,NRXN1,PLK2,PRKCD,PTPRO,RAP1GAP2,RTN4,ULK2_x000D_
GO:0055002	0.000191158	3.08977	5.72351	16	132	striated muscle cell development	GO_BP	ACTA1,CXADR,FHL2,FHOD3,HDAC9,HOMER1,IGF1,MEF2A,MYH10,NPPA,PDGFRA,PIN1,SORBS2,TCAP,TMOD2,WNT10B_x000D_
GO:1900274	0.000197449	4.16191	3.0352	11	70	regulation of phospholipase C activity	GO_BP	ADCY1,ADCY2,ADCY7,BICD1,CALM1,CALM3,CAMK4,EDNRA,HTR2A,PDGFRA,PRKCD_x000D_
GO:0006163	0.000203959	2.27814	12.7488	27	300	purine nucleotide metabolic process	GO_BP	ADCY1,ADCY2,ADCY7,ADCYAP1,ADRA2A,AKAP5,AMPD2,ATP2B2,ATP5C1,ATP5G3,BAD,BDNF,CALM1,CALM3,CASK,COX8A,CRH,CYCS,DLG2,DLG3,DLG4,DRD1,EDNRA,GABBR2,GNAL,GRM2,GRM3,GRM7,GUK1,HMGCR,HPCA,HTR2A,IGF1,ITPA,MPP2,NDUFS3,NDUFS4,NPPA,NPR3,PANK3,PDE2A,PDE7B,PDE8B,PID1,PINK1,PRPS2,PTHLH,SULT4A1,TPI1,VIP_x000D_
GO:0051240	0.000205375	1.58373	54.5863	81	1270	positive regulation of multicellular organismal process	GO_BP	ACVR2A,ADCYAP1,ADRA1D,ADRA2A,AGRN,AKAP5,ARNTL,ATP6AP2,BAD,BCL11A,BDNF,CAMK1,CBLN1,CDC42,CDKL5,CLASP2,CNR1,CPNE6,CRH,CUX2,CX3CL1,CXCL12,CYP26B1,DAB1,EGR1,EGR3,EIF4G1,ENC1,EPB41L4B,EPHA3,EPHA4,EPHB2,EPHB3,ETV5,FGF9,FLRT1,FZD3,GRM5,HDAC9,HMGCR,HTR2A,IGF1,IL12RB2,ITPKA,KLF10,LIG4,MEF2C,MMD,NEDD4L,NLGN1,NMU,NPPA,NPY1R,NRXN1,NRXN3,OLFM1,PDCD2,PIN1,PLCB1,PLS1,POLR1D,POLR3K,PRKCB,PRKCI,PRKCZ,PRMT5,PROM1,…
GO:0044763	0.000213103	1.58984	132.9	161	4733	single-organism cellular process	GO_BP	AACS,AASDHPPT,ABCD2,ABI2,ABR,ACOT8,ACP2,ACSL6,ACTA1,ACTR10,ACTR3B,ACVR2A,ADAM22,ADAMTS5,ADAMTS8,ADARB1,ADCY1,ADCY2,ADCY7,ADCYAP1,ADRA1D,ADRA2A,AFAP1,AGAP2,AGRN,AKAP5,ALCAM,ALPL,AMPD2,ANO3,APC,AQP9,ARC,ARF3,ARF5,ARG2,ARHGAP10,ARHGAP32,ARHGAP33,ARHGAP44,ARHGDIG,ARHGEF7,ARHGEF9,ARL15,ARL4C,ARL4D,ARNTL,ARPC2,ARPC5,ARPC5L,ARPP19,ASAP1,ASTN1,ATP2B2,ATP5C1,ATP5G3,ATP6AP2,ATP6V0B,ATP6V0D1,ATRN,ATXN10,AZI…
GO:0072321	0.000213358	22.1809	0.34688	4	8	chaperone-mediated protein transport	GO_BP	CLIP3,TIMM10,TIMM8B,TOR1A_x000D_
GO:0097119	0.000213358	22.1809	0.34688	4	8	postsynaptic density protein 95 clustering	GO_BP	NLGN1,NRXN1,NRXN2,RELN_x000D_
GO:0008543	0.000217345	2.23096	13.4849	28	311	fibroblast growth factor receptor signaling pathway	GO_BP	ADCY1,ADCY2,ADCY7,BAD,CALM1,CALM3,CAMK2A,CAMK4,DLG4,DUSP6,DUSP7,FGF12,FGF9,FLRT1,GRIN2A,GRIN2B,HRAS,MAPK1,MAPKAP1,PDGFRA,PIK3R2,PPP5C,PRKCD,PSMD7,PSMD8,PSME3,RASGRF1,RASGRP1_x000D_
GO:0007213	0.000218188	12.3361	0.607039	5	14	G-protein coupled acetylcholine receptor signaling pathway	GO_BP	AGRN,CDK5R1,CHRM2,GNB1,PLCB1_x000D_
GO:0021819	0.000218188	12.3361	0.607039	5	14	layer formation in cerebral cortex	GO_BP	CDK5,CDK5R1,CDK5R2,RELN,SOCS7_x000D_
GO:0030168	0.000220046	2.40023	10.7966	24	249	platelet activation	GO_BP	ADRA2A,CALM1,CALM3,CALU,CX3CL1,DAGLA,DGKB,DGKZ,GNB1,IGF1,MAPK1,METAP1,MGLL,MPL,PDGFRA,PIP5K1C,PRKCB,PRKCD,PRKCZ,RAP2B,RASGRP1,SCG3,TRPC3,YWHAZ_x000D_
GO:0051960	0.000220243	2.07699	17.0014	33	401	regulation of nervous system development	GO_BP	AGRN,AKAP5,ARNTL,ASAP1,BCL11A,BDNF,CAMK1,CBLN1,CDK5,CDK5R1,CDKL5,CLASP2,CNR1,CPNE6,CUX2,CX3CL1,CXCL12,DAB1,EIF4G1,ENC1,EPHA3,EPHA4,EPHB2,EPHB3,ETV5,FGF13,FLRT1,FZD3,GRM5,IGF1,ITPKA,LIG4,MEF2C,MMD,NEDD4L,NLGN1,NRXN1,NRXN3,OLFM1,PLK2,PRKCI,PRMT5,PTPRF,PTPRO,PVRL1,RAP1GAP2,RARB,RELN,RGS14,RIMS1,RTN4,SLIT1,SLITRK3,SNX3,STK24,STK25,SYT17,TPBG,ULK2,UNC13A,VLDLR_x000D_
GO:0007611	0.000220841	6.82343	1.28163	7	31	learning or memory	GO_BP	ADCY1,AFF2,ARC,BCHE,BDNF,CALB1,CAMK4,CDK5,CNR1,CRH,CRHBP,CTNND2,CUX2,DLG4,DRD1,EGR1,EPHB2,FGF13,GABRA5,GRIN2A,GRIN2B,GRM5,GRM7,HMGCR,HTR2A,JPH3,MEF2C,NLGN4X,NPTX2,NRGN,NRXN1,NRXN2,NRXN3,PAK7,PDE8B,PLCB1,PLK2,PPP3CB,PRKCZ,RASGRF1,RELN,RGS14,SHANK2,SLC17A7,TAC1,TMOD2,VIP,VLDLR_x000D_
GO:0015872	0.000237708	6.7711	1.3008	7	30	dopamine transport	GO_BP	CHRNA4,CNR1,CXCL12,DRD1,HTR2A,PINK1,TOR1A_x000D_
GO:0030534	0.000243211	4.94233	2.1472	9	50	adult behavior	GO_BP	ADAM22,CDK5,CHL1,CHRNA4,CRHBP,CXCL12,DAB1,DRD1,EFNB3,EPHA4,FGF12,GRIK1,GRM7,HOMER1,HTR2A,NLGN4X,NRXN1,NRXN2,NRXN3,SHANK2_x000D_
GO:0045597	0.000259394	1.76853	30.6831	51	714	positive regulation of cell differentiation	GO_BP	ACVR2A,AKAP5,APC,ARHGEF7,ARNTL,ARPC2,BAD,BCL11A,BDNF,CAMK1,CDC42,CDKL5,CNR1,CPNE6,CUX2,CX3CL1,CXCL12,CYP26B1,DAB1,DACT1,EGR3,EIF4G1,ENC1,EPHA3,EPHA4,EPHB2,ETV5,FRZB,FZD3,GRM5,HOPX,HTR2A,IGF1,ITPKA,KLF10,LIG4,LMO3,MEF2A,MEF2C,MMD,NEDD4L,NLGN1,OLFM1,PIN1,PLCB1,PRKCI,PRKCZ,PRMT5,PROM1,RARB,RASGRP1,RELN,RGS14,RIMS1,SMAD3,SNX3,STK25,SYT17,UNC13A,VLDLR,WNT10B_x000D_
GO:0046903	0.000270854	2.07656	16.4802	32	397	secretion	GO_BP	AACS,ABR,ADRA2A,AKAP5,AQP9,ARHGAP44,ARHGEF7,ARL4D,ARNTL,ATP2B2,BAD,BDNF,C12orf4,C2CD2L,CACNA1G,CACNA1H,CALM1,CALM3,CALU,CAMK2A,CASK,CBLN1,CCKBR,CDK16,CDK5,CDK5R2,CHRNA4,CLASP2,CNR1,CORO1A,CPLX3,CREB3L1,CRH,CRHBP,CX3CL1,CXCL12,ENSA,EPHA5,EXPH5,GAD1,GNPTAB,GRIK1,GRM2,GRM7,HMGCR,HTR2A,IGF1,MARCKS,MEF2C,MYH10,NECAB3,NLGN1,NMU,NNAT,NPR3,NPY1R,NRXN1,NRXN2,NRXN3,OXCT1,PDE8B,PINK1,PIP5K1C,PLCB1,PPFIA2,PP…
GO:0017157	0.000283763	2.97123	5.92154	16	137	regulation of exocytosis	GO_BP	ABR,ADRA2A,C12orf4,CACNA1G,CACNA1H,CDK5,CDK5R2,CLASP2,EXPH5,NLGN1,PLCB1,RAB15,RALA,SEPT5,SMPD3,STX1A,SYT17,SYT5,VAMP2_x000D_
GO:0010562	0.000303737	1.59766	48.6065	73	1121	positive regulation of phosphorus metabolic process	GO_BP	ACVR2A,ADCY1,ADCY2,ADCY7,ADCYAP1,ADRA2A,AKAP5,BAD,BDNF,CALM1,CALM3,CAMK1,CAMK2A,CCND2,CDC42,CDK5,CDK5R1,CDK5R2,CLIP3,COPS8,CRH,CX3CL1,DAB1,DDRGK1,DLG4,DRD1,DUSP6,DUSP7,EDNRA,EPHA4,FGF13,FGF9,GNAL,GNG3,GRIN2A,GRIN2B,GRM5,HMGCR,HPCA,HRAS,HTR2A,IGF1,JTB,MAPK1,MAPKAPK5,MEF2C,MMD,PAK6,PAK7,PDGFRA,PID1,PIN1,PINK1,PLCB1,PPP5C,PRKCD,PRKCZ,PRR5,PSMD7,PSMD8,PSME3,PTHLH,RAP2B,RASGRF1,RASGRP1,RELN,SMAD3,STK2…
GO:0021537	0.000304573	2.50851	9.06082	21	210	telencephalon development	GO_BP	AKAP5,BTBD3,CDK5,CDK5R1,CDK5R2,CRTAC1,CXCL12,DAB1,DRD1,EPHA5,EPHB2,EPHB3,FGF13,GRIN2A,LAMB1,LHX6,MYH10,NRGN,PLCB1,PTPRS,RARB,RELN,RTN4,SOCS7,VLDLR_x000D_
GO:0071333	0.000308195	3.41815	4.24927	13	98	cellular response to glucose stimulus	GO_BP	AACS,ADRA2A,BAD,C2CD2L,CDK16,CRH,EPHA5,HMGCR,NRXN1,OXCT1,PPP3CB,RAB11FIP2,SOX4_x000D_
GO:2000311	0.000311928	11.1317	0.648742	5	15	regulation of alpha-amino-3-hydroxy-5-methyl-4-isoxazole propionate selective glutamate receptor activity	GO_BP	ARC,CACNG3,CACNG4,MEF2C,NLGN1,NRXN1,RELN_x000D_
GO:0033136	0.000314258	66.4622	0.17344	3	4	serine phosphorylation of STAT3 protein	GO_BP	CDK5,CDK5R1,NLK_x000D_
GO:0016043	0.000342518	1.35663	171.979	210	4228	cellular component organization	GO_BP	ABI2,ABR,ACOT8,ACP2,ACTA1,ACTR3B,ADAMTS5,ADCY1,ADCYAP1,ADRA2A,AFAP1,AGAP2,AGRN,AKAP5,ALCAM,ANO3,APC,AQP9,ARC,ARHGAP10,ARHGEF7,ARPC2,ARPC5,ARPC5L,ARPP19,ASAP1,ATP2B2,ATP6V0B,ATP6V0D1,ATXN10,B3GNT2,BAD,BAP1,BCL11A,BDNF,BECN1,BICD1,BID,BSN,BTBD3,CA7,CACNA1G,CACNA1H,CACNB2,CACNB3,CALM1,CALM3,CALU,CAMK1,CAMK2A,CAMSAP1,CAPZA2,CASK,CBLN1,CBX6,CCDC85B,CCNA1,CCNG2,CDC34,CDC40,CDC42,CDC42EP3,CDC6,CDH10,CDH…
GO:0009743	0.000343679	2.55038	8.49855	20	196	response to carbohydrate	GO_BP	AACS,ADRA2A,BAD,C2CD2L,CDK16,CRH,CTSB,EGR1,ENSA,EPHA5,GRIN2A,HMGCR,NRXN1,OXCT1,PPP3CB,PRKCB,PTPRN,RAB11FIP2,SOX4,VAMP2_x000D_
GO:0071774	0.000343997	2.1298	14.5689	29	336	response to fibroblast growth factor	GO_BP	ADCY1,ADCY2,ADCY7,BAD,CALM1,CALM3,CAMK2A,CAMK4,DLG4,DUSP6,DUSP7,EGR3,FGF12,FGF9,FLRT1,GRIN2A,GRIN2B,HRAS,MAPK1,MAPKAP1,PDGFRA,PIK3R2,PPP5C,PRKCD,PSMD7,PSMD8,PSME3,RASGRF1,RASGRP1_x000D_
GO:0070887	0.000344874	1.40165	112.2	146	2600	cellular response to chemical stimulus	GO_BP	AACS,ABR,ACVR2A,ADCY1,ADCY2,ADCY7,ADCYAP1,ADRA2A,AKAP5,ALPL,AQP9,ARHGEF7,ARHGEF9,ARNTL,ATP6V0B,ATP6V0D1,BAD,BDNF,C2CD2L,CACNA1H,CALB1,CALM1,CALM3,CAMK2A,CAMK4,CASK,CDC34,CDK16,COL5A2,CORO1A,CPNE6,CREB3L1,CRH,CRHBP,CTSB,CUX2,CX3CL1,CXADR,CXCL12,CXCL14,CYP26A1,CYP26B1,CYP46A1,DLG4,DLX5,DOK5,DRD1,DUSP3,DUSP6,DUSP7,EGR1,EGR3,EIF4E2,EIF4G1,EPHA3,EPHA5,ETV5,FGD1,FGF12,FGF9,FKBP1A,FLRT1,GABRB3,GGCT,GNB1…
GO:0044765	0.000395783	1.41802	103.993	136	2614	single-organism transport	GO_BP	AACS,ABCD2,ABR,ADAMTS8,ADCY1,ADCY2,ADCY7,ADRA2A,AKAP5,ANO3,AQP9,ARC,ARHGAP44,ARHGEF7,ARHGEF9,ARL4C,ARL4D,ARNTL,ARPC2,ARPC5,ARPP19,ATP2B2,ATP5C1,ATP5G3,ATP6V0B,ATP6V0D1,AZIN1,BAD,BAP1,BDNF,BECN1,BICD1,BID,C12orf4,C2CD2L,CA4,CA7,CACNA1G,CACNA1H,CACNA2D1,CACNB2,CACNB3,CACNG3,CACNG4,CALM1,CALM3,CALU,CAMK1,CAMK2A,CAMK4,CASK,CBLN1,CCKBR,CDC40,CDC42,CDK16,CDK5,CDK5R1,CDK5R2,CHRNA2,CHRNA4,CLASP2,CLIP3,CN…
GO:0071326	0.000415578	3.30099	4.37935	13	101	cellular response to monosaccharide stimulus	GO_BP	AACS,ADRA2A,BAD,C2CD2L,CDK16,CRH,EPHA5,HMGCR,NRXN1,OXCT1,PPP3CB,RAB11FIP2,SOX4_x000D_
GO:0009306	0.000420251	1.91356	20.5685	37	475	protein secretion	GO_BP	AACS,ADRA2A,AKAP5,ARL4D,ARNTL,BAD,C2CD2L,CBLN1,CDK16,CNR1,CPLX3,CRH,CX3CL1,ENSA,EPHA5,EXPH5,GNPTAB,HMGCR,IGF1,MARCKS,NECAB3,NNAT,NRXN1,OXCT1,PDE8B,PPP3CB,PRKCZ,PTPRN,RAB11FIP2,RAB15,RASGRP1,SCG2,SOX4,SPCS3,STX1A,SYT5,VAMP2,VIP_x000D_
GO:0007599	0.000431035	1.83065	24.3683	42	562	hemostasis	GO_BP	ADRA2A,ATP2B2,CALM1,CALM3,CALU,CAPZA2,CDC42,CDK5,CX3CL1,CXADR,DAGLA,DGKB,DGKZ,GNB1,HRAS,IGF1,JAM2,KCNMB2,KIF2A,KIF3B,KIF3C,LBH,MAPK1,METAP1,MGLL,MPL,PDE2A,PDGFRA,PIK3R2,PIP5K1C,PRKCB,PRKCD,PRKCZ,PRKG2,RAP2B,RASGRP1,SCG3,SERPINB2,SH2B3,SLC8A2,TRPC3,YWHAZ_x000D_
GO:0050817	0.000431035	1.83065	24.3683	42	562	coagulation	GO_BP	ADRA2A,ATP2B2,CALM1,CALM3,CALU,CAPZA2,CDC42,CDK5,CX3CL1,CXADR,DAGLA,DGKB,DGKZ,GNB1,HRAS,IGF1,JAM2,KCNMB2,KIF2A,KIF3B,KIF3C,LBH,MAPK1,METAP1,MGLL,MPL,PDE2A,PDGFRA,PIK3R2,PIP5K1C,PRKCB,PRKCD,PRKCZ,PRKG2,RAP2B,RASGRP1,SCG3,SERPINB2,SH2B3,SLC8A2,TRPC3,YWHAZ_x000D_
GO:0010921	0.000433537	2.9699	5.55007	15	128	regulation of phosphatase activity	GO_BP	ARPP19,CALM1,CALM3,DLG2,DLG3,ENSA,FKBP1A,MEF2C,PCDH11X,PPP1R11,PPP2R5C,PPP4R4,RIMBP2,SET,SMAD3_x000D_
GO:0007269	0.0004349	4.51396	2.31311	9	54	neurotransmitter secretion	GO_BP	CAMK2A,CASK,CDK5,CPLX3,GAD1,MEF2C,NLGN1,NRXN1,NRXN2,NRXN3,PIP5K1C,PPFIA2,RIMS1,SEPT5,SLC17A7,SLC1A1,SLC1A6,STX1A,SYT17,SYT5,UNC13A,VAMP2_x000D_
GO:0044281	0.000440551	1.43204	90.5675	121	2117	small molecule metabolic process	GO_BP	AACS,AASDHPPT,ABCD2,ACOT8,ACSL6,ADCY1,ADCY2,ADCY7,ADCYAP1,ADRA2A,AGRN,AKAP5,AMPD2,ARF3,ARG2,ARPP19,ATP2B2,ATP5C1,ATP5G3,AZIN1,B3GAT1,B3GNT2,B4GALT2,B4GALT3,BAD,BCHE,BDNF,C14orf1,CA4,CA7,CACNA1H,CALM1,CALM3,CASK,CHST2,CNR1,COX8A,CPNE6,CRH,CSPG5,CYCS,CYP26A1,CYP26B1,CYP46A1,DAGLA,DALRD3,DCK,DCTPP1,DHRS9,DIO2,DLAT,DLG2,DLG3,DLG4,DPM2,DRD1,DYRK2,EDNRA,ETNK2,EXTL1,FHL2,GABBR2,GAD1,GGCT,GLCE,GNAL,GNB1,…
GO:0055003	0.000442815	10.0919	0.693759	5	16	cardiac myofibril assembly	GO_BP	FHOD3,MEF2A,MYH10,PDGFRA,TCAP_x000D_
GO:0030816	0.000446789	3.47986	3.85903	12	89	positive regulation of cAMP metabolic process	GO_BP	ADCY7,ADCYAP1,AKAP5,CALM1,CALM3,CRH,DRD1,EDNRA,GNAL,HPCA,PTHLH,VIP_x000D_
GO:0035235	0.000447888	7.40788	1.04064	6	24	ionotropic glutamate receptor signaling pathway	GO_BP	CDK5R1,GRIA4,GRIK1,GRIK3,GRIN2A,GRIN2B_x000D_
GO:0032412	0.000473049	2.82139	6.19283	16	145	regulation of ion transmembrane transporter activity	GO_BP	ADRA2A,ARC,CACNB2,CACNB3,CACNG3,CACNG4,CALM1,CALM3,CRH,CRHBP,DLG4,FGF12,FKBP1A,HOMER1,JPH3,KCNG1,MEF2C,NEDD4L,NETO2,NLGN1,NPPA,NRXN1,PTPN3,RASGRF1,RELN,SCN3B,SLN,VAMP2_x000D_
GO:0009746	0.000493749	2.61942	7.45791	18	172	response to hexose	GO_BP	AACS,ADRA2A,BAD,C2CD2L,CDK16,CRH,CTSB,EGR1,ENSA,EPHA5,HMGCR,NRXN1,OXCT1,PPP3CB,PTPRN,RAB11FIP2,SOX4,VAMP2_x000D_
GO:0043408	0.000494115	1.69608	33.127	53	764	regulation of MAPK cascade	GO_BP	ADCYAP1,ADRA2A,APC,ATP6AP2,CALM1,CALM3,CAMK2A,CDC42,CX3CL1,DACT1,DLG4,DUSP14,DUSP3,DUSP6,DUSP7,DUSP8,EPHA4,FGF9,GNG3,GRIN2A,GRIN2B,GRM5,HMGCR,HRAS,HTR2A,IGF1,LMO3,MAPK1,MAPK8IP1,MAPKAPK5,PAK6,PAK7,PDGFRA,PIN1,PINK1,PLCB1,PPP5C,PRKCD,PRKCZ,PRMT5,PSMD7,PSMD8,PSME3,PTPRJ,PTPRR,RASGRF1,RASGRP1,RGS14,RGS4,SPRED2,STK25,TRIB2,ZNF675_x000D_
GO:0051056	0.000525005	2.20503	12.1408	25	280	regulation of small GTPase mediated signal transduction	GO_BP	ABR,ARHGAP10,ARHGAP32,ARHGAP33,ARHGAP44,ARHGDIG,ARHGEF7,ARHGEF9,CDC42,CYTH3,DGKZ,FGD1,HRAS,IGF1,IQSEC2,MAPKAP1,PIK3R2,RAP1GAP2,RASGRF1,RASGRP1,RELN,RHOBTB2,SSX2IP,TNFAIP1,TRIO_x000D_
GO:0050432	0.000532549	4.94687	1.90784	8	44	catecholamine secretion	GO_BP	ADRA2A,CHRNA4,CNR1,CRH,CXCL12,HTR2A,PINK1,STX1A_x000D_
GO:0009161	0.000540588	2.2866	10.7966	23	249	ribonucleoside monophosphate metabolic process	GO_BP	AMPD2,ATP5C1,ATP5G3,BAD,BDNF,CASK,COX8A,CYCS,DLG2,DLG3,DLG4,GUK1,HTR2A,IGF1,MPP2,NDUFS3,NDUFS4,PID1,PINK1,PRPS2,RFK,TPI1,UCK2_x000D_
GO:0007173	0.000541489	2.03701	15.6963	30	362	epidermal growth factor receptor signaling pathway	GO_BP	ADCY1,ADCY2,ADCY7,ADRA2A,ARHGEF7,BAD,CALM1,CALM3,CAMK2A,CAMK4,CDC42,DLG4,DUSP6,DUSP7,FGF9,GRIN2A,GRIN2B,HRAS,MAPK1,MAPKAP1,PDGFRA,PIK3R2,PPP5C,PRKCD,PSMD7,PSMD8,PSME3,PTPRJ,RASGRF1,RASGRP1_x000D_
GO:0008306	0.000551578	7.05845	1.07806	6	25	associative learning	GO_BP	CDK5,CRH,DRD1,GABRA5,GRM7,HMGCR,NPTX2,NRGN,PDE8B,RELN,RGS14,TAC1_x000D_
GO:0045471	0.000587574	3.00922	5.11647	14	118	response to ethanol	GO_BP	AACS,ADCY7,ATP5G3,BAD,CNR1,CRH,CRHBP,CTSB,DRD1,EGR1,GRIN2A,GRIN2B,HMGCR,OXCT1_x000D_
GO:1901214	0.00062543	2.30828	10.2329	22	236	regulation of neuron death	GO_BP	AGAP2,AGRN,BAD,BDNF,CDC34,CDC42,CDK5,CDK5R1,CHL1,CORO1A,EGR1,GABRA5,GABRB3,HRAS,LIG4,MEF2C,PIN1,PINK1,PPP5C,PRKCI,SET,TOX3_x000D_
GO:0019932	0.000642054	2.35631	9.58255	21	221	second-messenger-mediated signaling	GO_BP	ADCY1,ADCY2,ADCY7,ADCYAP1,CALM1,CALM3,CAMKK2,CDC34,DRD1,EPHA5,HPCA,IGF1,MGRN1,NCALD,NDUFS4,NPR3,P2RX5,PDE2A,PPP3CB,RCAN3,UBE2B_x000D_
GO:0001932	0.000675093	2.00734	15.9136	30	380	regulation of protein phosphorylation	GO_BP	ACVR2A,ADARB1,ADCY1,ADCY2,ADCY7,ADCYAP1,ADRA2A,AKAP5,APC,ATP6AP2,BDNF,CALM1,CALM3,CAMK1,CAMK2A,CAMK2N1,CAMKK2,CCND2,CDC42,CDC6,CDK5,CDK5R1,CDK5R2,CDKN2D,CLIP3,COPS8,CRH,CX3CL1,DAB1,DACT1,DDRGK1,DLG4,DRD1,DUSP14,DUSP3,DUSP6,DUSP7,DUSP8,EPHA4,FGF13,FGF9,GNG3,GRIN2A,GRIN2B,GRM5,HMGCR,HRAS,HTR2A,IGF1,JTB,LMO3,MAPK1,MAPK8IP1,MAPKAPK5,MMD,NDUFS4,PAK6,PAK7,PDGFRA,PID1,PIN1,PINK1,PKIG,PLCB1,PMEPA1,PPM1E,…
GO:0072503	0.000708379	2.00008	15.9565	30	368	cellular divalent inorganic cation homeostasis	GO_BP	ADRA1D,AKAP5,ATP2B2,CALB1,CALB2,CALM1,CALM3,CCKBR,CORO1A,CXCL12,DLG4,DRD1,EDNRA,GNB1,GNG3,HTR2A,JPH3,KCNK3,MCHR1,MCOLN1,NPY1R,P2RX5,PDGFRA,PRKCB,PTGER3,SLC24A3,SLC30A3,SLC30A4,TAC1,TRPC3_x000D_
GO:0048675	0.000716506	3.79536	2.97911	10	69	axon extension	GO_BP	BCL11A,BDNF,CDK5,CDK5R1,CDKL5,CLASP2,CXCL12,DCX,NDN,OLFM1,PPP3CB,RTN4,SLIT1,ULK2_x000D_
GO:0061387	0.000718798	3.50544	3.51216	11	81	regulation of extent of cell growth	GO_BP	BCL11A,BDNF,CDK5,CDK5R1,CDKL5,CLASP2,CXCL12,FGF13,OLFM1,RTN4,ULK2_x000D_
GO:0015844	0.000740454	3.7782	2.99184	10	69	monoamine transport	GO_BP	ADRA2A,CHRNA4,CNR1,CRH,CXCL12,DRD1,HTR2A,PINK1,STX1A,TOR1A_x000D_
GO:0021766	0.000740454	3.7782	2.99184	10	69	hippocampus development	GO_BP	AKAP5,CDK5,CDK5R1,CDK5R2,DRD1,EPHA5,FGF13,GRIN2A,PTPRS,RELN_x000D_
GO:0007416	0.000743696	4.65896	1.99927	8	47	synapse assembly	GO_BP	AGRN,BDNF,BSN,CBLN1,CDK5,CUX2,DLG4,DRD1,EPHB2,EPHB3,FLRT1,GPM6A,MEF2C,NLGN1,NLGN4X,NRXN1,NRXN2,NRXN3,PLXND1,PVRL1,RELN,SHANK2,SLIT1,SLITRK3,TPBG_x000D_
GO:0097480	0.000756745	2.92429	5.24655	14	121	establishment of synaptic vesicle localization	GO_BP	CDK5,CPLX3,NLGN1,NLGN4X,PINK1,PIP5K1C,RIMS1,SEPT5,STX1A,SYT17,SYT5,TOR1A,UNC13A,VAMP2_x000D_
GO:0097114	0.000760253	33.229	0.2168	3	5	NMDA glutamate receptor clustering	GO_BP	NLGN1,NRXN1,RELN_x000D_
GO:2001016	0.000760253	33.229	0.2168	3	5	positive regulation of skeletal muscle cell differentiation	GO_BP	ARNTL,CYP26B1,MEF2C_x000D_
GO:0007270	0.000790107	5.3361	1.5624	7	37	neuron-neuron synaptic transmission	GO_BP	BDNF,CA7,CAMK4,CDH8,CDK5,CNR1,CRH,CRHBP,DLGAP2,DRD1,GLRA2,GRIA4,GRIK1,GRIK3,GRIN2A,GRM2,GRM3,GRM5,GRM7,HTR2A,MEF2C,NLGN1,NRXN1,PINK1,RELN,SLC17A7,TAC1,TMOD2,TOR1A,UNC13A_x000D_
GO:0060359	0.000792963	4.10839	2.50494	9	58	response to ammonium ion	GO_BP	CDK5,CNR1,CRH,CRHBP,DRD1,EGR1,GABRB3,GRIN2A,HOMER1,HTR2A,KCNQ3,PPP5C,TAC1_x000D_
GO:1903861	0.000808096	8.53825	0.780479	5	18	positive regulation of dendrite extension	GO_BP	CPNE6,NEDD4L,RIMS1,SYT17,UNC13A_x000D_
GO:0021549	0.000817623	4.588	2.02849	8	47	cerebellum development	GO_BP	ATP2B2,ATRN,CBLN1,CDK5,CDK5R1,CDK5R2,DAB1,MYH10,MYO16,NLGN4X,NRXN1,PTPRS,SSTR1_x000D_
GO:0051726	0.000821806	1.59157	41.1919	62	950	regulation of cell cycle	GO_BP	ADARB1,ADCYAP1,APC,ARNTL,BAD,BAP1,BECN1,BID,CALM1,CALM3,CCND2,CCNG2,CDC42,CDC6,CDK16,CDK17,CDK20,CDK5,CDK5R1,CDK5R2,CDKL5,CDKN2D,CGREF1,CSNK2A1,DACH1,DACT1,DGKZ,DUSP3,DYNC1LI1,FZD3,GIT1,GPR3,GRK5,HRAS,IGF1,KIF3B,MAD2L1BP,MLF1,MYO16,NEK2,PAK6,PAK7,PID1,PIN1,PLCB1,PLK2,PPP2R5C,PRMT5,PSMD7,PSMD8,PSME3,PTPN3,RPRM,SMAD3,SOX4,STK24,STK25,TMEM8B,TOM1L1,UBE2B,UBE2D1,WNT10B_x000D_
GO:0051648	0.000831444	2.36034	9.10559	20	210	vesicle localization	GO_BP	CDK5,CLASP2,CPLX3,KIF3B,NLGN1,NLGN4X,NRXN1,PINK1,PIP5K1C,PRKCZ,RASGRP1,RIMS1,SEPT5,SHROOM2,STX1A,SYT17,SYT5,TOR1A,UNC13A,VAMP2_x000D_
GO:0009719	0.000833965	1.51024	55.4647	79	1306	response to endogenous stimulus	GO_BP	AACS,ACTA1,ACVR2A,ADCY1,ADCY2,ADCY7,ADRA2A,AKAP5,ALPL,AQP9,ATP6V0B,ATP6V0D1,BAD,BCHE,BDNF,BID,CA4,CACNA1H,CALM1,CALM3,CAMK2A,CAMK4,CDK5,CHRNA2,CHRNA4,CNR1,COL5A2,CORO1A,CRH,CRHBP,CTSB,CXCL12,DLG4,DLX5,DRD1,DUSP6,DUSP7,EGR1,EGR3,EIF4G1,FGF12,FGF9,FHL2,FKBP1A,FLRT1,GABRB3,GLRA2,GNAL,GNB1,GNG3,GNG4,GNG7,GREM2,GRIN2A,GRIN2B,HCRTR1,HDAC9,HMGCS1,HOMER1,HPCA,HRAS,HTR2A,INSIG2,KLF10,KLF9,LANCL2,MAP2,MAPK…
GO:0001963	0.000881573	6.3484	1.17072	6	27	synaptic transmission, dopaminergic	GO_BP	CDK5,CRH,CRHBP,DRD1,PINK1,TOR1A_x000D_
GO:0007417	0.000881694	2.34635	9.14396	20	221	central nervous system development	GO_BP	ABR,ADAM22,AFF2,AKAP5,ATP2B2,ATP6V0D1,ATRN,BID,BTBD3,CA10,CALM1,CALM3,CBLN1,CDC42,CDH11,CDK5,CDK5R1,CDK5R2,CNTN6,CRH,CRTAC1,CXCL12,DAB1,DCX,DRD1,EGR1,EML1,EPHA4,EPHA5,EPHB2,EPHB3,FGF13,FGF9,FZD3,GABRA4,GABRA5,GRIK1,GRIN2A,HAPLN1,HMGCS1,HPCA,HPCAL4,IGF1,KCNK3,KCNQ3,LAMB1,LHX6,LIG4,LMO4,MAFB,MAP2,MAPKAP1,MYH10,MYO16,NDN,NDUFS3,NDUFS4,NLGN4X,NNAT,NPAS2,NRGN,NRXN1,OXCT1,PLCB1,PLXDC1,PRMT5,PTPRJ,PTPRS…
GO:2000021	0.000902934	2.47337	7.84815	18	181	regulation of ion homeostasis	GO_BP	AKAP5,CA7,CACNA1G,CALM1,CALM3,CORO1A,DRD1,FGF12,HTR2A,MCOLN1,NEDD4L,P2RX5,PTPN3,SCN3B,SLC30A3,SLC30A4,TAC1,TRPC3_x000D_
GO:0022038	0.00090598	12.6724	0.476959	4	11	corpus callosum development	GO_BP	CDK5,EPHB2,EPHB3,PTPRS_x000D_
GO:0051988	0.00090598	12.6724	0.476959	4	11	regulation of attachment of spindle microtubules to kinetochore	GO_BP	APC,BECN1,CDC42,NEK2_x000D_
GO:0019933	0.000950381	4.46856	2.07357	8	48	cAMP-mediated signaling	GO_BP	ADCY1,ADCY2,ADCY7,ADCYAP1,CDC34,EPHA5,MGRN1,NDUFS4,NPR3,PDE2A,UBE2B_x000D_
GO:0048870	0.000966409	1.55809	44.7872	66	1041	cell motility	GO_BP	ABI2,ABR,ADARB1,ADRA2A,APC,ARC,ARHGEF7,ARPC5,ASTN1,CDC42,CDK5,CDK5R1,CDK5R2,CDKL5,CELF3,CHL1,CLASP2,CORO1A,CX3CL1,CXADR,CXCL12,CXCL14,DAB1,DACH1,DCX,DGKZ,DRD1,EGR3,EPB41L4B,EPHA3,EPHA4,EPHB3,FGF13,FMNL1,FSCN1,FZD3,GPM6A,HDAC9,HRAS,IGF1,JAM2,LAMB1,LHX6,MAPK1,MARK1,MEF2C,MYH10,NDN,OLFM1,PAK6,PAK7,PDGFRA,PHACTR1,PIK3R2,PIN1,PIP5K1C,PLCB1,PLXND1,PRKCD,PRKCI,PRKCZ,PTP4A1,PTPRF,PTPRG,PTPRJ,PTPRO,PTPRR,…
GO:1903532	0.00101006	2.09654	12.7022	25	294	positive regulation of secretion by cell	GO_BP	AACS,ARHGEF7,BAD,C2CD2L,CACNA1G,CACNA1H,CDK5,CDK5R2,CLASP2,CRH,CXCL12,EXPH5,IGF1,NLGN1,NMU,NNAT,OXCT1,PINK1,PLCB1,PPP3CB,PRKCZ,RAB15,RASGRP1,SMPD3,SOX4,STX1A,TAC1,UNC13A_x000D_
GO:0007193	0.00101096	3.95179	2.58818	9	60	adenylate cyclase-inhibiting G-protein coupled receptor signaling pathway	GO_BP	ADCY1,ADCY2,ADCY7,ADRA2A,CHRM2,GNAL,GRIK3,GRM2,GRM3,GRM7,MCHR1,NPR3,NPY1R_x000D_
GO:0007202	0.00104841	3.93021	2.6016	9	60	activation of phospholipase C activity	GO_BP	ADCY1,ADCY2,ADCY7,CALM1,CALM3,CAMK4,EDNRA,HTR2A,PRKCD_x000D_
GO:0043113	0.00106576	5.04184	1.64128	7	38	receptor clustering	GO_BP	AGRN,CDK5,DLG2,DLG3,DLG4,ETV5,NLGN1,NRXN1,NRXN2,RELN_x000D_
GO:0071900	0.00106786	1.87902	18.6014	33	429	regulation of protein serine/threonine kinase activity	GO_BP	ADRA2A,APC,CALM1,CALM3,CAMK1,CCND2,CDC6,CDK5R1,CDK5R2,CDKN2D,COPS8,DUSP14,DUSP3,DUSP6,DUSP7,DUSP8,EPHA4,GNG3,GRM5,HMGCR,HRAS,HTR2A,MAPK1,MAPKAPK5,PKIG,PRKCD,PTPRJ,RASGRP1,RGS14,RGS4,SPRED2,TRIB2,ZNF675_x000D_
GO:0010976	0.00108728	2.42888	7.97433	18	185	positive regulation of neuron projection development	GO_BP	AKAP5,BCL11A,BDNF,CAMK1,CDKL5,CNR1,CPNE6,CUX2,CXCL12,ENC1,EPHA3,EPHA4,ITPKA,NEDD4L,NLGN1,PRKCI,RELN,RIMS1,SNX3,STK25,SYT17,UNC13A,VLDLR_x000D_
GO:0071377	0.00109024	5.02117	1.64768	7	38	cellular response to glucagon stimulus	GO_BP	ADCY1,ADCY2,ADCY7,GNB1,GNG3,GNG4,GNG7_x000D_
GO:0051223	0.00110215	1.66374	31.0891	49	717	regulation of protein transport	GO_BP	AACS,ADRA2A,AKAP5,ARNTL,BAD,BAP1,C2CD2L,CAMK1,CAMK4,CDC42,CDK16,CDK5,CDK5R1,CNR1,CRH,CX3CL1,DACT1,DYRK2,ENSA,EPHA5,EXPH5,FAM20B,HMGCR,HPCA,IGF1,LYPLA1,MARCKS,NNAT,NRXN1,OAZ1,OXCT1,PDE2A,PDE8B,PIK3R2,PINK1,PKIG,PPP3CB,PRKCZ,PSMD8,RASGRP1,SMAD3,SNX3,SOX4,SPCS3,STX1A,SYT5,TLR7,UBE2J1,VAMP2_x000D_
GO:0060191	0.00111987	2.93216	4.85631	13	112	regulation of lipase activity	GO_BP	ADCY1,ADCY2,ADCY7,BICD1,CALM1,CALM3,CAMK4,EDNRA,HPCA,HTR2A,PDGFRA,PRKCD,PRKCZ_x000D_
GO:0014706	0.00116122	2.10926	12.1196	24	281	striated muscle tissue development	GO_BP	ACTA1,ARNTL,BDNF,CDC42,CDK5,CTSB,CXADR,CYP26B1,EGR1,FGF9,FHL2,FHOD3,FKBP1A,HDAC9,HIVEP3,HLF,HMGCR,HOMER1,MEF2A,MEF2C,MEF2D,MYH10,NPPA,PDGFRA,PIN1,RARB,SMAD3,SORBS2,TCAP,WNT10B_x000D_
GO:0051046	0.00117057	1.86754	18.7038	33	441	regulation of secretion	GO_BP	AACS,ABR,ADRA2A,AKAP5,ARHGEF7,ARNTL,BAD,C12orf4,C2CD2L,CACNA1G,CACNA1H,CAMK2A,CDK16,CDK5,CDK5R2,CHRNA4,CLASP2,CNR1,CPLX3,CRH,CRHBP,CX3CL1,CXCL12,ENSA,EPHA5,EXPH5,GRIK1,GRM7,HMGCR,HTR2A,IGF1,MARCKS,MEF2C,NLGN1,NMU,NNAT,NPY1R,NRXN1,OXCT1,PDE8B,PINK1,PLCB1,PPP3CB,PRKCZ,RAB15,RALA,RASGRP1,RIMS1,SEPT5,SMPD3,SOX4,SPCS3,STX1A,SYT17,SYT5,TAC1,UNC13A,VAMP2_x000D_
GO:0048585	0.00120202	1.48701	56.1511	79	1295	negative regulation of response to stimulus	GO_BP	ABR,ADRA2A,APC,ARHGEF7,ARNTL,BICD1,CASK,CDC34,CDC42,CDKN2D,CLASP2,CREB3L1,CRH,CRHBP,CX3CL1,CXCL12,CYP26A1,CYP26B1,DAB1,DACT1,DGKZ,DKK2,DRD1,DUSP14,DUSP3,DUSP6,DUSP7,DUSP8,EGR1,EPHA4,FGF9,FRZB,GREM2,GRK5,GRM5,HMGCR,IGF1,LMO3,MAPK8IP1,MAPKAP1,MAPKAPK5,MGRN1,NDUFS3,NEDD4L,NLK,NRXN1,PAK7,PDGFRA,PID1,PIN1,PINK1,PMEPA1,PPP1CA,PPP3CB,PRKCB,PRKCD,PRKCZ,PSMD7,PSMD8,PSME3,PTGIS,PTPRJ,PTPRO,PTPRR,RGS12,RGS1…
GO:1900373	0.00125568	3.05082	4.32521	12	100	positive regulation of purine nucleotide biosynthetic process	GO_BP	ADCY7,ADCYAP1,AKAP5,CALM1,CALM3,CRH,DRD1,EDNRA,GNAL,HPCA,PID1,PINK1,PTHLH,VIP_x000D_
GO:0030804	0.00128263	3.04275	4.33599	12	100	positive regulation of cyclic nucleotide biosynthetic process	GO_BP	ADCY7,ADCYAP1,AKAP5,CALM1,CALM3,CRH,DRD1,EDNRA,GNAL,HPCA,PTHLH,VIP_x000D_
GO:0045956	0.00130044	11.1167	0.519025	4	12	positive regulation of calcium ion-dependent exocytosis	GO_BP	CACNA1G,CACNA1H,CDK5,CDK5R2,PLCB1,STX1A_x000D_
GO:0044057	0.00134501	1.85026	18.8616	33	435	regulation of system process	GO_BP	ADRA1D,ADRA2A,CACNA1G,CACNA1H,CALM1,CALM3,CHRM2,CRH,CRHBP,CX3CL1,CXADR,DRD1,FGF12,HMGCR,HOPX,HTR2A,IGF1,KCNMB2,MEF2A,MGLL,NEDD4L,NLGN1,NMU,NPPA,NPY1R,PIN1,PTPRO,SCN3B,SLC1A1,SLN,TAC1,TRPC3,VIP_x000D_
GO:0009187	0.00135233	4.80327	1.70473	7	40	cyclic nucleotide metabolic process	GO_BP	ADCY1,ADCY2,ADCY7,ADCYAP1,ADRA2A,AKAP5,AMPD2,ATP2B2,CALM1,CALM3,CRH,DRD1,EDNRA,GABBR2,GNAL,GRM2,GRM3,GRM7,HPCA,NPPA,NPR3,PDE2A,PDE7B,PDE8B,PTHLH,VIP_x000D_
GO:0006491	0.00136064	7.39888	0.867199	5	20	N-glycan processing	GO_BP	GNPTAB,MAN1A1,MGAT4B,ST8SIA2,ST8SIA4_x000D_
GO:0051348	0.00138774	1.98376	14.4389	27	333	negative regulation of transferase activity	GO_BP	ADARB1,APC,CAMK2N1,CDKN2D,DRD1,DUSP14,DUSP3,DUSP6,DUSP7,DUSP8,DYNC1LI1,HMGCR,MAPK8IP1,PKIG,PPM1E,PPP1R1A,PRKCD,PSMD7,PSMD8,PSME3,PTPRJ,RGS14,RGS4,SPRED2,TRIB2,UBE2D1,ZNF675_x000D_
GO:0006023	0.00143058	2.84538	4.98639	13	115	aminoglycan biosynthetic process	GO_BP	AGRN,B3GAT1,B3GNT2,B4GALT2,B4GALT3,CHST2,CSPG5,EXTL1,GLCE,HS2ST1,IGF1,UST,XYLT1_x000D_
GO:0050896	0.00152244	1.36315	129.261	158	3437	response to stimulus	GO_BP	AACS,ABI2,ABR,ACP2,ACTA1,ACVR2A,ADAMTS5,ADARB1,ADCY1,ADCY2,ADCY7,ADCYAP1,ADRA1D,ADRA2A,AFAP1,AGAP2,AGRN,AKAP5,ALCAM,ALPL,ANO3,APC,AQP9,ARC,ARF3,ARF5,ARHGAP10,ARHGAP32,ARHGAP33,ARHGAP44,ARHGDIG,ARHGEF7,ARHGEF9,ARL15,ARL4C,ARL4D,ARNTL,ARNTL2,ARPC2,ARPC5,ARPP21,ATP2B2,ATP5G3,ATP6AP2,ATP6V0B,ATP6V0D1,ATRN,B3GNT2,BAD,BAG1,BCHE,BCL11A,BDNF,BECN1,BICD1,BID,C12orf4,C2CD2L,CA4,CA7,CACNA1G,CACNA1H,CACNB2,C…
GO:0043583	0.00152829	2.28785	8.88879	19	205	ear development	GO_BP	ABR,ATP2B2,BDNF,CXCL14,DLX5,EPHB2,FGF9,FRZB,FZD3,GABRA5,GABRB3,HPCA,IGF1,INSIG2,KCNK3,MAFB,SHROOM2,SOBP,TCAP_x000D_
GO:0043524	0.00152951	2.69586	5.63679	14	130	negative regulation of neuron apoptotic process	GO_BP	AGAP2,BDNF,CHL1,CORO1A,GABRA5,GABRB3,HRAS,LIG4,MEF2C,PIN1,PINK1,PRKCI,SET,TOX3_x000D_
GO:0034332	0.00154884	2.81758	5.02975	13	116	adherens junction organization	GO_BP	ARHGEF7,CDC42,CDH10,CDH11,CDH12,CDH8,CDH9,CLASP2,EPHA3,PIP5K1C,PTPRJ,PVRL1,SMAD3_x000D_
GO:0042060	0.00155962	1.67002	28.3966	45	659	wound healing	GO_BP	ADRA2A,ATP2B2,CALM1,CALM3,CALU,CAPZA2,CASK,CDC42,CDK5,CLASP2,CX3CL1,CXADR,DAGLA,DGKB,DGKZ,EPB41L4B,GNB1,HMGCR,HOPX,HRAS,IGF1,JAM2,KCNMB2,KIF2A,KIF3B,KIF3C,LARGE,LBH,MAPK1,METAP1,MGLL,MPL,MYH10,PDE2A,PDGFRA,PIK3R2,PIP5K1C,PRKCB,PRKCD,PRKCZ,PRKG2,RAP2B,RASGRP1,SCG3,SERPINB2,SH2B3,SLC8A2,SMAD3,TOR1A,TRPC3,WNT10B,YWHAZ_x000D_
GO:0009126	0.00164645	2.16935	10.3197	21	238	purine nucleoside monophosphate metabolic process	GO_BP	AMPD2,ATP5C1,ATP5G3,BAD,BDNF,CASK,COX8A,CYCS,DLG2,DLG3,DLG4,GUK1,HTR2A,IGF1,MPP2,NDUFS3,NDUFS4,PID1,PINK1,PRPS2,TPI1_x000D_
GO:0042327	0.0016947	1.53345	43.2732	63	998	positive regulation of phosphorylation	GO_BP	ACVR2A,ADCY1,ADCY2,ADCY7,ADCYAP1,ADRA2A,AKAP5,BAD,BDNF,CALM1,CALM3,CAMK1,CAMK2A,CCND2,CDC42,CDK5,CDK5R1,CDK5R2,CLIP3,COPS8,CRH,CX3CL1,DAB1,DDRGK1,DLG4,DUSP6,DUSP7,EPHA4,FGF13,FGF9,GNG3,GRIN2A,GRIN2B,GRM5,HMGCR,HRAS,HTR2A,IGF1,JTB,MAPK1,MAPKAPK5,MMD,PAK6,PAK7,PDGFRA,PIN1,PINK1,PLCB1,PPP5C,PRKCZ,PRR5,PSMD7,PSMD8,PSME3,RAP2B,RASGRF1,RASGRP1,RELN,STK24,STK25,TOM1L1,UBE2K,VLDLR_x000D_
GO:0010518	0.00172048	3.33397	3.33061	10	77	positive regulation of phospholipase activity	GO_BP	ADCY1,ADCY2,ADCY7,CALM1,CALM3,CAMK4,EDNRA,HPCA,HTR2A,PDGFRA,PRKCD,PRKCZ_x000D_
GO:0035640	0.00172277	6.93601	0.910559	5	21	exploration behavior	GO_BP	CHL1,CHRNA4,CRH,DLG4,JPH3_x000D_
GO:0048168	0.00174365	9.99367	0.556242	4	13	regulation of neuronal synaptic plasticity	GO_BP	ARC,BDNF,CAMK2A,DLG4,DRD1,EGR1,EPHB2,GRIK1,GRIN2A,GRM5,HRAS,JPH3,RASGRF1,RIMS1,UNC13A_x000D_
GO:0030036	0.00182585	2.63814	5.73936	14	136	actin cytoskeleton organization	GO_BP	ABI2,ABR,ACTA1,ACTR3B,ADRA2A,ARPC2,ARPC5,ARPC5L,CAPZA2,CDC42,CDC42EP3,CDK5,CDK5R1,CLASP2,CORO1A,CXADR,CXCL12,EPB41L4B,EPHA3,EPHA5,FGD1,FHOD3,FMNL1,FSCN1,HRAS,IQSEC2,ITPKA,MEF2A,MICAL2,MYH10,MYO1B,PAK6,PAK7,PDGFRA,PHACTR1,PIP5K1C,PLS1,PPM1E,PRKCD,PRKCI,PRKCZ,RALA,RND1,RND3,SHROOM2,SMAD3,TAC1,TCAP,TMOD2,TNFAIP1_x000D_
GO:0032230	0.00183129	9.85507	0.563679	4	13	positive regulation of synaptic transmission, GABAergic	GO_BP	CA7,GRIK1,NLGN1,TAC1_x000D_
GO:0010033	0.00185297	1.34736	106.79	135	2523	response to organic substance	GO_BP	AACS,ABR,ACP2,ACTA1,ACVR2A,ADCY1,ADCY2,ADCY7,ADCYAP1,ADRA2A,AKAP5,ALPL,AQP9,ARHGEF7,ARHGEF9,ATP5G3,ATP6V0B,ATP6V0D1,BAD,BCHE,BDNF,BID,C2CD2L,CA4,CACNA1H,CALB1,CALM1,CALM3,CALU,CAMK2A,CAMK4,CASK,CDC34,CDK16,CDK5,CDKN2D,CHRNA2,CHRNA4,CNR1,COL5A2,CORO1A,CREB3L1,CRH,CRHBP,CTSB,CUX2,CX3CL1,CXCL12,CYP26B1,DAGLA,DLG4,DLX5,DNAJB5,DOK5,DRD1,DUSP3,DUSP6,DUSP7,EGR1,EGR3,EIF4E2,EIF4G1,ENSA,EPHA3,EPHA5,FGD1,F…
GO:0044091	0.00189213	5.33131	1.34416	6	31	membrane biogenesis	GO_BP	CLIP3,NLGN1,NLGN4X,NRXN1,NRXN2,RFTN1_x000D_
GO:0000165	0.0019076	5.30382	1.34375	6	32	MAPK cascade	GO_BP	ADCYAP1,ADRA2A,APC,ATP6AP2,CALM1,CALM3,CAMK2A,CAMKK2,CDC42,CX3CL1,DACT1,DLG4,DOK5,DUSP14,DUSP3,DUSP6,DUSP7,DUSP8,EPHA4,FGF12,FGF13,FGF9,GNG3,GRIN2A,GRIN2B,GRM5,HMGCR,HRAS,HTR2A,IGF1,LMO3,MAPK1,MAPK4,MAPK8IP1,MAPKAPK5,MEF2A,MEF2C,NLK,PAK6,PAK7,PDGFRA,PIN1,PINK1,PLCB1,PPP5C,PRKCD,PRKCZ,PRMT5,PSMD7,PSMD8,PSME3,PTPRJ,PTPRR,RASGRF1,RASGRP1,RGS14,RGS4,SCG2,SPRED2,STK25,TRIB2,ZNF675_x000D_
GO:0048167	0.00190792	5.30263	1.34364	6	32	regulation of synaptic plasticity	GO_BP	ARC,ATP2B2,BDNF,CALB1,CAMK2A,CDK5,CRH,CTNND2,DLG4,DRD1,EGR1,EPHB2,GRIK1,GRIN2A,GRIN2B,GRM5,HRAS,ITPKA,JPH3,MAPK1,MEF2C,NLGN1,NRGN,PLK2,PPP3CB,PRKCZ,RASGRF1,RELN,RGS14,RIMS1,SHANK2,UNC13A,VAMP2_x000D_
GO:0030902	0.00199669	2.61194	5.79648	14	134	hindbrain development	GO_BP	ATP2B2,ATRN,CBLN1,CDK5,CDK5R1,CDK5R2,DAB1,IGF1,MAFB,MYH10,MYO16,NLGN4X,NRXN1,PTPRS,SOCS7,SSTR1_x000D_
GO:0051480	0.00201811	6.62827	0.940217	5	22	cytosolic calcium ion homeostasis	GO_BP	ADRA1D,AKAP5,ATP2B2,CALB1,CALB2,CALM1,CALM3,CCKBR,CORO1A,DLG4,DRD1,EDNRA,GNB1,GNG3,HTR2A,JPH3,KCNK3,MCHR1,MCOLN1,NPY1R,P2RX5,PDGFRA,PTGER3,TAC1,TRPC3_x000D_
GO:1902532	0.00202755	1.8564	17.0638	30	395	negative regulation of intracellular signal transduction	GO_BP	APC,ARNTL,CDC34,CDKN2D,CREB3L1,CXCL12,DAB1,DACT1,DGKZ,DUSP14,DUSP3,DUSP6,DUSP7,DUSP8,HMGCR,IGF1,LMO3,MAPK8IP1,MAPKAP1,MAPKAPK5,MGRN1,NDUFS3,PIN1,PINK1,PRKCD,PTPRJ,PTPRR,RGS14,RGS4,SPRED2,TNFAIP1,UBE2B,ZNF675_x000D_
GO:0051130	0.00206324	1.53516	41.1251	60	966	positive regulation of cellular component organization	GO_BP	ABI2,ABR,ACTR3B,AGRN,AKAP5,APC,ARHGEF7,ARPC2,ARPC5,ARPC5L,BAD,BAP1,BCL11A,BDNF,BECN1,BICD1,BID,CAMK1,CBLN1,CDC34,CDC42,CDC42EP3,CDK5,CDK5R1,CDKL5,CLASP2,CLIP3,CNR1,CORO1A,CPNE6,CUX2,CXCL12,ENC1,EPHA3,EPHA4,EPHB2,EPHB3,FAM20B,FLRT1,FSCN1,GPM6A,HPCA,HRAS,IGF1,ITPKA,MTF2,NEDD4L,NLGN1,NRXN1,NRXN3,OLFM1,PINK1,PLCB1,PLS1,PPM1E,PRKCD,PRKCI,PSMD8,PTPRJ,RALA,RELN,RIMS1,SLITRK3,SLN,SMAD3,SNX3,STK25,SYT17,T…
GO:0006470	0.00210689	2.84738	4.58842	12	109	protein dephosphorylation	GO_BP	ACP1,ACP2,ARPP19,CALM1,CALM3,CYCS,DLG2,DLG3,DUSP14,DUSP3,DUSP6,DUSP7,DUSP8,ENSA,FKBP1A,MEF2C,PCDH11X,PIN1,PINK1,PPEF1,PPM1E,PPP1CA,PPP1R11,PPP2R5C,PPP3CB,PPP4R4,PPP5C,PRKCD,PTP4A1,PTPN3,PTPN4,PTPRF,PTPRG,PTPRJ,PTPRN,PTPRN2,PTPRO,PTPRR,PTPRS,RIMBP2,SET,SMAD3_x000D_
GO:0045055	0.00212918	3.22858	3.42544	10	79	regulated secretory pathway	GO_BP	ABR,C12orf4,CDK5,CORO1A,CRHBP,RAB11FIP2,RAB15,RASGRP1,RIMS1,VAMP2_x000D_
GO:0055074	0.00219668	1.88988	15.6529	28	361	calcium ion homeostasis	GO_BP	ADRA1D,AKAP5,ATP2B2,CALB1,CALB2,CALM1,CALM3,CCKBR,CORO1A,CXCL12,DLG4,DRD1,EDNRA,GNB1,GNG3,HTR2A,JPH3,KCNK3,MCHR1,MCOLN1,NPY1R,P2RX5,PDGFRA,PRKCB,PTGER3,SLC24A3,TAC1,TRPC3_x000D_
GO:0001975	0.00224468	5.12593	1.38752	6	32	response to amphetamine	GO_BP	CALM1,CALM3,DRD1,EGR1,GNAL,HDAC9_x000D_
GO:0061001	0.0024448	8.90197	0.604902	4	14	regulation of dendritic spine morphogenesis	GO_BP	CDK5,CDK5R1,CUX2,EPHA4,ITPKA,NLGN1,RELN_x000D_
GO:0050804	0.0024802	3.4066	2.92828	9	71	modulation of synaptic transmission	GO_BP	ARC,ATP2B2,BCHE,BDNF,CA7,CALB1,CAMK2A,CDK5,CNR1,CPLX3,CRH,CSPG5,CTNND2,CUX2,DLG4,DRD1,EGR1,EPHB2,GRIK1,GRIK3,GRIN2A,GRIN2B,GRM2,GRM3,GRM5,GRM7,HRAS,HTR2A,ITPKA,JPH3,MAPK1,MEF2C,NLGN1,NLGN4X,NMU,NRGN,NRXN1,PINK1,PLK2,PPP3CB,PRKCZ,RASGRF1,RELN,RGS14,RIMS1,SEPT5,SHANK2,STX1A,TAC1,TOR1A,UNC13A,VAMP2_x000D_
GO:0023041	0.00249222	16.6124	0.30352	3	7	neuronal signal transduction	GO_BP	NLGN1,NRXN1,OLFM1_x000D_
GO:0048170	0.00249222	16.6124	0.30352	3	7	positive regulation of long-term neuronal synaptic plasticity	GO_BP	BDNF,EPHB2,GRM5_x000D_
GO:0048671	0.00249222	16.6124	0.30352	3	7	negative regulation of collateral sprouting	GO_BP	BCL11A,FGF13,ULK2_x000D_
GO:0051683	0.00249222	16.6124	0.30352	3	7	establishment of Golgi localization	GO_BP	CDC42,STK25,YWHAZ_x000D_
GO:1900273	0.00249222	16.6124	0.30352	3	7	positive regulation of long-term synaptic potentiation	GO_BP	DRD1,NRGN,RELN_x000D_
GO:1903421	0.00249222	16.6124	0.30352	3	7	regulation of synaptic vesicle recycling	GO_BP	CDK5,NLGN1,TOR1A_x000D_
GO:0048010	0.00249525	1.9795	12.8345	24	296	vascular endothelial growth factor receptor signaling pathway	GO_BP	CALM1,CALM3,CAMK2A,CDC42,DLG4,DUSP6,DUSP7,FGF9,GRIN2A,GRIN2B,HRAS,MAPK1,MAPKAP1,PDGFRA,PIK3R2,PPP5C,PRKCB,PRKCD,PRKCZ,PSMD7,PSMD8,PSME3,RASGRF1,RASGRP1_x000D_
GO:0006875	0.00250952	1.75636	20.3792	34	470	cellular metal ion homeostasis	GO_BP	ADRA1D,AKAP5,ATP2B2,ATP6V0B,ATP6V0D1,CALB1,CALB2,CALM1,CALM3,CCKBR,CORO1A,CXCL12,DLG4,DRD1,EDNRA,GNB1,GNG3,HMOX2,HTR2A,JPH3,KCNK3,MCHR1,MCOLN1,NEDD4L,NPY1R,P2RX5,PDGFRA,PRKCB,PTGER3,SLC24A3,SLC30A3,SLC30A4,TAC1,TRPC3_x000D_
GO:1903169	0.00257081	3.39558	2.94848	9	68	regulation of calcium ion transmembrane transport	GO_BP	ADRA2A,CACNB2,CACNB3,CALM1,CALM3,FKBP1A,JPH3,NPPA,SLN_x000D_
GO:0070588	0.00261871	2.63707	5.33107	13	124	calcium ion transmembrane transport	GO_BP	ADRA2A,ATP2B2,CACNA1G,CACNA1H,CACNA2D1,CACNB2,CACNB3,CACNG3,CACNG4,CALM1,CALM3,FKBP1A,GPM6A,GRIN2B,GRM7,JPH3,MCOLN1,NPPA,PDE2A,SLC24A3,SLN,TRPC3_x000D_
GO:0045927	0.00262002	2.12257	10.0161	20	231	positive regulation of growth	GO_BP	AGRN,BCL11A,BDNF,CDC42,CDKL5,CPNE6,CSNK2A1,CXCL12,FGF9,HOPX,IGF1,MEF2C,NEDD4L,PIN1,PLCB1,PLS1,RIMS1,SYT17,UNC13A,WNT10B_x000D_
GO:0035307	0.0026439	4.20533	1.90784	7	44	positive regulation of protein dephosphorylation	GO_BP	CALM1,CALM3,MEF2C,PIN1,PINK1,PRKCD,SMAD3_x000D_
GO:0050999	0.0026439	4.20533	1.90784	7	44	regulation of nitric-oxide synthase activity	GO_BP	ACVR2A,CALM1,CALM3,CNR1,LYPLA1,NPR3,PRKG2_x000D_
GO:0007190	0.00264451	4.93577	1.43088	6	33	activation of adenylate cyclase activity	GO_BP	ADCYAP1,CALM1,CALM3,DRD1,EDNRA,GNAL_x000D_
GO:0006873	0.002674	1.70579	22.8073	37	526	cellular ion homeostasis	GO_BP	ADRA1D,AKAP5,ATP2B2,ATP6V0B,ATP6V0D1,CA7,CALB1,CALB2,CALM1,CALM3,CCKBR,CORO1A,CXCL12,DLG4,DRD1,EDNRA,GNB1,GNG3,HMOX2,HTR2A,JPH3,KCNK3,MCHR1,MCOLN1,NEDD4L,NPY1R,P2RX5,PDGFRA,PRKCB,PTGER3,SLC17A7,SLC24A3,SLC30A3,SLC30A4,SLC4A3,TAC1,TRPC3_x000D_
GO:0030182	0.0029107	1.89639	14.4613	26	375	neuron differentiation	GO_BP	ADCY1,ADCYAP1,AGAP2,AGRN,AKAP5,ALCAM,APC,ARHGEF7,ARPC2,ARPC5,ASAP1,ATP2B2,ATXN10,B3GNT2,BCL11A,BDNF,BECN1,BTBD3,CACNA1G,CACNA1H,CACNB2,CACNB3,CALM1,CALM3,CALU,CAMK1,CAMK2A,CAMSAP1,CBLN1,CDC42,CDH11,CDK16,CDK5,CDK5R1,CDKL5,CHL1,CLASP2,CNR1,CNTN6,COL5A2,CPNE6,CRMP1,CRTAC1,CSNK2A1,CTNND2,CUX2,CXCL12,DAB1,DACT1,DCX,DLG3,DLG4,DLX5,DPYSL4,DRD1,DUSP6,DUSP7,EFNB3,EIF4G1,ENC1,EPHA3,EPHA4,EPHA5,EPHB2,EPHB3…
GO:0003012	0.00304458	1.8655	15.2627	27	352	muscle system process	GO_BP	ACTA1,ADRA1D,ADRA2A,ARG2,CACNA1H,CALM1,CALM3,CAMTA2,CHRM2,DRD1,EDNRA,HOMER1,HSBP1,HTR2A,IGF1,MYL12B,NMU,NPPA,NPY1R,PIN1,SCN3B,SLN,SORBS2,TCAP,TMOD2,TPM3,TRPC3_x000D_
GO:0016049	0.0030873	1.94347	13.0472	24	305	cell growth	GO_BP	ACTA1,BAP1,BCL11A,BDNF,CCDC85B,CDC42,CDK5,CDK5R1,CDKL5,CDKN2D,CGREF1,CLASP2,CPNE6,CSNK2A1,CXCL12,DCX,FGF13,FLRT1,FRZB,GNG4,MEX3C,NDN,NDUFS3,NEDD4L,NPPA,OLFM1,PAK7,PIN1,PPP3CB,PRKCZ,PTPRJ,RIMS1,RTN4,SLIT1,SMAD3,SMARCA2,SORBS2,SYT17,ULK2,UNC13A_x000D_
GO:0051301	0.00315382	1.62105	27.8371	43	642	cell division	GO_BP	APC,ARPP19,BECN1,CALM1,CALM3,CCNA1,CCND2,CCNG2,CDC42,CDC6,CDK20,CDK5,CLASP2,CSNK2A1,DYNC1LI1,ENSA,ETV5,FGF13,FGF9,GIT1,GPR3,IGF1,JTB,KIF2A,KIF3B,LIG4,MAD2L1BP,MAPRE2,MYH10,NEK2,PIN1,PLCB1,PPP1CA,PRMT5,RALA,RGS14,SEPT11,SEPT5,TOM1L1,TUBA1A,TXNL4A,UBE2B,UBE2D1_x000D_
GO:0061178	0.00315565	5.87359	1.03495	5	24	regulation of insulin secretion involved in cellular response to glucose stimulus	GO_BP	ADRA2A,BAD,C2CD2L,CDK16,CRH,EPHA5,HMGCR,NRXN1,OXCT1,PPP3CB_x000D_
GO:0043086	0.00320156	1.72699	20.6962	34	486	negative regulation of catalytic activity	GO_BP	ADARB1,ADRA2A,AKAP5,APC,ARPP19,BICD1,CALU,CAMK2N1,CDKN2D,CNR1,CSNK2A1,DGKZ,DLG2,DLG3,DRD1,DUSP14,DUSP3,DUSP6,DUSP7,DUSP8,DYNC1LI1,ENSA,FKBP1A,GABBR2,GRM2,GRM3,GRM7,HMGCR,HPCA,HRAS,HSPBP1,MAPK8IP1,NPR3,OAZ1,PCDH11X,PDE6D,PHACTR1,PKIG,PPM1E,PPP1R11,PPP1R1A,PPP4R4,PRKCD,PRKCZ,PSMD7,PSMD8,PSME3,PTPRJ,PTPRN2,RGS14,RGS4,RIMBP2,SERPINB2,SET,SIAH2,SLN,SPRED2,TRIB2,UBE2D1,WFDC2,ZNF675_x000D_
GO:0048856	0.00320879	1.43504	59.4784	80	1617	anatomical structure development	GO_BP	AACS,ABR,ACP2,ACTA1,ACVR2A,ADAM19,ADAM22,ADCY1,ADCYAP1,AFF2,AGAP2,AGRN,AKAP5,ALCAM,ALPL,APC,ARC,ARG2,ARHGEF7,ARNTL,ARPC2,ARPC5,ASAP1,ASTN1,ATP2B2,ATP6AP2,ATP6V0D1,ATRN,ATXN10,B3GNT2,BAD,BCHE,BCL11A,BDNF,BECN1,BICD1,BID,BSN,BTBD3,BZW2,CA10,CA4,CACNA1G,CACNA1H,CACNB2,CACNB3,CALB1,CALM1,CALM3,CALU,CAMK1,CAMK2A,CAMK4,CAMSAP1,CAPN5,CBLN1,CCKBR,CDC42,CDC42EP3,CDH11,CDK16,CDK5,CDK5R1,CDK5R2,CDKL5,CHL1,C…
GO:0006468	0.00323065	1.90766	13.8355	25	342	protein phosphorylation	GO_BP	ABI2,ACVR2A,ADARB1,ADCY1,ADCY2,ADCY7,ADCYAP1,ADRA2A,AKAP5,APC,ATP6AP2,BDNF,CALM1,CALM3,CAMK1,CAMK2A,CAMK2N1,CAMK4,CAMKK2,CAMKV,CASK,CCND2,CDC42,CDC6,CDK16,CDK17,CDK20,CDK5,CDK5R1,CDK5R2,CDKL5,CDKN2D,CLIP3,COPS8,CRH,CSNK2A1,CX3CL1,DAB1,DACT1,DCX,DDRGK1,DLG4,DOK5,DRD1,DUSP14,DUSP3,DUSP6,DUSP7,DUSP8,DYRK2,EPHA3,EPHA4,EPHA5,EPHB2,EPHB3,FGF12,FGF13,FGF9,GNG3,GRIN2A,GRIN2B,GRK5,GRM5,HMGCR,HRAS,HTR2A,IG…
GO:0071705	0.00327949	1.5991	29.5231	45	691	nitrogen compound transport	GO_BP	AACS,ADRA2A,AKAP5,AQP9,ARHGEF7,ARNTL,AZIN1,BAD,BDNF,C2CD2L,CDC40,CDK16,CHRNA4,CNR1,CPLX3,CRH,CRHBP,CRYM,CXCL12,DRD1,ENSA,EPHA5,GRIK1,GRM2,GRM7,HMGCR,HTR2A,KIF5C,MARCKS,NNAT,NRXN1,OAZ1,OXCT1,PDE8B,PINK1,PPFIA2,PPP3CB,PRAF2,PTPRN,RAB11FIP2,RFTN1,RIMS1,SERINC3,SLC16A2,SLC17A7,SLC1A1,SLC1A6,SLC23A2,SLC35B1,SMPD3,SOX4,SPCS3,STX1A,SYT5,TLR7,TOR1A,VAMP2,VIP,XPO7_x000D_
GO:0021762	0.00342704	3.98917	1.99456	7	46	substantia nigra development	GO_BP	CALM1,CALM3,CDC42,FGF9,MAPKAP1,NDUFS3,SYNGR3_x000D_
GO:0008037	0.00347259	2.54392	5.50671	13	127	cell recognition	GO_BP	BDNF,CD200,CDK5R1,CNR1,CRTAC1,EFNB3,EPHA3,EPHA4,EPHB2,EPHB3,NDN,PVRL1,RTN4_x000D_
GO:0090596	0.00359349	2.01831	11.0134	21	254	sensory organ morphogenesis	GO_BP	ABR,ATP2B2,BDNF,CALB1,COL5A2,CYP26B1,DLX5,EPHB2,FGF9,FJX1,FRZB,FZD3,INSIG2,MAFB,PRKCI,PROM1,PVRL1,RARB,SHROOM2,SOBP,TCAP_x000D_
GO:0044699	0.00364008	1.82727	26.5531	39	1235	single-organism process	GO_BP	AACS,AASDHPPT,ABCD2,ABI2,ABR,ACOT8,ACP2,ACSL6,ACTA1,ACTR10,ACTR3B,ACVR2A,ADAM19,ADAM22,ADAMTS5,ADAMTS8,ADARB1,ADCY1,ADCY2,ADCY7,ADCYAP1,ADRA1D,ADRA2A,AFAP1,AFF2,AGAP2,AGRN,AKAP5,ALCAM,ALPL,AMPD2,ANO3,APC,AQP9,ARC,ARF3,ARF5,ARG2,ARHGAP10,ARHGAP32,ARHGAP33,ARHGAP44,ARHGDIG,ARHGEF7,ARHGEF9,ARL15,ARL4C,ARL4D,ARNTL,ARPC2,ARPC5,ARPC5L,ARPP19,ASAP1,ASPHD1,ASTN1,ATP2B2,ATP5C1,ATP5G3,ATP6AP2,ATP6V0B,ATP6V…
GO:0031032	0.00371963	2.42218	6.20047	14	143	actomyosin structure organization	GO_BP	ACTA1,CLASP2,EPB41L4B,FHOD3,MEF2A,MYH10,PDGFRA,PHACTR1,PPM1E,SMAD3,TAC1,TCAP,TMOD2,TNFAIP1_x000D_
GO:0021954	0.00381005	3.17918	3.12192	9	72	central nervous system neuron development	GO_BP	CDH11,CDK5,DCX,DRD1,EPHA4,EPHB2,EPHB3,LHX6,MAP2_x000D_
GO:0042592	0.00384242	1.39276	65.647	87	1514	homeostatic process	GO_BP	AACS,ACVR2A,ADCY1,ADCY2,ADCY7,ADRA1D,ADRA2A,AKAP5,AMPD2,APC,AQP9,ATP2B2,ATP6V0B,ATP6V0D1,BAD,C2CD2L,CA7,CACNA1G,CALB1,CALB2,CALM1,CALM3,CCKBR,CDK16,CNR1,CORO1A,CRH,CXADR,CXCL12,CYP26B1,DLG4,DRD1,EDNRA,EPHA5,FGF12,GLRX5,GNB1,GNG3,HMGCR,HMOX2,HOMER1,HTR2A,IGF1,JPH3,KCNK3,KLF13,LARGE,LDB2,LIPC,LPCAT1,MAFB,MCHR1,MCOLN1,MEF2C,MEX3C,MPL,NDN,NEDD4L,NELL2,NHP2,NNT,NPY1R,NRXN1,OXCT1,P2RX5,PDGFRA,PDIA6,PIK…
GO:0007217	0.00385954	13.2891	0.34688	3	8	tachykinin receptor signaling pathway	GO_BP	GRK5,TAC1,TAC3_x000D_
GO:0043951	0.00385954	13.2891	0.34688	3	8	negative regulation of cAMP-mediated signaling	GO_BP	CDC34,MGRN1,UBE2B_x000D_
GO:1901841	0.00385954	13.2891	0.34688	3	8	regulation of high voltage-gated calcium channel activity	GO_BP	CALM1,CALM3,NPPA_x000D_
GO:0008045	0.00389718	5.5474	1.084	5	25	motor neuron axon guidance	GO_BP	ALCAM,CDK5,CXCL12,EPHA4,SLIT1_x000D_
GO:0035774	0.00389718	5.5474	1.084	5	25	positive regulation of insulin secretion involved in cellular response to glucose stimulus	GO_BP	BAD,C2CD2L,CRH,OXCT1,PPP3CB_x000D_
GO:0051491	0.00389718	5.5474	1.084	5	25	positive regulation of filopodium assembly	GO_BP	AGRN,FSCN1,GPM6A,NLGN1,RALA_x000D_
GO:0032269	0.00405087	1.48811	41.5388	59	958	negative regulation of cellular protein metabolic process	GO_BP	ADARB1,APC,CALM1,CALM3,CAMK2N1,CDK5,CDKN2D,CSNK2A1,DACT1,DLG2,DLG3,DRD1,DUSP14,DUSP3,DUSP6,DUSP7,DUSP8,DYNC1LI1,EIF4E2,ENC1,FKBP1A,HMGCR,IGF1,LMO3,MAPK8IP1,MTF2,PCDH11X,PID1,PIN1,PINK1,PKIG,PMEPA1,PPM1E,PPP1R11,PPP1R1A,PPP4R4,PPP5C,PRKCD,PRKCZ,PSMD7,PSMD8,PSME3,PTPN3,PTPRJ,PTPRR,RGS14,RGS4,RIMBP2,SERPINB2,SET,SIAH2,SMAD3,SOX4,SPRED2,TRIB2,UBE2B,UBE2D1,WFDC2,ZNF675_x000D_
GO:0014898	0.00420213	7.3899	0.693759	4	16	cardiac muscle hypertrophy in response to stress	GO_BP	CAMTA2,NPPA,TCAP,TRPC3_x000D_
GO:0048148	0.00420213	7.3899	0.693759	4	16	behavioral response to cocaine	GO_BP	CDK5,DRD1,HOMER1,HTR2A_x000D_
GO:0051968	0.00420213	7.3899	0.693759	4	16	positive regulation of synaptic transmission, glutamatergic	GO_BP	DRD1,NLGN1,NRXN1,RELN_x000D_
GO:0042472	0.00432262	2.72299	4.37935	11	101	inner ear morphogenesis	GO_BP	ABR,ATP2B2,DLX5,EPHB2,FGF9,FRZB,FZD3,INSIG2,MAFB,SOBP,TCAP_x000D_
GO:0043525	0.00437541	3.79409	2.08128	7	48	positive regulation of neuron apoptotic process	GO_BP	AGRN,CDC34,CDC42,CDK5,CDK5R1,EGR1,PIN1_x000D_
GO:0051179	0.00437872	1.71134	20.4045	33	556	localization	GO_BP	AACS,ABCD2,ABI2,ABR,ADAMTS8,ADARB1,ADCY1,ADCY2,ADCY7,ADCYAP1,ADRA2A,AGAP2,AGRN,AKAP5,ANO3,APC,AQP9,ARC,ARF3,ARF5,ARHGAP33,ARHGAP44,ARHGDIG,ARHGEF7,ARHGEF9,ARL4C,ARL4D,ARNTL,ARPC2,ARPC5,ARPP19,ASTN1,ATP2B2,ATP5C1,ATP5G3,ATP6V0B,ATP6V0D1,AZIN1,B4GALNT1,BAD,BAP1,BDNF,BECN1,BICD1,BID,C12orf4,C2CD2L,CA4,CA7,CACNA1G,CACNA1H,CACNA2D1,CACNB2,CACNB3,CACNG3,CACNG4,CALM1,CALM3,CALU,CAMK1,CAMK2A,CAMK4,CASK,C…
GO:0044267	0.00451681	1.32736	98.7838	123	2395	cellular protein metabolic process	GO_BP	AASDHPPT,ABI2,ACP1,ACP2,ACVR2A,ADAMTS5,ADARB1,ADCY1,ADCY2,ADCY7,ADCYAP1,ADRA2A,AKAP5,APC,ARNTL,ARPP19,ASPHD1,ATP6AP2,ATP6V0D1,B3GAT1,B3GNT2,B4GALNT1,B4GALT2,B4GALT3,BAD,BAG1,BAP1,BCHE,BCL11A,BDNF,BID,BTBD1,CALM1,CALM3,CAMK1,CAMK2A,CAMK2N1,CAMK4,CAMKK2,CAMKV,CASK,CCND2,CDC34,CDC42,CDC6,CDK16,CDK17,CDK20,CDK5,CDK5R1,CDK5R2,CDKL5,CDKN2D,CLIP3,COPS8,CRH,CSNK2A1,CTSB,CX3CL1,CYCS,DAB1,DACT1,DALRD3,DCAF…
GO:0071805	0.00468874	2.20595	7.71807	16	178	potassium ion transmembrane transport	GO_BP	KCNA4,KCNF1,KCNG1,KCNIP1,KCNJ6,KCNK1,KCNK12,KCNK3,KCNMB2,KCNN1,KCNQ2,KCNQ3,KCNV1,NEDD4L,NPPA,VAMP2_x000D_
GO:0010959	0.00474249	2.00263	10.554	20	246	regulation of metal ion transport	GO_BP	ADRA2A,AKAP5,ATP2B2,CACNA2D1,CACNB2,CACNB3,CALM1,CALM3,CAMK2A,CASK,CORO1A,CRH,CXCL12,DRD1,FGF12,FKBP1A,HOMER1,HTR2A,JPH3,KCNG1,KCNIP1,NEDD4L,NPPA,P2RX5,PLCB4,PTPN3,SCN3B,SLN,TRPC3,VAMP2,VIP_x000D_
GO:0046777	0.00485943	2.13756	8.4407	17	196	protein autophosphorylation	GO_BP	CALM1,CALM3,CAMK2A,CAMK4,CAMKK2,CDK5,CDKL5,DCX,EPHA4,EPHB3,GRK5,MAPKAPK5,NEK2,NLK,PDGFRA,PINK1,PRKG2,RAP2B,STK24,STK25,STYK1,TOM1L1,ULK2_x000D_
GO:0001508	0.0048731	3.0483	3.23774	9	75	action potential	GO_BP	CACNA1G,CACNA1H,CHRNA4,CNR1,DRD1,FGF12,GRIN2A,KCNIP1,KCNMB2,NEDD4L,PTPN3,SCN2A,SCN3B,TAC1_x000D_
GO:0051928	0.00499459	2.82796	3.84638	10	89	positive regulation of calcium ion transport	GO_BP	AKAP5,ATP2B2,CACNB2,CALM1,CALM3,CAMK2A,CASK,CRH,CXCL12,DRD1,HOMER1,P2RX5,TRPC3_x000D_
GO:0009966	0.00532893	1.3344	85.3325	108	2049	regulation of signal transduction	GO_BP	ABR,ACVR2A,ADCYAP1,ADRA2A,AFAP1,AGRN,AKAP5,APC,ARC,ARHGAP10,ARHGAP32,ARHGAP33,ARHGAP44,ARHGDIG,ARHGEF7,ARHGEF9,ARNTL,ATP6AP2,BAD,BDNF,BICD1,BID,CACNG3,CACNG4,CALM1,CALM3,CAMK2A,CDC34,CDC42,CDK5,CDK5R1,CDKN2D,COPS8,CREB3L1,CRH,CRHBP,CSNK2A1,CTNND2,CX3CL1,CXCL12,CYP26A1,CYP26B1,CYTH3,DAB1,DACT1,DDRGK1,DGKZ,DKK2,DLG4,DLX5,DOK5,DUSP14,DUSP3,DUSP6,DUSP7,DUSP8,EGR1,EPHA4,FBXL2,FGD1,FGF9,FKBP1A,FRZB,GIT…
GO:0051899	0.00538051	3.63404	2.15849	7	50	membrane depolarization	GO_BP	CACNA1G,CACNA1H,CACNB3,CACNG4,CHRNA4,FGF12,GRIK1,NEDD4L,PRKCZ,PTPN3,SCN2A,SCN3B_x000D_
GO:0031914	0.00547034	44.2462	0.13008	2	3	negative regulation of synaptic plasticity	GO_BP	CDK5,RGS14_x000D_
GO:0034436	0.00547034	44.2462	0.13008	2	3	glycoprotein transport	GO_BP	GUK1,VLDLR_x000D_
GO:0071926	0.00547034	44.2462	0.13008	2	3	endocannabinoid signaling pathway	GO_BP	DAGLA,MGLL_x000D_
GO:0072385	0.00547034	44.2462	0.13008	2	3	minus-end-directed organelle transport along microtubule	GO_BP	BICD1,RAB6A_x000D_
GO:0097116	0.00547034	44.2462	0.13008	2	3	gephyrin clustering involved in postsynaptic density assembly	GO_BP	NRXN1,NRXN2_x000D_
GO:0097155	0.00547034	44.2462	0.13008	2	3	fasciculation of sensory neuron axon	GO_BP	EPHA3,EPHA4_x000D_
GO:1900244	0.00547034	44.2462	0.13008	2	3	positive regulation of synaptic vesicle endocytosis	GO_BP	NLGN1,TOR1A_x000D_
GO:0070373	0.00550964	3.61716	2.168	7	50	negative regulation of ERK1 and ERK2 cascade	GO_BP	DUSP3,DUSP6,IGF1,LMO3,PIN1,PTPRR,RGS14_x000D_
GO:0001958	0.00551344	5.04245	1.17072	5	27	endochondral ossification	GO_BP	ALPL,DLX5,MEF2C,MEF2D,PTHLH_x000D_
GO:0007614	0.00560388	11.0735	0.390239	3	9	short-term memory	GO_BP	CALB1,CUX2,GRM7_x000D_
GO:0021707	0.00560388	11.0735	0.390239	3	9	cerebellar granule cell differentiation	GO_BP	ATP2B2,CBLN1,NRXN1_x000D_
GO:0051967	0.00560388	11.0735	0.390239	3	9	negative regulation of synaptic transmission, glutamatergic	GO_BP	GRIK1,GRIK3,HTR2A_x000D_
GO:0006753	0.00577849	1.83848	13.7197	24	325	nucleoside phosphate metabolic process	GO_BP	ADCY1,ADCY2,ADCY7,ADCYAP1,ADRA2A,AKAP5,AMPD2,ATP2B2,ATP5C1,ATP5G3,BAD,BDNF,CALM1,CALM3,CASK,COX8A,CRH,CYCS,DCK,DCTPP1,DLG2,DLG3,DLG4,DRD1,EDNRA,GABBR2,GNAL,GRM2,GRM3,GRM7,GUK1,HMGCR,HPCA,HTR2A,IGF1,ITPA,MPP2,NDUFS3,NDUFS4,NNT,NPPA,NPR3,PANK3,PDE2A,PDE7B,PDE8B,PDHB,PID1,PINK1,PRPS2,PTGIS,PTHLH,RFK,SULT4A1,TPI1,UCK2,VIP_x000D_
GO:0018193	0.00578471	1.41584	51.7284	70	1193	peptidyl-amino acid modification	GO_BP	AASDHPPT,ABI2,ADRA2A,ASPHD1,B4GALT2,B4GALT3,BCL11A,BDNF,CALM1,CALM3,CAMK1,CAMK2A,CAMK4,CAMKK2,CDC42,CDK5,CDK5R1,CLIP3,DCX,DPM2,DR1,DYRK2,EEF2,EGR1,EPHA3,EPHA4,EPHA5,EPHB2,EPHB3,FKBP11,FKBP1A,GALNT1,HDAC9,HTR2A,IGF1,IL12RB2,MAN1A1,MAPK1,MAPKAPK5,MAST3,METAP1,MGAT4B,MTF2,NLK,PDGFRA,PIN1,PINK1,PRKCB,PRKCD,PRKCZ,PRKG2,PRMT5,PRMT8,RAB6A,RAP2B,RELN,RNF2,SET,SOX4,SPRED2,ST6GAL1,ST8SIA2,ST8SIA4,ST8SIA5,S…
GO:0008016	0.00578661	2.21713	7.19775	15	166	regulation of heart contraction	GO_BP	ADRA1D,CACNA1G,CACNA1H,CALM1,CALM3,CHRM2,CXADR,FGF12,HOPX,MEF2A,NEDD4L,NPPA,SCN3B,SLC1A1,TAC1_x000D_
GO:0060491	0.00588737	2.47612	5.20319	12	120	regulation of cell projection assembly	GO_BP	AGRN,APC,ARPC2,CDC42,CDC42EP3,FSCN1,GPM6A,HRAS,NLGN1,NRXN1,PRKCD,RALA_x000D_
GO:0006820	0.00591057	1.60502	24.7585	38	571	anion transport	GO_BP	ADAMTS8,AQP9,BDNF,CA4,CA7,CHRNA4,CNR1,CRH,CXCL12,DRD1,GABRA4,GABRA5,GABRB3,GLRA2,GRIK1,GRM2,GRM7,HTR2A,PINK1,PITPNA,PITPNM3,PPFIA2,PRAF2,PRKCD,PTGER3,RIMS1,SERINC3,SLC16A2,SLC17A7,SLC1A1,SLC1A6,SLC23A2,SLC35B1,SLC4A3,SLCO2A1,STX1A,TOR1A,VAMP2_x000D_
GO:0008286	0.00619858	1.85352	13.0453	23	302	insulin receptor signaling pathway	GO_BP	ATP6V0B,ATP6V0D1,CALM1,CALM3,CAMK2A,DLG4,DUSP6,DUSP7,EIF4G1,FGF9,GRIN2A,GRIN2B,HRAS,MAPK1,PDGFRA,PID1,PIK3R2,PPP5C,PRKCB,PRKCD,PRKCZ,PSMD7,PSMD8,PSME3,RASGRF1,RASGRP1,SOCS7_x000D_
GO:0007507	0.00643929	1.6834	19.2751	31	446	heart development	GO_BP	ADAM19,CDC42,CXADR,DUSP6,EDNRA,FGF12,FGF9,FHL2,FHOD3,FKBP1A,HDAC9,HOPX,LMO4,MEF2A,MEF2C,MEF2D,MICAL2,MYH10,NPPA,NPY1R,OLFM1,OXCT1,PDGFRA,PIN1,PLXND1,PPP3CB,PTPRJ,RARB,RTN4,SMAD3,SORBS2,SOX4,TCAP,VLDLR_x000D_
GO:0031958	0.00659487	6.3334	0.780479	4	18	corticosteroid receptor signaling pathway	GO_BP	ARNTL,BDNF,LMO3,PPP5C_x000D_
GO:1902580	0.00663387	1.40616	52.0417	70	1203	single-organism cellular localization	GO_BP	AGRN,AKAP5,ARNTL,BAD,BAP1,BECN1,BID,C12orf4,CDK5,CDK5R1,CLASP2,CLIP3,CPLX3,DACT1,DLG2,DLG3,DLG4,DRD1,DYRK2,ETV5,FAM20B,FGF13,FGF9,GNPTAB,HPCA,IGF1,KIF3B,LYPLA1,MAPK1,MEF2A,NLGN1,NLGN4X,NRXN1,NRXN2,PDE2A,PID1,PIK3R2,PINK1,PIP5K1C,PKIG,PLS1,PPP3CB,PRKCI,PRKCZ,PRKG2,PSMD8,RAB15,RAB40B,RAB40C,RAB6A,RASGRP1,RELN,RFTN1,RIMS1,SCN3B,SEC61G,SEPT5,SMAD3,SNX3,SPCS3,STX1A,SYT17,SYT5,TIMM10,TIMM8B,TLR7,TOR1A,…
GO:0060538	0.00680491	2.17352	7.32783	15	169	skeletal muscle organ development	GO_BP	ACTA1,ARNTL,CDK5,CTSB,CYP26B1,EGR1,HDAC9,HIVEP3,HLF,HMGCR,HOMER1,LARGE,MEF2C,MEF2D,WNT10B_x000D_
GO:0043547	0.00690817	1.63286	21.7667	34	502	positive regulation of GTPase activity	GO_BP	ABR,ADCYAP1,AGAP2,AGRN,ARHGAP10,ARHGAP32,ARHGAP33,ARHGAP44,ARHGDIG,ARHGEF7,ARHGEF9,ASAP1,ASAP2,CDC42EP3,CDKL5,CX3CL1,CYTH3,FGD1,GIT1,HRAS,IQSEC2,PIN1,PLCB1,RAP1GAP2,RAPGEFL1,RASGRF1,RASGRP1,RGS12,RGS14,RGS4,RGS6,RGS7,TBC1D9,TRIO_x000D_
GO:0009135	0.00696157	2.68162	4.03247	10	93	purine nucleoside diphosphate metabolic process	GO_BP	BAD,CASK,DLG2,DLG3,DLG4,GUK1,HTR2A,IGF1,MPP2,TPI1_x000D_
GO:0016079	0.00744096	3.39546	2.28858	7	53	synaptic vesicle exocytosis	GO_BP	CDK5,CPLX3,NLGN1,PIP5K1C,RIMS1,SEPT5,STX1A,SYT17,SYT5,UNC13A,VAMP2_x000D_
GO:0050796	0.00763316	2.29057	6.0464	13	141	regulation of insulin secretion	GO_BP	AACS,ADRA2A,AKAP5,ARNTL,BAD,C2CD2L,CDK16,CNR1,CRH,ENSA,EPHA5,HMGCR,MARCKS,NNAT,NRXN1,OXCT1,PDE8B,PPP3CB,SOX4,SPCS3,STX1A,SYT5,VAMP2_x000D_
GO:0034765	0.00766645	2.08138	8.12718	16	193	regulation of ion transmembrane transport	GO_BP	ADRA2A,ARC,CACNA1G,CACNA1H,CACNA2D1,CACNB2,CACNB3,CACNG3,CACNG4,CALM1,CALM3,CASK,CRH,CRHBP,CXCL12,DLG4,FGF12,FKBP1A,GRIK1,GRIN2A,HOMER1,JPH3,KCNA4,KCNF1,KCNG1,KCNIP1,KCNJ6,KCNK12,KCNQ2,KCNQ3,KCNV1,MEF2C,NEDD4L,NETO2,NLGN1,NPPA,NRXN1,PTPN3,RASGRF1,RELN,SCN2A,SCN3B,SLN,VAMP2_x000D_
GO:0008015	0.00770319	1.90621	11.0381	20	257	blood circulation	GO_BP	ABR,ADRA1D,ADRA2A,ATP6AP2,CACNA1G,CACNA1H,CALM1,CALM3,CDC42,CHRM2,CNR1,CRH,CX3CL1,CXCL12,DRD1,EDNRA,HMGCR,HOPX,HTR2A,KCNMB2,MEF2A,NCALD,NPPA,NPR3,NPY1R,PDE2A,PTPRJ,PTPRO,SCN3B,SLC1A1,TAC1,TCAP,TRHDE,VIP_x000D_
GO:0001956	0.0077497	9.491	0.433599	3	10	positive regulation of neurotransmitter secretion	GO_BP	NLGN1,STX1A,UNC13A_x000D_
GO:0016188	0.0077497	9.491	0.433599	3	10	synaptic vesicle maturation	GO_BP	DLG4,SLC17A7,UNC13A_x000D_
GO:0061000	0.0077497	9.491	0.433599	3	10	negative regulation of dendritic spine development	GO_BP	ASAP1,NLGN1,PLK2_x000D_
GO:0090129	0.0077497	9.491	0.433599	3	10	positive regulation of synapse maturation	GO_BP	NRXN1,NRXN3,RELN_x000D_
GO:0045665	0.00797643	2.19861	6.76415	14	156	negative regulation of neuron differentiation	GO_BP	ASAP1,BCL11A,CDK5,CDK5R1,DAB1,EPHA4,EPHB2,FGF13,NLGN1,PLK2,PTPRO,RAP1GAP2,RTN4,ULK2_x000D_
GO:0007528	0.0080116	3.80567	1.77776	6	41	neuromuscular junction development	GO_BP	AGRN,CACNB2,CACNB3,ETV5,UNC13A,ZC4H2_x000D_
GO:0034453	0.0080116	3.80567	1.77776	6	41	microtubule anchoring	GO_BP	APC,BECN1,BICD1,CDC42,CLASP2,NEK2_x000D_
GO:0009185	0.00806348	2.61819	4.11919	10	95	ribonucleoside diphosphate metabolic process	GO_BP	BAD,CASK,DLG2,DLG3,DLG4,GUK1,HTR2A,IGF1,MPP2,TPI1_x000D_
GO:0031954	0.0080714	5.9108	0.823839	4	19	positive regulation of protein autophosphorylation	GO_BP	CALM1,CALM3,RAP2B,TOM1L1_x000D_
GO:0009101	0.00807322	1.7194	16.4334	27	379	glycoprotein biosynthetic process	GO_BP	ADAMTS5,B3GAT1,B3GNT2,B4GALNT1,B4GALT2,B4GALT3,CSPG5,DPM2,EXTL1,GALNT1,GALNT14,GLCE,GNPTAB,HS2ST1,IGF1,LARGE,MAN1A1,MGAT4B,NECAB3,PLCB1,ST6GAL1,ST8SIA2,ST8SIA4,ST8SIA5,UBE2J1,UST,XYLT1_x000D_
GO:0065007	0.0081764	22.1709	0.147691	2	5	biological regulation	GO_BP	AACS,ABCD2,ABI2,ABR,ACTA1,ACTR3B,ACVR2A,ADAM22,ADAMTS8,ADARB1,ADCY1,ADCY2,ADCY7,ADCYAP1,ADRA1D,ADRA2A,AFAP1,AFF2,AGAP2,AGRN,AKAP5,ALCAM,AMPD2,ANO3,APC,AQP9,ARC,ARF3,ARF5,ARHGAP10,ARHGAP32,ARHGAP33,ARHGAP44,ARHGDIG,ARHGEF7,ARHGEF9,ARL15,ARL4C,ARL4D,ARNTL,ARNTL2,ARPC2,ARPC5,ARPC5L,ARPP19,ASAP1,ASAP2,ATP2B2,ATP6AP2,ATP6V0B,ATP6V0D1,ATRN,AZIN1,B4GALNT1,BAD,BAG1,BAP1,BCHE,BCL11A,BDNF,BECN1,BICD1,BID,B…
GO:0014897	0.00842006	3.30848	2.34144	7	54	striated muscle hypertrophy	GO_BP	CAMTA2,IGF1,NPPA,PIN1,SORBS2,TCAP,TRPC3_x000D_
GO:0043267	0.00874642	4.43652	1.3008	5	30	negative regulation of potassium ion transport	GO_BP	AKAP5,HTR2A,NEDD4L,PLCB4,VIP_x000D_
GO:0032956	0.00876195	2.44759	4.81397	11	112	regulation of actin cytoskeleton organization	GO_BP	ABI2,ACTR3B,ARPC2,ARPC5,ARPC5L,CAPZA2,CDC42EP3,CDK5,CDK5R1,CLASP2,CORO1A,CXCL12,EPHA3,EPHA5,FHOD3,FSCN1,HRAS,PDGFRA,PPM1E,PRKCD,SHROOM2,SMAD3,TAC1,TMOD2_x000D_
GO:0007088	0.00882612	2.24597	6.15711	13	142	regulation of mitotic nuclear division	GO_BP	APC,BECN1,CDC42,CDC6,CSNK2A1,DYNC1LI1,IGF1,MAD2L1BP,NEK2,PIN1,PRMT5,TOM1L1,UBE2D1_x000D_
GO:0048523	0.0089223	1.29817	95.2696	117	2353	negative regulation of cellular process	GO_BP	ABR,ADAM22,ADAMTS8,ADARB1,ADCYAP1,ADRA2A,AGAP2,AKAP5,APC,ARHGAP10,ARHGDIG,ARHGEF7,ARNTL,ASAP1,BAD,BAG1,BAP1,BCHE,BCL11A,BDNF,BECN1,BICD1,CALM1,CALM3,CAMK2N1,CAPZA2,CASK,CBX6,CCDC85B,CDC34,CDC42,CDC6,CDK5,CDK5R1,CDKN2D,CGREF1,CHL1,CLASP2,CLIP3,CNR1,COL5A2,COPS8,CORO1A,CREB3L1,CRH,CRHBP,CRYM,CSNK2A1,CTSB,CUX2,CX3CL1,CXCL12,CXCL14,CYP26A1,CYP26B1,DAB1,DACH1,DACT1,DDX54,DGKZ,DKK2,DLG2,DLG3,DLG4,DNAJB…
GO:0051149	0.00896169	2.74193	3.55552	9	82	positive regulation of muscle cell differentiation	GO_BP	CAMK1,CDC42,CXCL12,CYP26B1,HOPX,MEF2A,MEF2C,PIN1,PLCB1_x000D_
GO:0050789	0.00904817	1.28976	168.113	191	4802	regulation of biological process	GO_BP	AACS,ABCD2,ABI2,ABR,ACTA1,ACTR3B,ACVR2A,ADAM22,ADAMTS8,ADARB1,ADCY1,ADCY2,ADCY7,ADCYAP1,ADRA1D,ADRA2A,AFAP1,AFF2,AGAP2,AGRN,AKAP5,ALCAM,APC,ARC,ARF3,ARF5,ARHGAP10,ARHGAP32,ARHGAP33,ARHGAP44,ARHGDIG,ARHGEF7,ARHGEF9,ARL15,ARL4C,ARL4D,ARNTL,ARNTL2,ARPC2,ARPC5,ARPC5L,ARPP19,ASAP1,ASAP2,ATP2B2,ATP6AP2,ATP6V0B,ATP6V0D1,ATRN,AZIN1,BAD,BAG1,BAP1,BCHE,BCL11A,BDNF,BECN1,BICD1,BID,C12orf4,C2CD2L,CA7,CACNA1G…
GO:0032535	0.00918023	2.15809	6.8771	14	160	regulation of cellular component size	GO_BP	ABI2,ACTR3B,AQP9,ARPC2,ARPC5,ARPC5L,ATP2B2,BCL11A,BDNF,CAPZA2,CDC42EP3,CDK5,CDK5R1,CDKL5,CLASP2,CORO1A,CXCL12,FGF13,FHOD3,OLFM1,PLS1,PRKCD,RAP1GAP2,RTN4,SHROOM2,TMOD2,ULK2_x000D_
GO:0050885	0.00929689	3.23935	2.3848	7	55	neuromuscular process controlling balance	GO_BP	ABR,ATP2B2,DLG4,JPH3,MYH10,NRXN1,PDE8B_x000D_
GO:0016265	0.0094409	1.3074	83.2944	104	1921	death	GO_BP	ABR,ACP2,AGAP2,AGRN,APC,ARHGAP10,ARHGEF7,ARHGEF9,BAD,BAG1,BDNF,BECN1,BID,CAMK2A,CDC34,CDC42,CDK5,CDK5R1,CDKN2D,CHL1,CLIP3,CNR1,CORO1A,CREB3L1,CRH,CSNK2A1,CTSB,CX3CL1,CXCL12,CYCS,CYP26B1,DPYSL4,DUSP6,DYRK2,EGR1,EGR3,FAM32A,FGD1,FHL2,FRZB,FZD3,GABRA5,GABRB3,GGCT,GNB1,GRAMD4,GRIN2A,GRK5,GULP1,HMGCR,HRAS,HTR2A,IGF1,JTB,LIG4,MAGI1,MAPK1,MAPK8IP1,MEF2A,MEF2C,MEF2D,NDUFS3,NPAS2,PAK6,PAK7,PDCD2,PIN1,PINK…
GO:0051952	0.00947334	5.58972	0.860019	4	20	regulation of amine transport	GO_BP	ADRA2A,CHRNA4,CNR1,CRH,CXCL12,DRD1,GRIK1,GRM7,HTR2A,PINK1,STX1A,TOR1A_x000D_
GO:0006813	0.00951268	2.31035	5.53439	12	129	potassium ion transport	GO_BP	ADRA2A,AKAP5,DRD1,HTR2A,KCNA4,KCNF1,KCNG1,KCNIP1,KCNJ6,KCNK1,KCNK12,KCNK3,KCNMB2,KCNN1,KCNQ2,KCNQ3,KCNV1,NEDD4L,NPPA,PLCB4,SLC24A3,VAMP2,VIP_x000D_
GO:0050790	0.00957806	2.1443	6.9084	14	174	regulation of catalytic activity	GO_BP	ABR,ACVR2A,ADARB1,ADCY1,ADCY2,ADCY7,ADCYAP1,ADRA2A,AGAP2,AGRN,AKAP5,APC,ARHGAP10,ARHGAP32,ARHGAP33,ARHGAP44,ARHGDIG,ARHGEF7,ARHGEF9,ARPP19,ASAP1,ASAP2,AZIN1,BAD,BECN1,BICD1,BID,CALM1,CALM3,CALU,CAMK1,CAMK2A,CAMK2N1,CAMK4,CAMKK2,CCKBR,CCND2,CDC42,CDC42EP3,CDC6,CDK5,CDK5R1,CDK5R2,CDKL5,CDKN2D,CNR1,COPS8,CSNK2A1,CTSB,CX3CL1,CYCS,CYTH3,DAB1,DGKZ,DLG2,DLG3,DLG4,DPM2,DRD1,DUSP14,DUSP3,DUSP6,DUSP7,DUSP8…
GO:0032880	0.00958674	2.41258	4.8729	11	116	regulation of protein localization	GO_BP	AACS,ADCYAP1,ADRA2A,AKAP5,APC,ARHGDIG,ARNTL,BAD,BAP1,BECN1,BID,C2CD2L,CAMK1,CAMK4,CDC42,CDK16,CDK5,CDK5R1,CLIP3,CNR1,CRH,CX3CL1,DACT1,DYRK2,ENSA,EPHA5,EXPH5,FAM20B,FKBP1A,HMGCR,HPCA,IGF1,LYPLA1,MARCKS,MMD,NEDD4L,NEK2,NLGN1,NNAT,NRXN1,OAZ1,OXCT1,PDE2A,PDE8B,PID1,PIK3R2,PINK1,PKIG,PLS1,PPP3CB,PRKCI,PRKCZ,PSMD8,RASGRP1,SMAD3,SNX3,SOX4,SPCS3,STX1A,SYT5,TLR7,TOR1A,UBE2J1,VAMP2,VIP,YWHAZ_x000D_
GO:0090277	0.00967703	2.70471	3.59888	9	83	positive regulation of peptide hormone secretion	GO_BP	AACS,ARHGEF7,BAD,C2CD2L,CRH,NNAT,OXCT1,PPP3CB,SOX4_x000D_
GO:0031290	0.00974909	5.54102	0.867199	4	20	retinal ganglion cell axon guidance	GO_BP	EPHB2,EPHB3,PTPRO,SLIT1_x000D_
GO:0042749	0.00974909	5.54102	0.867199	4	20	regulation of circadian sleep/wake cycle	GO_BP	CRH,DRD1,HCRTR1,NLGN1_x000D_
GO:0030431	0.0100645	4.26561	1.34416	5	31	sleep	GO_BP	CRH,DLAT,DRD1,HCRTR1,HTR2A_x000D_
GO:0034314	0.0100645	4.26561	1.34416	5	31	Arp2/3 complex-mediated actin nucleation	GO_BP	ABI2,ACTR3B,ARPC2,ARPC5,ARPC5L_x000D_
GO:0051247	0.0103141	1.33836	65.5169	84	1511	positive regulation of protein metabolic process	GO_BP	ACVR2A,ADCY1,ADCY2,ADCY7,ADCYAP1,ADRA2A,AKAP5,APC,BAD,BDNF,BID,CALM1,CALM3,CAMK1,CAMK2A,CCND2,CDC42,CDK5,CDK5R1,CDK5R2,CLIP3,COPS8,CRH,CSNK2A1,CX3CL1,CYCS,DAB1,DACT1,DDRGK1,DLG4,DUSP6,DUSP7,EEF2,EPHA4,FGF13,FGF9,FKBP1A,GNG3,GRIN2A,GRIN2B,GRM5,HMGCR,HRAS,HSPBP1,HTR2A,IGF1,JTB,LPCAT1,MAPK1,MAPKAPK5,MEF2C,MMD,MTF2,OAZ1,PAK6,PAK7,PDCD2,PDGFRA,PIN1,PINK1,PLCB1,PLK2,PPP5C,PRKCD,PRKCZ,PRR5,PSMD7,PSMD8,P…
GO:0007191	0.0103161	8.3041	0.476959	3	11	adenylate cyclase-activating dopamine receptor signaling pathway	GO_BP	DRD1,GNAL,GNB1_x000D_
GO:0021683	0.0103161	8.3041	0.476959	3	11	cerebellar granular layer morphogenesis	GO_BP	ATP2B2,CBLN1,NRXN1_x000D_
GO:0061003	0.0103161	8.3041	0.476959	3	11	positive regulation of dendritic spine morphogenesis	GO_BP	CUX2,ITPKA,RELN_x000D_
GO:0038095	0.0104952	1.76227	13.6584	23	315	Fc-epsilon receptor signaling pathway	GO_BP	BAD,CALM1,CALM3,CAMK2A,DLG4,DUSP6,DUSP7,FGF9,GRIN2A,GRIN2B,HRAS,MAPK1,MAPKAP1,PDGFRA,PIK3R2,PPP3CB,PPP5C,PSMD7,PSMD8,PSME3,RASGRF1,RASGRP1,UBE2D1_x000D_
GO:0030104	0.0106006	2.86765	3.0352	8	70	water homeostasis	GO_BP	ADCY1,ADCY2,ADCY7,AQP9,CYP26B1,IGF1,NEDD4L,RAB11FIP2_x000D_
GO:0008628	0.0106264	22.1217	0.17344	2	4	hormone-mediated apoptotic signaling pathway	GO_BP	CRH,SST_x000D_
GO:0016080	0.0106264	22.1217	0.17344	2	4	synaptic vesicle targeting	GO_BP	NLGN1,SEPT5_x000D_
GO:0034653	0.0106264	22.1217	0.17344	2	4	retinoic acid catabolic process	GO_BP	CYP26A1,CYP26B1_x000D_
GO:0035106	0.0106264	22.1217	0.17344	2	4	operant conditioning	GO_BP	DRD1,PDE8B_x000D_
GO:0036481	0.0106264	22.1217	0.17344	2	4	intrinsic apoptotic signaling pathway in response to hydrogen peroxide	GO_BP	PINK1,STK25_x000D_
GO:0038026	0.0106264	22.1217	0.17344	2	4	reelin-mediated signaling pathway	GO_BP	RELN,VLDLR_x000D_
GO:0051490	0.0106264	22.1217	0.17344	2	4	negative regulation of filopodium assembly	GO_BP	NRXN1,PRKCD_x000D_
GO:0051835	0.0106264	22.1217	0.17344	2	4	positive regulation of synapse structural plasticity	GO_BP	CAMK1,CDC42_x000D_
GO:0090168	0.0106264	22.1217	0.17344	2	4	Golgi reassembly	GO_BP	STK25,YWHAZ_x000D_
GO:0097113	0.0106264	22.1217	0.17344	2	4	AMPA glutamate receptor clustering	GO_BP	DLG4,NLGN1_x000D_
GO:0097118	0.0106264	22.1217	0.17344	2	4	neuroligin clustering involved in postsynaptic membrane assembly	GO_BP	NRXN1,NRXN2_x000D_
GO:0097476	0.0106264	22.1217	0.17344	2	4	spinal cord motor neuron migration	GO_BP	DAB1,RELN_x000D_
GO:1902065	0.0106264	22.1217	0.17344	2	4	response to L-glutamate	GO_BP	BDNF,HPCA_x000D_
GO:1902805	0.0106264	22.1217	0.17344	2	4	positive regulation of synaptic vesicle transport	GO_BP	NLGN1,TOR1A_x000D_
GO:1903365	0.0106264	22.1217	0.17344	2	4	regulation of fear response	GO_BP	CRH,MEF2C_x000D_
GO:2000821	0.0106264	22.1217	0.17344	2	4	regulation of grooming behavior	GO_BP	DLG4,NRXN1_x000D_
GO:2000969	0.0106264	22.1217	0.17344	2	4	positive regulation of alpha-amino-3-hydroxy-5-methyl-4-isoxazole propionate selective glutamate receptor activity	GO_BP	ARC,RELN_x000D_
GO:2000987	0.0106264	22.1217	0.17344	2	4	positive regulation of behavioral fear response	GO_BP	CRH,MEF2C_x000D_
GO:0090316	0.0109584	1.86971	10.6665	19	246	positive regulation of intracellular protein transport	GO_BP	AKAP5,BAP1,CAMK1,CAMK4,CDC42,CDK5,CDK5R1,DACT1,FAM20B,HPCA,IGF1,OAZ1,PIK3R2,PINK1,PPP3CB,PSMD8,SMAD3,TLR7,VAMP2_x000D_
GO:0098602	0.0110074	1.47407	32.4766	46	749	single organism cell adhesion	GO_BP	APC,ARHGEF7,ARPC2,ASTN1,BAD,BCL11A,CAMK4,CDC42,CDH10,CDH9,CDK5R1,CORO1A,CTNND2,CX3CL1,CXADR,CXCL12,CYP26B1,DAB1,DUSP3,EGR1,EGR3,EPHB3,FKBP1A,ICAM5,IGF1,JAM2,LAMB1,LIG4,MAFB,MAPKAP1,METAP1,NLGN1,NLGN4X,NRXN1,NRXN2,NRXN3,PDGFRA,PIP5K1C,PPP3CB,PRKCD,PRKCZ,PVRL1,RAP2B,RASGRP1,SMAD3,SOX4_x000D_
GO:0014074	0.0110084	2.17787	6.33055	13	146	response to purine-containing compound	GO_BP	AACS,AQP9,CRHBP,EGR1,EGR3,GNAL,HMGCS1,NDUFS4,P2RX5,PDE2A,PTPRN,TRPC3,WNT10B_x000D_
GO:0098609	0.0115	1.43585	37.6798	52	869	cell-cell adhesion	GO_BP	APC,ASTN1,BAD,BCL11A,CAMK4,CBLN1,CD200,CDC42,CDH10,CDH11,CDH12,CDH8,CDH9,CDK5R1,CORO1A,CTNND2,CX3CL1,CXADR,CXCL12,CYP26B1,DAB1,DUSP3,EGR1,EGR3,EPHB3,FKBP1A,ICAM5,IGF1,JAM2,LAMB1,LIG4,MAFB,MAPKAP1,METAP1,NLGN1,NLGN4X,NRXN1,NRXN2,NRXN3,PCDH11X,PCDH7,PCDH8,PDGFRA,PIP5K1C,PPP3CB,PRKCD,PRKCZ,PVRL1,RAP2B,RASGRP1,SMAD3,SOX4_x000D_
GO:0022400	0.0115127	4.10737	1.38752	5	32	regulation of rhodopsin mediated signaling pathway	GO_BP	CALM1,CALM3,GNB1,METAP1,PPEF1_x000D_
GO:0097285	0.011585	1.6332	18.5147	29	427	cell-type specific apoptotic process	GO_BP	AGAP2,AGRN,BDNF,BID,CAMK2A,CDC34,CDC42,CDK5,CDK5R1,CHL1,CORO1A,CXCL12,EGR1,GABRA5,GABRB3,GNB1,HMGCR,HRAS,IGF1,LIG4,MEF2C,PIN1,PINK1,PRKCD,PRKCI,SCG2,SCN2A,SET,TOX3_x000D_
GO:0045979	0.0116376	5.21475	0.910559	4	21	positive regulation of nucleoside metabolic process	GO_BP	HTR2A,IGF1,PID1,PINK1_x000D_
GO:0097503	0.0116376	5.21475	0.910559	4	21	sialylation	GO_BP	ST6GAL1,ST8SIA2,ST8SIA4,ST8SIA5_x000D_
GO:0001933	0.0117304	2.23947	5.69007	12	134	negative regulation of protein phosphorylation	GO_BP	ADARB1,APC,CALM1,CALM3,CAMK2N1,CDKN2D,DACT1,DRD1,DUSP14,DUSP3,DUSP6,DUSP7,DUSP8,HMGCR,IGF1,LMO3,MAPK8IP1,PID1,PIN1,PINK1,PKIG,PMEPA1,PPM1E,PPP1R1A,PPP5C,PRKCD,PRKCZ,PTPRJ,PTPRR,RGS14,RGS4,SMAD3,SPRED2,TRIB2,UBE2B,ZNF675_x000D_
GO:0043279	0.0118142	3.07521	2.49402	7	58	response to alkaloid	GO_BP	BAD,BCHE,CDK5,CHRNA2,CHRNA4,CNR1,CRH,CRHBP,DRD1,EGR1,GNAL,GRIN2A,HOMER1,HTR2A,PPP5C,TAC1_x000D_
GO:0008643	0.0118251	2.0272	7.80479	15	180	carbohydrate transport	GO_BP	AQP9,ARPP19,CLIP3,DRD1,EDNRA,IGF1,PID1,PIK3R2,PLS1,PRKCB,PRKCI,PRKCZ,RTN2,SLC23A2,SLC35B1_x000D_
GO:0009124	0.0120824	2.59883	3.72896	9	86	nucleoside monophosphate biosynthetic process	GO_BP	AMPD2,ATP5C1,ATP5G3,DCK,PID1,PINK1,PRPS2,RFK,UCK2_x000D_
GO:0008154	0.0120974	2.08028	7.11103	14	164	actin polymerization or depolymerization	GO_BP	ABI2,ACTR3B,ARPC2,ARPC5,ARPC5L,CAPZA2,CDC42EP3,CORO1A,CXCL12,FHOD3,MICAL2,PRKCD,SHROOM2,TMOD2_x000D_
GO:0035249	0.012237	4.03167	1.40685	5	33	synaptic transmission, glutamatergic	GO_BP	CDH8,CDK5,CNR1,DRD1,GRIA4,GRIK1,GRIK3,GRIN2A,GRM2,GRM3,GRM5,GRM7,HTR2A,MEF2C,NLGN1,NRXN1,RELN,SLC17A7,UNC13A_x000D_
GO:0007157	0.0125479	3.41448	1.9512	6	45	heterophilic cell-cell adhesion via plasma membrane cell adhesion molecules	GO_BP	CBLN1,CD200,CXADR,NLGN1,NRXN1,PVRL1_x000D_
GO:1903829	0.012626	2.76959	3.12793	8	73	positive regulation of cellular protein localization	GO_BP	AKAP5,BAD,BAP1,BECN1,BID,CAMK1,CAMK4,CDC42,CDK5,CDK5R1,CLIP3,DACT1,FAM20B,HPCA,IGF1,NRXN1,OAZ1,PIK3R2,PINK1,PLS1,PPP3CB,PRKCI,PSMD8,SMAD3,TLR7,VAMP2,YWHAZ_x000D_
GO:0048265	0.0130963	3.96042	1.43088	5	33	response to pain	GO_BP	CRH,GRIK1,GRIN2B,RELN,TAC1_x000D_
GO:0014059	0.0132321	7.39934	0.519088	3	12	regulation of dopamine secretion	GO_BP	CHRNA4,CNR1,CXCL12,HTR2A,PINK1_x000D_
GO:0043084	0.0133173	7.38095	0.520319	3	12	penile erection	GO_BP	ACVR2A,CNR1,VIP_x000D_
GO:0048875	0.0133173	7.38095	0.520319	3	12	chemical homeostasis within a tissue	GO_BP	HOMER1,LPCAT1,PTHLH_x000D_
GO:0055015	0.0133173	7.38095	0.520319	3	12	ventricular cardiac muscle cell development	GO_BP	FHL2,MEF2A,MYH10_x000D_
GO:1903725	0.0134798	2.98941	2.55824	7	59	regulation of phospholipid metabolic process	GO_BP	CCKBR,CDC42,HTR2A,LPCAT1,PDGFRA,PIK3R2,PRKCD_x000D_
GO:0046928	0.0135518	4.94656	0.949918	4	22	regulation of neurotransmitter secretion	GO_BP	CAMK2A,CPLX3,MEF2C,NLGN1,RIMS1,SEPT5,STX1A,UNC13A_x000D_
GO:0007565	0.0136032	1.99061	7.93487	15	183	female pregnancy	GO_BP	ADCY7,ADCYAP1,ADRA2A,AKAP5,CNR1,CRH,CRHBP,CTSB,LAMB1,MMP2,NPPA,PNOC,PTGIS,PTHLH,TAC3_x000D_
GO:0048518	0.0136083	1.29294	86.7078	106	2236	positive regulation of biological process	GO_BP	AACS,ABCD2,ABI2,ABR,ACTA1,ACTR3B,ACVR2A,ADARB1,ADCY1,ADCY2,ADCY7,ADCYAP1,ADRA1D,ADRA2A,AGAP2,AGRN,AKAP5,APC,ARC,ARHGAP10,ARHGAP32,ARHGAP33,ARHGAP44,ARHGDIG,ARHGEF7,ARHGEF9,ARNTL,ARNTL2,ARPC2,ARPC5,ARPC5L,ARPP19,ASAP1,ASAP2,ATP2B2,ATP6AP2,AZIN1,BAD,BAP1,BCL11A,BDNF,BECN1,BICD1,BID,C12orf4,C2CD2L,CA7,CACNA1G,CACNA1H,CACNB2,CACNB3,CALM1,CALM3,CAMK1,CAMK2A,CAMK4,CAMKK2,CAMTA2,CASK,CBLN1,CCKBR,CCND2,C…
GO:0021697	0.0137458	4.92473	0.953919	4	22	cerebellar cortex formation	GO_BP	ATP2B2,CBLN1,CDK5,NRXN1_x000D_
GO:0030517	0.0137458	4.92473	0.953919	4	22	negative regulation of axon extension	GO_BP	BCL11A,CDK5,CDK5R1,RTN4_x000D_
GO:0051953	0.0137458	4.92473	0.953919	4	22	negative regulation of amine transport	GO_BP	ADRA2A,CNR1,CRH,GRM7_x000D_
GO:0048634	0.0138595	2.39175	4.46607	10	103	regulation of muscle organ development	GO_BP	ARNTL,BDNF,CYP26B1,FGF9,HDAC9,HMGCR,MEF2C,PIN1,SMAD3,WNT10B_x000D_
GO:1901861	0.0138595	2.39175	4.46607	10	103	regulation of muscle tissue development	GO_BP	ARNTL,BDNF,CYP26B1,FGF9,HDAC9,HMGCR,MEF2C,PIN1,SMAD3,WNT10B_x000D_
GO:0016192	0.0145465	1.34094	56.6281	73	1306	vesicle-mediated transport	GO_BP	ABR,ADRA2A,ARC,ARF3,ARF5,ARHGAP44,ARL4C,ARPC2,ARPC5,BECN1,BICD1,C12orf4,CACNA1G,CACNA1H,CALM1,CALM3,CALU,CDC42,CDK16,CDK5,CDK5R2,CLASP2,CLIP3,CORO1A,CPLX3,CPNE6,CRHBP,CYTH3,DLG4,DOPEY2,EXPH5,GULP1,HRAS,ICAM5,IGF1,LYPLA1,MAPK1,MAPK8IP1,MYH10,MYO1B,NCALD,NEDD4L,NLGN1,NLGN4X,PIK3R2,PINK1,PIP5K1C,PLCB1,PPP3CB,PRKCD,PRKCI,RAB11FIP2,RAB15,RAB6A,RAB6B,RALA,RASGRP1,RIMS1,SCG3,SEPT5,SMPD3,SNX2,SNX3,SPON2,…
GO:0042981	0.0147024	1.33032	60.227	77	1389	regulation of apoptotic process	GO_BP	ABR,AGAP2,AGRN,APC,ARHGAP10,ARHGEF7,ARHGEF9,BAD,BAG1,BDNF,BECN1,BID,CAMK2A,CDC34,CDC42,CDK5,CDK5R1,CDKN2D,CHL1,CLIP3,CNR1,CORO1A,CREB3L1,CSNK2A1,CTSB,CX3CL1,CXCL12,CYCS,DUSP6,EGR1,EGR3,FGD1,FHL2,FRZB,FZD3,GABRA5,GABRB3,GRK5,HMGCR,HRAS,IGF1,LIG4,MAPK8IP1,MEF2C,NDUFS3,PAK6,PAK7,PDCD2,PIN1,PINK1,PLK2,PPP1CA,PRKCD,PRKCI,PRKCZ,PSMD7,PSMD8,PSME3,PTGIS,RARB,RTN4,SCG2,SERINC3,SERPINB2,SET,SIAH2,SMAD3,SOX…
GO:0061045	0.0147071	2.93282	2.6016	7	60	negative regulation of wound healing	GO_BP	CASK,CLASP2,HMGCR,PDGFRA,PRKCD,SERPINB2,SMAD3_x000D_
GO:1903649	0.0150395	1.59615	18.9049	29	436	regulation of cytoplasmic transport	GO_BP	AKAP5,BAP1,CALM1,CALM3,CAMK1,CAMK4,CDK5,CORO1A,DACT1,DRD1,DYRK2,FAM20B,IGF1,LYPLA1,MAPK1,P2RX5,PDE2A,PIK3R2,PINK1,PKIG,PPP3CB,PSMD8,SMAD3,SNX3,SOX4,TLR7,TRPC3,UBE2J1,YIPF5_x000D_
GO:0006694	0.0150409	2.08306	6.59071	13	152	steroid biosynthetic process	GO_BP	ACOT8,C14orf1,CACNA1H,CRH,CYP46A1,HMGCR,HMGCS1,INSIG2,NSDHL,PDE8B,SQLE,SRD5A1,TM7SF2_x000D_
GO:0070509	0.0151589	3.25878	2.03123	6	47	calcium ion import	GO_BP	CACNA1G,CACNA1H,CACNB2,CASK,CDK5,CRH,CXCL12,HOMER1,SLN_x000D_
GO:0000186	0.0152674	1.83432	10.2763	18	237	activation of MAPKK activity	GO_BP	CALM1,CALM3,CAMK2A,DLG4,DUSP6,DUSP7,FGF9,GRIN2A,GRIN2B,HRAS,MAPK1,PDGFRA,PPP5C,PSMD7,PSMD8,PSME3,RASGRF1,RASGRP1_x000D_
GO:0007264	0.0153628	1.7429	12.579	21	303	small GTPase mediated signal transduction	GO_BP	ABI2,ABR,ADRA2A,AGAP2,ARF3,ARF5,ARHGAP10,ARHGAP32,ARHGAP33,ARHGAP44,ARHGDIG,ARHGEF7,ARHGEF9,ARL15,ARL4C,ARL4D,ARPC2,ARPC5,CALM1,CALM3,CAMK2A,CDC42,CDC42EP3,CLASP2,CYTH3,DAB1,DGKZ,DLG4,DUSP6,DUSP7,FGD1,FGF9,FMNL1,GNB1,GRIN2A,GRIN2B,HRAS,IGF1,IQSEC2,KIF2A,MAPK1,MAPKAP1,MAPKAPK5,MYH10,MYL12B,PAK6,PAK7,PDGFRA,PIK3R2,PLK2,PPP5C,PSMD7,PSMD8,PSME3,RAB15,RAB36,RAB40B,RAB40C,RAB6A,RAB6B,RALA,RAP1GAP2,RAP2…
GO:0031401	0.0153711	1.36618	47.916	63	1113	positive regulation of protein modification process	GO_BP	ACVR2A,ADCY1,ADCY2,ADCY7,ADCYAP1,ADRA2A,AKAP5,BDNF,CALM1,CALM3,CAMK1,CAMK2A,CCND2,CDC42,CDK5,CDK5R1,CDK5R2,CLIP3,COPS8,CRH,CX3CL1,DAB1,DDRGK1,DLG4,DUSP6,DUSP7,EPHA4,FGF13,FGF9,FKBP1A,GNG3,GRIN2A,GRIN2B,GRM5,HMGCR,HRAS,HSPBP1,HTR2A,IGF1,JTB,MAPK1,MAPKAPK5,MEF2C,MMD,MTF2,PAK6,PAK7,PDGFRA,PIN1,PINK1,PLCB1,PPP5C,PRKCD,PRKCZ,PRR5,PSMD7,PSMD8,PSME3,RAP2B,RASGRF1,RASGRP1,RELN,SMAD3,SOX4,STK24,STK25,TOM1…
GO:0046785	0.0153848	3.2475	2.03792	6	47	microtubule polymerization	GO_BP	APC,CLASP2,CLIP3,FGF13,TUBG1,TUBGCP4_x000D_
GO:0061077	0.0153848	3.2475	2.03792	6	47	chaperone-mediated protein folding	GO_BP	BAG1,CSNK2A1,FKBP11,FKBP1A,TOR1A,TTC9_x000D_
GO:0019220	0.0154238	1.38869	42.6859	57	1041	regulation of phosphate metabolic process	GO_BP	ACVR2A,ADARB1,ADCY1,ADCY2,ADCY7,ADCYAP1,ADRA2A,AKAP5,APC,ARPP19,ATP6AP2,BAD,BDNF,CALM1,CALM3,CAMK1,CAMK2A,CAMK2N1,CAMKK2,CCKBR,CCND2,CDC42,CDC6,CDK5,CDK5R1,CDK5R2,CDKN2D,CLIP3,COPS8,CRH,CX3CL1,DAB1,DACT1,DDRGK1,DLG2,DLG3,DLG4,DRD1,DUSP14,DUSP3,DUSP6,DUSP7,DUSP8,EDNRA,ENSA,EPHA4,FGF13,FGF9,FKBP1A,GABBR2,GNAL,GNG3,GRIN2A,GRIN2B,GRM2,GRM3,GRM5,GRM7,HMGCR,HPCA,HRAS,HTR2A,IGF1,JTB,LMO3,LPCAT1,MAPK1,MA…
GO:0048488	0.0159415	4.67807	0.994677	4	23	synaptic vesicle endocytosis	GO_BP	CDK5,NLGN1,NLGN4X,PIP5K1C,SYT5,TOR1A_x000D_
GO:0022410	0.0160815	4.66524	0.997279	4	23	circadian sleep/wake cycle process	GO_BP	CRH,DRD1,HCRTR1,NLGN1_x000D_
GO:1901020	0.0160815	4.66524	0.997279	4	23	negative regulation of calcium ion transmembrane transporter activity	GO_BP	ADRA2A,CALM1,CALM3,SLN_x000D_
GO:0071417	0.0166172	2.12433	5.9672	12	142	cellular response to organonitrogen compound	GO_BP	ADCY1,ADCY2,ADCY7,AKAP5,AQP9,ATP6V0B,ATP6V0D1,BAD,BDNF,CALM1,CALM3,CAMK2A,COL5A2,CRH,CRHBP,DLG4,DRD1,DUSP6,DUSP7,EGR1,EGR3,EIF4G1,FGF9,GABRB3,GNB1,GNG3,GNG4,GNG7,GRIN2A,GRIN2B,HDAC9,HRAS,KLF10,MAPK1,MEF2C,MMP2,PDE2A,PDGFRA,PID1,PIK3R2,PPP5C,PRKCB,PRKCD,PRKCI,PRKCZ,PSMD7,PSMD8,PSME3,RASGRF1,RASGRP1,SOCS7,SSTR1,VAMP2,VLDLR,WNT10B_x000D_
GO:0003298	0.0167631	6.64244	0.563679	3	13	physiological muscle hypertrophy	GO_BP	NPPA,PIN1,SORBS2_x000D_
GO:0007183	0.0167631	6.64244	0.563679	3	13	SMAD protein complex assembly	GO_BP	FKBP1A,PMEPA1,SMAD3_x000D_
GO:0010801	0.0167631	6.64244	0.563679	3	13	negative regulation of peptidyl-threonine phosphorylation	GO_BP	CALM1,CALM3,SPRED2_x000D_
GO:0031274	0.0167631	6.64244	0.563679	3	13	positive regulation of pseudopodium assembly	GO_BP	APC,CDC42,CDC42EP3_x000D_
GO:0061049	0.0167631	6.64244	0.563679	3	13	cell growth involved in cardiac muscle cell development	GO_BP	NPPA,PIN1,SORBS2_x000D_
GO:0089711	0.0167631	6.64244	0.563679	3	13	L-glutamate transmembrane transport	GO_BP	SLC17A7,SLC1A1,SLC1A6_x000D_
GO:0051961	0.0167797	1.84974	9.62591	17	222	negative regulation of nervous system development	GO_BP	ASAP1,BCL11A,BDNF,CDK5,CDK5R1,DAB1,EPHA4,EPHB2,FGF13,NLGN1,OLFM1,PLK2,PTPRO,RAP1GAP2,RTN4,SLIT1,ULK2_x000D_
GO:0006066	0.0168037	1.62499	16.6502	26	384	alcohol metabolic process	GO_BP	BCHE,C14orf1,CACNA1H,CALM1,CALM3,CYP46A1,DHRS9,DPM2,HMGCR,HMGCS1,IGF1,INPP4A,INSIG2,ITPKA,LIPC,LPCAT1,LPCAT3,NSDHL,PLCB1,PLCB4,PRKCD,SMPD3,SQLE,TM7SF2,TPI1,VLDLR_x000D_
GO:0002768	0.0169244	1.53187	22.3737	33	516	immune response-regulating cell surface receptor signaling pathway	GO_BP	ARPC2,ARPC5,BAD,CACNB3,CALM1,CALM3,CAMK2A,CDC42,DLG4,DUSP3,DUSP6,DUSP7,FGF9,GRIN2A,GRIN2B,HRAS,MAPK1,MAPKAP1,MEF2C,PDGFRA,PIK3R2,PPP3CB,PPP5C,PRKCB,PRKCD,PSMD7,PSMD8,PSME3,PTPRJ,RASGRF1,RASGRP1,RFTN1,UBE2D1_x000D_
GO:0021517	0.0169576	3.16998	2.08128	6	48	ventral spinal cord development	GO_BP	DAB1,LMO4,RELN,SOX4,VLDLR,ZC4H2_x000D_
GO:0035094	0.0169576	3.16998	2.08128	6	48	response to nicotine	GO_BP	BAD,CHRNA2,CHRNA4,CNR1,DRD1,HOMER1_x000D_
GO:0072659	0.0169627	1.88755	8.88879	16	205	protein localization to plasma membrane	GO_BP	CLASP2,CLIP3,FGF13,LYPLA1,NRXN1,PID1,PLS1,PRKCI,PRKCZ,PRKG2,RAB15,RAB40B,RAB40C,SCN3B,TSPAN14,VAMP2_x000D_
GO:0010694	0.0172039	14.7469	0.2168	2	5	positive regulation of alkaline phosphatase activity	GO_BP	MEF2C,SMAD3_x000D_
GO:0010841	0.0172039	14.7469	0.2168	2	5	positive regulation of circadian sleep/wake cycle, wakefulness	GO_BP	CRH,NLGN1_x000D_
GO:0030240	0.0172039	14.7469	0.2168	2	5	skeletal muscle thin filament assembly	GO_BP	ACTA1,TCAP_x000D_
GO:0051343	0.0172039	14.7469	0.2168	2	5	positive regulation of cyclic-nucleotide phosphodiesterase activity	GO_BP	CALM1,CALM3_x000D_
GO:0070327	0.0172039	14.7469	0.2168	2	5	thyroid hormone transport	GO_BP	CRYM,SLC16A2_x000D_
GO:0071873	0.0172039	14.7469	0.2168	2	5	response to norepinephrine	GO_BP	BDNF,EGR1_x000D_
GO:0090091	0.0172039	14.7469	0.2168	2	5	positive regulation of extracellular matrix disassembly	GO_BP	CLASP2,FSCN1_x000D_
GO:0097106	0.0172039	14.7469	0.2168	2	5	postsynaptic density organization	GO_BP	NRXN1,NRXN2_x000D_
GO:1902267	0.0172039	14.7469	0.2168	2	5	regulation of polyamine transmembrane transport	GO_BP	AZIN1,OAZ1_x000D_
GO:1904322	0.0172039	14.7469	0.2168	2	5	cellular response to forskolin	GO_BP	ADCY1,ADCY2_x000D_
GO:2000344	0.0172039	14.7469	0.2168	2	5	positive regulation of acrosome reaction	GO_BP	CACNA1H,PLCB1_x000D_
GO:2001171	0.0172039	14.7469	0.2168	2	5	positive regulation of ATP biosynthetic process	GO_BP	PID1,PINK1_x000D_
GO:0043393	0.0174077	2.11024	6.00799	12	139	regulation of protein binding	GO_BP	ARHGEF7,BTBD1,CAMK1,CDC42,CDK5,CRTAC1,FKBP1A,GREM2,HOPX,MEF2C,PLK2,PLXND1,PRKCD,PRMT8,PTPRF_x000D_
GO:0060041	0.0177996	2.10313	6.02703	12	139	retina development in camera-type eye	GO_BP	APC,CALB1,FJX1,GNB1,GPM6A,HPCA,LPCAT1,MYH10,PDGFRA,PROM1,PVRL1,RARB_x000D_
GO:0072359	0.0181239	1.39439	38.6771	52	892	circulatory system development	GO_BP	ADAM19,CDC42,CX3CL1,CXADR,CXCL12,DUSP6,EDNRA,EGR1,EGR3,EPHB2,EPHB3,FGF12,FGF9,FHL2,FHOD3,FKBP1A,HDAC9,HOPX,IGF1,LMO4,MAPK1,MEF2A,MEF2C,MEF2D,MICAL2,MMP2,MYH10,NPPA,NPY1R,NRXN1,NRXN3,NSDHL,OLFM1,OXCT1,PDGFRA,PIN1,PLXDC1,PLXND1,PPP3CB,PRKCB,PTGIS,PTPRJ,RARB,RTN4,SCG2,SMAD3,SMARCA2,SORBS2,SOX4,TCAP,THSD7A,VLDLR_x000D_
GO:0006695	0.0186375	3.09607	2.12464	6	49	cholesterol biosynthetic process	GO_BP	HMGCR,HMGCS1,INSIG2,NSDHL,SQLE,TM7SF2_x000D_
GO:0048641	0.0186375	3.09607	2.12464	6	49	regulation of skeletal muscle tissue development	GO_BP	ARNTL,CYP26B1,HDAC9,HMGCR,MEF2C,WNT10B_x000D_
GO:0070936	0.0186375	3.09607	2.12464	6	49	protein K48-linked ubiquitination	GO_BP	CDC34,NEDD4L,UBE2B,UBE2D1,UBE2G1,UBE2K_x000D_
GO:0007214	0.0186515	4.4317	1.04064	4	24	gamma-aminobutyric acid signaling pathway	GO_BP	BDNF,GABBR2,GABRA4,GABRA5_x000D_
GO:0034047	0.0186515	4.4317	1.04064	4	24	regulation of protein phosphatase type 2A activity	GO_BP	ARPP19,ENSA,PPP2R5C,SET_x000D_
GO:0050435	0.0186515	4.4317	1.04064	4	24	beta-amyloid metabolic process	GO_BP	APEH,BECN1,OLFM1,UNC13A_x000D_
GO:0060343	0.0186515	4.4317	1.04064	4	24	trabecula formation	GO_BP	FHL2,FKBP1A,MMP2,WNT10B_x000D_
GO:0007019	0.0187105	3.57648	1.56096	5	36	microtubule depolymerization	GO_BP	APC,CLASP2,FGF13,KIF2A,STMN4_x000D_
GO:0030111	0.0187794	1.70545	12.8345	21	296	regulation of Wnt signaling pathway	GO_BP	APC,ARNTL,ATP6AP2,CSNK2A1,CTNND2,DACT1,DKK2,DLX5,EGR1,FGF9,FRZB,NLK,PSMD7,PSMD8,PSME3,PTPRO,SIAH2,SMAD3,SNX3,SOX4,WNT10B_x000D_
GO:0030705	0.0187994	2.269	4.68287	10	108	cytoskeleton-dependent intracellular transport	GO_BP	BICD1,CDC42,KIF3B,KIF3C,KIF5C,PRKCZ,RAB6A,RASGRP1,SSX2IP,TUBA1A_x000D_
GO:0031333	0.0187994	2.269	4.68287	10	108	negative regulation of protein complex assembly	GO_BP	BCL11A,CAPZA2,CDC42,CLIP3,FHOD3,LMO4,PMEPA1,PRKCD,PRKCZ,TMOD2_x000D_
GO:0019229	0.0188643	2.77518	2.73168	7	63	regulation of vasoconstriction	GO_BP	ADRA1D,ADRA2A,CX3CL1,DRD1,HTR2A,KCNMB2,NPY1R_x000D_
GO:0043087	0.0188856	3.08319	2.12985	6	50	regulation of GTPase activity	GO_BP	ABR,ADCYAP1,AGAP2,AGRN,ARHGAP10,ARHGAP32,ARHGAP33,ARHGAP44,ARHGDIG,ARHGEF7,ARHGEF9,ASAP1,ASAP2,CDC42EP3,CDKL5,CX3CL1,CYTH3,EPHA3,EPHA4,EPHA5,EPHB3,FGD1,GIT1,HRAS,IQSEC2,PDE6D,PIN1,PLCB1,PTPRN2,RAP1GAP2,RAPGEFL1,RASGRF1,RASGRP1,RGS12,RGS14,RGS4,RGS6,RGS7,TBC1D9,TRIO_x000D_
GO:0048813	0.0189233	2.77135	2.73232	7	64	dendrite morphogenesis	GO_BP	AKAP5,BTBD3,CDK5,CDK5R1,CDKL5,CTNND2,CUX2,DACT1,DCX,DLG4,EPHA4,EPHB2,EPHB3,ITPKA,MAP2,MEF2A,NEDD4L,NLGN1,RELN,VLDLR_x000D_
GO:0007204	0.0190912	2.26251	4.69381	10	109	positive regulation of cytosolic calcium ion concentration	GO_BP	ADRA1D,AKAP5,CALM1,CALM3,CCKBR,CORO1A,DLG4,DRD1,EDNRA,GNB1,GNG3,HTR2A,JPH3,MCHR1,MCOLN1,P2RX5,PDGFRA,PTGER3,TAC1,TRPC3_x000D_
GO:0030832	0.0191904	2.01009	6.80751	13	157	regulation of actin filament length	GO_BP	ABI2,ACTR3B,ARPC2,ARPC5,ARPC5L,CAPZA2,CDC42EP3,CORO1A,CXCL12,FHOD3,PRKCD,SHROOM2,TMOD2_x000D_
GO:0051495	0.019382	1.94902	7.54463	14	174	positive regulation of cytoskeleton organization	GO_BP	ABI2,ACTR3B,APC,ARPC2,ARPC5,ARPC5L,BECN1,CDC42EP3,CDK5,CORO1A,HRAS,PPM1E,SMAD3,TAC1_x000D_
GO:0010639	0.0194178	1.69917	12.8779	21	297	negative regulation of organelle organization	GO_BP	APC,CAPZA2,CLASP2,CLIP3,CORO1A,CSNK2A1,DYNC1LI1,FGF13,FHOD3,IGF1,MTF2,NEK2,PID1,PINK1,PRKCD,SET,SHROOM2,TMOD2,TOM1L1,UBE2B,UBE2D1_x000D_
GO:0007492	0.019518	2.53863	3.38208	8	78	endoderm development	GO_BP	ARC,COL5A2,DUSP6,HSBP1,LAMB1,MMP2,PTHLH,SMAD3_x000D_
GO:0043266	0.0199674	3.04211	2.15679	6	50	regulation of potassium ion transport	GO_BP	ADRA2A,AKAP5,DRD1,HTR2A,KCNG1,KCNIP1,NEDD4L,NPPA,PLCB4,VAMP2,VIP_x000D_
GO:0055080	0.019979	1.47443	26.016	37	600	cation homeostasis	GO_BP	ADRA1D,AKAP5,ATP2B2,ATP6V0B,ATP6V0D1,CA7,CALB1,CALB2,CALM1,CALM3,CCKBR,CORO1A,CXCL12,DLG4,DRD1,EDNRA,GNB1,GNG3,HMOX2,HTR2A,JPH3,KCNK3,MCHR1,MCOLN1,NEDD4L,NPY1R,P2RX5,PDGFRA,PRKCB,PTGER3,SLC17A7,SLC24A3,SLC30A3,SLC30A4,SLC4A3,TAC1,TRPC3_x000D_
GO:0007200	0.0203345	2.51691	3.40715	8	79	phospholipase C-activating G-protein coupled receptor signaling pathway	GO_BP	ADRA1D,ADRA2A,BICD1,CCKBR,CHRM2,DRD1,GNB1,GRM5,HOMER1,HTR2A,NPR3,PTGER3_x000D_
GO:0031175	0.0203799	2.23081	4.73501	10	123	neuron projection development	GO_BP	ADCY1,ADCYAP1,AGAP2,AGRN,AKAP5,ALCAM,APC,ARHGEF7,ARPC2,ARPC5,ASAP1,ATXN10,B3GNT2,BCL11A,BDNF,BTBD3,CACNA1G,CACNA1H,CACNB2,CACNB3,CALM1,CALM3,CALU,CAMK1,CAMK2A,CAMSAP1,CDC42,CDH11,CDK16,CDK5,CDK5R1,CDKL5,CHL1,CLASP2,CNR1,CNTN6,COL5A2,CPNE6,CRMP1,CRTAC1,CSNK2A1,CTNND2,CUX2,CXCL12,DAB1,DACT1,DCX,DLG3,DLG4,DLX5,DPYSL4,DUSP6,DUSP7,EFNB3,ENC1,EPHA3,EPHA4,EPHA5,EPHB2,EPHB3,FGF13,FGF9,FLRT1,FZD3,GIT1,GPM…
GO:0005513	0.0206594	6.0382	0.607039	3	14	detection of calcium ion	GO_BP	CALM1,CALM3,KCNMB2_x000D_
GO:0048172	0.0206594	6.0382	0.607039	3	14	regulation of short-term neuronal synaptic plasticity	GO_BP	BDNF,GRIK1,UNC13A_x000D_
GO:0097090	0.0206594	6.0382	0.607039	3	14	presynaptic membrane organization	GO_BP	NLGN1,NLGN4X,NRXN1_x000D_
GO:0072384	0.0206754	3.47403	1.60013	5	37	organelle transport along microtubule	GO_BP	BICD1,CDC42,KIF3B,KIF3C,PRKCZ,RAB6A,RASGRP1_x000D_
GO:0043068	0.0208457	1.48623	24.4116	35	563	positive regulation of programmed cell death	GO_BP	ABR,AGRN,APC,ARHGEF7,ARHGEF9,BAD,BID,CAMK2A,CDC34,CDC42,CDK5,CDK5R1,CLIP3,CNR1,CYCS,DUSP6,EGR1,FGD1,FRZB,HMGCR,MEF2C,PDCD2,PIN1,PINK1,PPP1CA,PRKCD,PRKCI,PTGIS,RARB,SERINC3,SMAD3,SOX4,TRIO,WNT10B,YWHAZ_x000D_
GO:0046326	0.020885	3.46449	1.60432	5	37	positive regulation of glucose import	GO_BP	ARPP19,IGF1,PIK3R2,PRKCI,PRKCZ_x000D_
GO:0001964	0.0214619	4.2204	1.084	4	25	startle response	GO_BP	DRD1,GRIN2B,NRXN1,PENK_x000D_
GO:0010800	0.0214619	4.2204	1.084	4	25	positive regulation of peptidyl-threonine phosphorylation	GO_BP	CALM1,CALM3,MAPK1,UBE2K_x000D_
GO:0015800	0.0214619	4.2204	1.084	4	25	acidic amino acid transport	GO_BP	PRAF2,SLC17A7,SLC1A1,SLC1A6_x000D_
GO:0045844	0.022331	2.95809	2.21136	6	51	positive regulation of striated muscle tissue development	GO_BP	ARNTL,CYP26B1,FGF9,HMGCR,MEF2C,PIN1_x000D_
GO:2000045	0.0228209	2.02282	6.24383	12	144	regulation of G1/S transition of mitotic cell cycle	GO_BP	BID,CDC6,DACT1,DGKZ,MYO16,PID1,PLCB1,PPP2R5C,PSMD7,PSMD8,PSME3,SOX4_x000D_
GO:0051403	0.0230294	1.74536	10.7533	18	248	stress-activated MAPK cascade	GO_BP	CDC42,DACT1,DUSP3,DUSP6,DUSP7,EPHA4,FGF12,HMGCR,HRAS,MAPK1,MAPK8IP1,MEF2A,MEF2C,PINK1,PLCB1,RASGRP1,STK25,ZNF675_x000D_
GO:0045744	0.0230995	3.36402	1.64548	5	38	negative regulation of G-protein coupled receptor protein signaling pathway	GO_BP	ADRA2A,BICD1,GRK5,GRM5,MGRN1,RGS4_x000D_
GO:0090102	0.0232178	3.3593	1.64768	5	38	cochlea development	GO_BP	ATP2B2,FRZB,GABRA5,GABRB3,KCNK3_x000D_
GO:0032465	0.0233489	2.29866	4.16255	9	96	regulation of cytokinesis	GO_BP	BECN1,CALM1,CALM3,CCND2,CDC42,CDC6,GIT1,KIF3B,PIN1_x000D_
GO:0044085	0.0239106	1.23245	104.895	124	2435	cellular component biogenesis	GO_BP	ACTA1,ACTR3B,AGRN,APC,ARHGEF7,ARPC2,ARPC5,ARPC5L,ATP6V0D1,ATXN10,BAD,BCL11A,BDNF,BECN1,BICD1,BID,BSN,CAPZA2,CBLN1,CDC34,CDC40,CDC42,CDC42EP3,CDH10,CDH11,CDH12,CDH8,CDH9,CDK5,CHRNA2,CLASP2,CLIP3,CORO1A,CUX2,DACH1,DCTPP1,DLG4,DRD1,EPHA3,EPHB2,EPHB3,ERI3,FGD1,FGF13,FHOD3,FKBP1A,FLRT1,FSCN1,GPM6A,GRIN2A,HMGCR,HRAS,ISCA1,KCNA4,KCNF1,KCNG1,KCNV1,KIF2A,KIF3B,LDB2,LMO4,LSM4,MAGI1,MEF2A,MEF2C,MRPS11,MYH10…
GO:0008645	0.0239391	2.00749	6.28719	12	145	hexose transport	GO_BP	ARPP19,CLIP3,DRD1,EDNRA,IGF1,PID1,PIK3R2,PLS1,PRKCB,PRKCI,PRKCZ,RTN2_x000D_
GO:0015012	0.0245175	4.02831	1.12736	4	26	heparan sulfate proteoglycan biosynthetic process	GO_BP	EXTL1,GLCE,HS2ST1,XYLT1_x000D_
GO:0060314	0.0245175	4.02831	1.12736	4	26	regulation of ryanodine-sensitive calcium-release channel activity	GO_BP	CALM1,CALM3,FKBP1A,JPH3_x000D_
GO:0045762	0.0247403	11.1412	0.258338	2	6	positive regulation of adenylate cyclase activity	GO_BP	ADCYAP1,AKAP5,CALM1,CALM3,DRD1,EDNRA,GNAL,HPCA,VIP_x000D_
GO:0006029	0.0247863	2.27239	4.20591	9	97	proteoglycan metabolic process	GO_BP	AGRN,B3GAT1,CSPG5,EXTL1,GLCE,HS2ST1,IGF1,UST,XYLT1_x000D_
GO:0045598	0.0247863	2.27239	4.20591	9	97	regulation of fat cell differentiation	GO_BP	ARNTL,CCDC85B,DACT1,FRZB,HTR2A,LMO3,MEX3C,TRIB2,WNT10B_x000D_
GO:0097104	0.0249498	11.0891	0.259497	2	6	postsynaptic membrane assembly	GO_BP	NLGN1,NLGN4X,NRXN1,NRXN2_x000D_
GO:0070727	0.0250069	1.28447	65.3868	81	1508	cellular macromolecule localization	GO_BP	AGRN,AKAP5,APC,ARNTL,BAD,BAP1,BECN1,BICD1,BID,CAMK1,CAMK4,CDC42,CDK5,CDK5R1,CLASP2,CLIP3,DACT1,DLG2,DLG3,DLG4,DRD1,DYRK2,ETV5,EXPH5,FAM20B,FGF13,FGF9,GNPTAB,HPCA,HTR2A,IGF1,LYPLA1,MAPK1,NEDD4L,NEK2,NLGN1,NRXN1,NRXN2,OAZ1,PDE2A,PID1,PIK3R2,PINK1,PIP5K1C,PKIG,PLS1,PPP3CB,PRKCI,PRKCZ,PRKG2,PSMD8,RAB15,RAB36,RAB40B,RAB40C,RAB6A,RAB6B,RELN,RFTN1,RIMS1,RTN2,SCN3B,SEC23IP,SEC61G,SMAD3,SNX2,SNX3,SOX4,SPC…
GO:0007512	0.0250087	5.53466	0.650399	3	15	adult heart development	GO_BP	MEF2D,MYH10,TCAP_x000D_
GO:0040023	0.0250087	5.53466	0.650399	3	15	establishment of nucleus localization	GO_BP	CDC42,MYH10,SLIT1_x000D_
GO:0048308	0.0250087	5.53466	0.650399	3	15	organelle inheritance	GO_BP	MAPK1,STK25,YWHAZ_x000D_
GO:0048679	0.0250087	5.53466	0.650399	3	15	regulation of axon regeneration	GO_BP	EPHA4,PTPRF,STK24_x000D_
GO:0090280	0.0250087	5.53466	0.650399	3	15	positive regulation of calcium ion import	GO_BP	CASK,CRH,CXCL12_x000D_
GO:0001661	0.0250701	11.0594	0.26016	2	6	conditioned taste aversion	GO_BP	DRD1,GRM7_x000D_
GO:0001957	0.0250701	11.0594	0.26016	2	6	intramembranous ossification	GO_BP	MMP2,MN1_x000D_
GO:0006477	0.0250701	11.0594	0.26016	2	6	protein sulfation	GO_BP	TPST2,UST_x000D_
GO:0010666	0.0250701	11.0594	0.26016	2	6	positive regulation of cardiac muscle cell apoptotic process	GO_BP	CAMK2A,HMGCR_x000D_
GO:0010993	0.0250701	11.0594	0.26016	2	6	regulation of ubiquitin homeostasis	GO_BP	PINK1,UBE2K_x000D_
GO:0015846	0.0250701	11.0594	0.26016	2	6	polyamine transport	GO_BP	AZIN1,OAZ1_x000D_
GO:0016115	0.0250701	11.0594	0.26016	2	6	terpenoid catabolic process	GO_BP	CYP26A1,CYP26B1_x000D_
GO:0021853	0.0250701	11.0594	0.26016	2	6	cerebral cortex GABAergic interneuron migration	GO_BP	DRD1,LHX6_x000D_
GO:0021942	0.0250701	11.0594	0.26016	2	6	radial glia guided migration of Purkinje cell	GO_BP	DAB1,SOCS7_x000D_
GO:0021957	0.0250701	11.0594	0.26016	2	6	corticospinal tract morphogenesis	GO_BP	CDH11,EPHA4_x000D_
GO:0031584	0.0250701	11.0594	0.26016	2	6	activation of phospholipase D activity	GO_BP	HPCA,PRKCZ_x000D_
GO:0032914	0.0250701	11.0594	0.26016	2	6	positive regulation of transforming growth factor beta1 production	GO_BP	ATP6AP2,CX3CL1_x000D_
GO:0034498	0.0250701	11.0594	0.26016	2	6	early endosome to Golgi transport	GO_BP	RAB6A,SNX2_x000D_
GO:0042297	0.0250701	11.0594	0.26016	2	6	vocal learning	GO_BP	NRXN1,NRXN2_x000D_
GO:0042321	0.0250701	11.0594	0.26016	2	6	negative regulation of circadian sleep/wake cycle, sleep	GO_BP	CRH,DRD1_x000D_
GO:0045472	0.0250701	11.0594	0.26016	2	6	response to ether	GO_BP	BDNF,CRH_x000D_
GO:0098722	0.0250701	11.0594	0.26016	2	6	asymmetric stem cell division	GO_BP	ETV5,FGF13_x000D_
GO:1900029	0.0250701	11.0594	0.26016	2	6	positive regulation of ruffle assembly	GO_BP	HRAS,NLGN1_x000D_
GO:1903224	0.0250701	11.0594	0.26016	2	6	regulation of endodermal cell differentiation	GO_BP	COL5A2,DUSP6_x000D_
GO:0042692	0.0255019	1.6955	11.6609	19	271	muscle cell differentiation	GO_BP	ACTA1,CACNA1H,CAMK1,CDC42,CXADR,CXCL12,CXCL14,CYP26B1,FHL2,FHOD3,HDAC9,HMGCR,HOMER1,HOPX,IGF1,MEF2A,MEF2C,MYH10,NPPA,PDGFRA,PIN1,PLCB1,RARB,SMARCA2,SORBS2,TCAP,TMOD2,WNT10B_x000D_
GO:0007155	0.0255365	1.49873	21.435	31	505	cell adhesion	GO_BP	ADAM22,ALCAM,APC,ARHGDIG,ARHGEF7,ARPC2,ASTN1,BAD,BCL11A,CAMK4,CASK,CBLN1,CD200,CDC42,CDH10,CDH11,CDH12,CDH8,CDH9,CDK5,CDK5R1,CGREF1,CHL1,CLASP2,CNTN6,CORO1A,CTNND2,CX3CL1,CXADR,CXCL12,CYP26B1,CYTH3,DAB1,DUSP3,EGR1,EGR3,EPB41L4B,EPHA3,EPHA4,EPHB3,FKBP1A,FLRT1,HAPLN1,ICAM5,IGF1,JAM2,LAMB1,LIG4,MAFB,MAGI1,MAPKAP1,METAP1,MYH10,NLGN1,NLGN4X,NRXN1,NRXN2,NRXN3,PCDH11X,PCDH7,PCDH8,PDGFRA,PIP5K1C,PPFIA2,P…
GO:0014888	0.0257126	3.26029	1.69104	5	39	striated muscle adaptation	GO_BP	ACTA1,CAMTA2,NPPA,TCAP,TRPC3_x000D_
GO:0021587	0.0257126	3.26029	1.69104	5	39	cerebellum morphogenesis	GO_BP	ATP2B2,CBLN1,CDK5,DAB1,NRXN1_x000D_
GO:0051592	0.0257962	2.2547	4.23508	9	98	response to calcium ion	GO_BP	ADCY1,BAD,CALM1,CALM3,CPNE6,CRHBP,GRIN2A,HOMER1,KCNMB2,MEF2A,MEF2C,TRPC3_x000D_
GO:1903510	0.0258525	2.05561	5.63679	11	130	mucopolysaccharide metabolic process	GO_BP	AGRN,B3GAT1,B3GNT2,B4GALT2,B4GALT3,CHST2,CSPG5,GLCE,HS2ST1,UST,XYLT1_x000D_
GO:0032268	0.0259113	1.29523	60.1062	75	1423	regulation of cellular protein metabolic process	GO_BP	ACVR2A,ADARB1,ADCY1,ADCY2,ADCY7,ADCYAP1,ADRA2A,AKAP5,APC,ARPP19,ATP6AP2,BAD,BDNF,BID,CALM1,CALM3,CAMK1,CAMK2A,CAMK2N1,CAMKK2,CCND2,CDC42,CDC6,CDK5,CDK5R1,CDK5R2,CDKN2D,CLIP3,COPS8,CRH,CSNK2A1,CX3CL1,CYCS,DAB1,DACT1,DDRGK1,DIO2,DLG2,DLG3,DLG4,DRD1,DUSP14,DUSP3,DUSP6,DUSP7,DUSP8,DYNC1LI1,EEF2,EGR1,EIF4E2,EIF4G1,ENC1,ENSA,EPHA4,ETF1,FGF13,FGF9,FKBP1A,GNG3,GRIN2A,GRIN2B,GRM5,HMGCR,HRAS,HSPBP1,HTR2A,I…
GO:0043069	0.0260721	1.3778	36.0321	48	831	negative regulation of programmed cell death	GO_BP	AGAP2,APC,ARHGAP10,BAD,BAG1,BDNF,BECN1,CDKN2D,CHL1,CORO1A,CREB3L1,CSNK2A1,CX3CL1,CXCL12,EGR1,EGR3,FHL2,FZD3,GABRA5,GABRB3,GRK5,HMGCR,HRAS,IGF1,LIG4,MAPK8IP1,MEF2C,NDUFS3,PAK7,PIN1,PINK1,PLK2,PRKCD,PRKCI,PRKCZ,PSMD7,PSMD8,PSME3,RARB,SCG2,SERPINB2,SET,SIAH2,SMAD3,TOX3,UBE2B,VIP,YWHAZ_x000D_
GO:0010827	0.0262853	2.24671	4.24927	9	98	regulation of glucose transport	GO_BP	ARPP19,CLIP3,IGF1,PID1,PIK3R2,PRKCB,PRKCI,PRKCZ,RTN2_x000D_
GO:0034330	0.0270442	3.88897	1.16045	4	27	cell junction organization	GO_BP	APC,ARHGEF7,CDC42,CDH10,CDH11,CDH12,CDH8,CDH9,CLASP2,CXADR,EPHA3,FSCN1,NLGN4X,PIP5K1C,PRKCI,PTPRJ,PTPRO,PVRL1,SHROOM2,SMAD3_x000D_
GO:0046683	0.0271634	2.03835	5.68015	11	131	response to organophosphorus	GO_BP	AQP9,CRHBP,EGR1,EGR3,NDUFS4,P2RX5,PDE2A,PTPRN,RFC3,TRPC3,WNT10B_x000D_
GO:0090263	0.0271634	2.03835	5.68015	11	131	positive regulation of canonical Wnt signaling pathway	GO_BP	APC,ARNTL,DKK2,DLX5,FGF9,PSMD7,PSMD8,PSME3,SMAD3,SOX4,WNT10B_x000D_
GO:0001666	0.0273065	1.68152	11.7505	19	271	response to hypoxia	GO_BP	BAD,BDNF,CHRNA4,CX3CL1,CXCL12,DRD1,EDNRA,EGR1,GNB1,HMOX2,KCNK3,MMP2,NPPA,PINK1,PRKCB,PTGIS,SMAD3,UBE2D1,VLDLR_x000D_
GO:0051656	0.0273692	1.65657	12.5449	20	291	establishment of organelle localization	GO_BP	BECN1,CDC42,CDK5,CLASP2,CPLX3,KIF3B,MYH10,NLGN1,NLGN4X,PINK1,PIP5K1C,PRKCZ,RASGRP1,RIMS1,SEPT5,SHROOM2,SLIT1,STK25,STX1A,SYT17,SYT5,TOR1A,UNC13A,VAMP2,YWHAZ_x000D_
GO:0007631	0.0274726	2.22734	4.28221	9	99	feeding behavior	GO_BP	BDNF,CCKBR,CNR1,DACH1,DRD1,GRIN2B,GRM7,HCRTR1,MCHR1,NMU,NPY1R_x000D_
GO:0043278	0.0278226	3.85292	1.17072	4	27	response to morphine	GO_BP	CNR1,DRD1,PPP5C,TAC1_x000D_
GO:0098771	0.0278321	1.43476	26.6664	37	615	inorganic ion homeostasis	GO_BP	ADRA1D,AKAP5,ATP2B2,ATP6V0B,ATP6V0D1,CA7,CALB1,CALB2,CALM1,CALM3,CCKBR,CORO1A,CXCL12,DLG4,DRD1,EDNRA,GNB1,GNG3,HMOX2,HTR2A,JPH3,KCNK3,MCHR1,MCOLN1,NEDD4L,NPY1R,P2RX5,PDGFRA,PRKCB,PTGER3,SLC17A7,SLC24A3,SLC30A3,SLC30A4,SLC4A3,TAC1,TRPC3_x000D_
GO:0007189	0.0280899	2.7886	2.32877	6	54	adenylate cyclase-activating G-protein coupled receptor signaling pathway	GO_BP	ADCY1,ADCY2,ADCY7,ADCYAP1,ADRA1D,DRD1,GNAL,GNB1,GPR3,PTHLH,VIP_x000D_
GO:0006833	0.0283725	3.16693	1.7344	5	40	water transport	GO_BP	ADCY1,ADCY2,ADCY7,AQP9,RAB11FIP2_x000D_
GO:0046834	0.0283725	3.16693	1.7344	5	40	lipid phosphorylation	GO_BP	DGKZ,PI4KA,PIK3R2,PIP5K1B,PIP5K1C_x000D_
GO:0051602	0.0283725	3.16693	1.7344	5	40	response to electrical stimulus	GO_BP	AKAP5,BDNF,DCX,EGR1,HPCA_x000D_
GO:0007405	0.0287462	2.77268	2.34144	6	54	neuroblast proliferation	GO_BP	BDNF,CX3CL1,DAGLA,EML1,FGF13,FZD3_x000D_
GO:0051963	0.0287986	5.1808	0.684549	3	16	regulation of synapse assembly	GO_BP	AGRN,BDNF,CBLN1,CUX2,EPHB2,EPHB3,FLRT1,MEF2C,NLGN1,NRXN1,NRXN3,PVRL1,SLIT1,SLITRK3,TPBG_x000D_
GO:0042593	0.0289769	1.79591	8.71535	15	201	glucose homeostasis	GO_BP	AACS,ADRA2A,BAD,C2CD2L,CDK16,CNR1,CRH,EPHA5,HMGCR,NRXN1,OXCT1,PIK3R2,PPP3CB,RAB11FIP2,SOX4_x000D_
GO:0046034	0.0289769	1.79591	8.71535	15	201	ATP metabolic process	GO_BP	AMPD2,ATP5C1,ATP5G3,BAD,BDNF,COX8A,CYCS,GUK1,HTR2A,IGF1,NDUFS3,NDUFS4,PID1,PINK1,TPI1_x000D_
GO:1901564	0.0290054	1.2584	75.0363	91	1757	organonitrogen compound metabolic process	GO_BP	AASDHPPT,ADCY1,ADCY2,ADCY7,ADCYAP1,ADRA2A,AGRN,AKAP5,AMPD2,APEH,ARG2,ATP2B2,ATP5C1,ATP5G3,ATP6AP2,AZIN1,B3GAT1,B3GNT2,B4GALNT1,B4GALT2,B4GALT3,BAD,BCHE,BDNF,BECN1,CALM1,CALM3,CASK,CHST2,COX8A,CRH,CRYM,CSPG5,CYCS,DALRD3,DCK,DIO2,DLG2,DLG3,DLG4,DRD1,EDNRA,EEF2,EIF4E2,EIF4G1,ENC1,ETF1,EXTL1,GABBR2,GAD1,GDAP1L1,GGCT,GLCE,GNAL,GRM2,GRM3,GRM7,GUK1,HMGCR,HMOX2,HPCA,HS2ST1,HTR2A,IGF1,ITPA,LARGE,LIPC,LPCA…
GO:0008344	0.029028	2.33732	3.64224	8	84	adult locomotory behavior	GO_BP	ADAM22,CHL1,CXCL12,DAB1,DRD1,EFNB3,EPHA4,FGF12_x000D_
GO:1903524	0.029028	2.33732	3.64224	8	84	positive regulation of blood circulation	GO_BP	ADRA1D,ADRA2A,HTR2A,NPPA,NPY1R,SCN3B,SLC1A1,VIP_x000D_
GO:0009894	0.029416	1.4019	30.2219	41	697	regulation of catabolic process	GO_BP	ABCD2,ADRA2A,AGAP2,APC,ARNTL,AZIN1,BAD,BECN1,CDC42,CDC6,CNR1,CSNK2A1,DACT1,DDRGK1,DYNC1LI1,FBXL2,HSPBP1,HTR2A,IGF1,LPCAT1,NEDD4L,OAZ1,PIK3R2,PINK1,PLK2,PPP1CA,PRKCD,PSMD7,PSMD8,PSME3,PTPN3,SMAD3,SNX3,TRIB2,UBE2D1,UBE2J1,UBE2K,ULK2,USP32,VIP,WNT10B_x000D_
GO:0050775	0.02954	5.12756	0.691316	3	16	positive regulation of dendrite morphogenesis	GO_BP	AKAP5,CDKL5,CUX2,EPHA4,ITPKA,RELN_x000D_
GO:0030322	0.0298102	5.1086	0.693759	3	16	stabilization of membrane potential	GO_BP	KCNK1,KCNK12,KCNK3_x000D_
GO:0032515	0.0298102	5.1086	0.693759	3	16	negative regulation of phosphoprotein phosphatase activity	GO_BP	FKBP1A,PPP1R11,PPP4R4_x000D_
GO:0051532	0.0298102	5.1086	0.693759	3	16	regulation of NFAT protein import into nucleus	GO_BP	AKAP5,DYRK2,PPP3CB_x000D_
GO:0070498	0.0298102	5.1086	0.693759	3	16	interleukin-1-mediated signaling pathway	GO_BP	EGR1,PLCB1,ZNF675_x000D_
GO:0009199	0.0300549	1.74958	9.52646	16	220	ribonucleoside triphosphate metabolic process	GO_BP	AMPD2,ATP5C1,ATP5G3,BAD,BDNF,COX8A,CYCS,GUK1,HTR2A,IGF1,ITPA,NDUFS3,NDUFS4,PID1,PINK1,TPI1,UCK2_x000D_
GO:0017156	0.0301731	2.73713	2.36727	6	55	calcium ion-dependent exocytosis	GO_BP	ADRA2A,CACNA1G,CACNA1H,CDK5,CDK5R2,PLCB1,PPP3CB,RIMS1,STX1A,SYT17,SYT5,VAMP2_x000D_
GO:0018107	0.0306381	3.09465	1.7691	5	41	peptidyl-threonine phosphorylation	GO_BP	CALM1,CALM3,CDK5,CDK5R1,MAPK1,NLK,PRKCB,PRKCD,SPRED2,UBE2K_x000D_
GO:0032271	0.0306802	3.71985	1.20551	4	28	regulation of protein polymerization	GO_BP	ABI2,ACTR3B,APC,ARPC2,ARPC5,ARPC5L,CAPZA2,CDC42EP3,CLASP2,CLIP3,CORO1A,FHOD3,PINK1,PRKCD,TMOD2_x000D_
GO:0034764	0.0311649	2.17304	4.37935	9	101	positive regulation of transmembrane transport	GO_BP	ARC,AZIN1,CALM1,CALM3,CASK,CRH,CXCL12,NPPA,RELN_x000D_
GO:0032869	0.0311681	2.71298	2.3846	6	56	cellular response to insulin stimulus	GO_BP	ATP6V0B,ATP6V0D1,CALM1,CALM3,CAMK2A,DLG4,DRD1,DUSP6,DUSP7,EGR1,EIF4G1,FGF9,GRIN2A,GRIN2B,HDAC9,HRAS,MAPK1,PDGFRA,PID1,PIK3R2,PPP5C,PRKCB,PRKCD,PRKCI,PRKCZ,PSMD7,PSMD8,PSME3,RASGRF1,RASGRP1,SOCS7,VAMP2,VLDLR_x000D_
GO:0050982	0.0312004	3.07877	1.77776	5	41	detection of mechanical stimulus	GO_BP	ANO3,ATP2B2,GRIN2B,HTR2A,TCAP_x000D_
GO:0051954	0.0313802	3.69215	1.21408	4	28	positive regulation of amine transport	GO_BP	CXCL12,GRIK1,PINK1,STX1A_x000D_
GO:0044772	0.032058	1.48718	20.1624	29	465	mitotic cell cycle phase transition	GO_BP	APC,ARPP19,BID,CAMK2A,CCNA1,CDC34,CDC6,CDKN2D,CLASP2,CSNK2A1,DACT1,DGKZ,ENSA,MAD2L1BP,MYO16,NEK2,PID1,PLCB1,PLK2,PPP2R5C,PSMD7,PSMD8,PSME3,SOX4,TUBA1A,TUBG1,TUBGCP4,UBE2D1,WNT10B_x000D_
GO:0060402	0.0323651	2.0576	5.11647	10	118	calcium ion transport into cytosol	GO_BP	AKAP5,CALM1,CALM3,CORO1A,DRD1,HTR2A,JPH3,MCOLN1,P2RX5,TRPC3_x000D_
GO:0033238	0.0328042	2.2771	3.72896	8	86	regulation of cellular amine metabolic process	GO_BP	AZIN1,DRD1,LPCAT1,OAZ1,PRKCD,PSMD7,PSMD8,PSME3_x000D_
GO:0098779	0.0328877	1.97209	5.85359	11	135	mitophagy in response to mitochondrial depolarization	GO_BP	BECN1,CA7,COX8A,CSPG5,GABRA5,HAPLN1,KCNK3,LSM4,MEX3C,P2RX5,PINK1_x000D_
GO:0043407	0.0331885	3.02108	1.8064	5	42	negative regulation of MAP kinase activity	GO_BP	DUSP14,DUSP3,DUSP6,DUSP7,DUSP8,HMGCR,PRKCD,PTPRJ,RGS14,RGS4,SPRED2,ZNF675_x000D_
GO:0050807	0.0333915	3.60688	1.23667	4	29	regulation of synapse organization	GO_BP	AGRN,BDNF,CAMK1,CBLN1,CDC42,CUX2,EPHB2,EPHB3,ETV5,FLRT1,MEF2C,NLGN1,NRXN1,NRXN3,PVRL1,RELN,SLIT1,SLITRK3,TPBG_x000D_
GO:0001101	0.0336532	1.61593	12.8345	20	296	response to acid chemical	GO_BP	AACS,BAD,BCHE,BDNF,CDKN2D,COL5A2,CYP26B1,DRD1,EGR1,EPHA3,GLRA2,GNB1,GRIN2A,HPCA,INSIG2,LANCL2,MMP2,PID1,SST,WNT10B_x000D_
GO:0098662	0.0337335	1.72143	9.66506	16	230	inorganic cation transmembrane transport	GO_BP	ADRA2A,ATP2B2,ATP5C1,ATP5G3,ATP6V0B,ATP6V0D1,CACNA1G,CACNA1H,CACNA2D1,CACNB2,CACNB3,CACNG3,CACNG4,CALM1,CALM3,COX8A,FGF12,FKBP1A,GPM6A,GRIN2B,GRM7,JPH3,KCNA4,KCNF1,KCNG1,KCNIP1,KCNJ6,KCNK1,KCNK12,KCNK3,KCNMB2,KCNN1,KCNQ2,KCNQ3,KCNV1,MCOLN1,NEDD4L,NNT,NPPA,PDE2A,PTPN3,SCN2A,SCN3B,SHROOM2,SLC17A7,SLC24A3,SLC30A3,SLC30A4,SLC8A2,SLN,TRPC3,UQCR11,VAMP2_x000D_
GO:0009144	0.0337999	1.72143	9.66927	16	223	purine nucleoside triphosphate metabolic process	GO_BP	AMPD2,ATP5C1,ATP5G3,BAD,BDNF,COX8A,CYCS,GUK1,HTR2A,IGF1,ITPA,NDUFS3,NDUFS4,PID1,PINK1,TPI1_x000D_
GO:0019226	0.033818	2.42705	3.07856	7	71	transmission of nerve impulse	GO_BP	CACNG3,CACNG4,DRD1,GRM7,KCNMB2,KCNQ2,SCN2A_x000D_
GO:0009116	0.0338698	1.57552	14.4629	22	335	nucleoside metabolic process	GO_BP	AMPD2,ATP5C1,ATP5G3,BAD,BDNF,CASK,COX8A,CYCS,DCK,DLG2,DLG3,DLG4,GUK1,HMGCR,HTR2A,IGF1,MPP2,NDUFS3,NDUFS4,PANK3,PID1,PINK1,PRPS2,SULT4A1,TPI1,UCK2_x000D_
GO:0055012	0.0338826	8.87921	0.302469	2	7	ventricular cardiac muscle cell differentiation	GO_BP	FHL2,MEF2A,MEF2C,MYH10,RARB_x000D_
GO:0031099	0.0339596	1.84212	7.37119	13	170	regeneration	GO_BP	CALU,CHL1,CXCL12,EPHA4,HOPX,IGF1,LARGE,PRMT5,PRPS2,PTPN3,PTPRF,STK24,WNT10B_x000D_
GO:0002692	0.0340168	8.85938	0.303115	2	7	negative regulation of cellular extravasation	GO_BP	ABR,CXCL12,PLCB1_x000D_
GO:0001514	0.0341012	8.84699	0.30352	2	7	selenocysteine incorporation	GO_BP	DIO2,SELT_x000D_
GO:0007100	0.0341012	8.84699	0.30352	2	7	mitotic centrosome separation	GO_BP	KIF3B,NEK2_x000D_
GO:0007185	0.0341012	8.84699	0.30352	2	7	transmembrane receptor protein tyrosine phosphatase signaling pathway	GO_BP	PTPRF,TRIO_x000D_
GO:0014824	0.0341012	8.84699	0.30352	2	7	artery smooth muscle contraction	GO_BP	EDNRA,HTR2A_x000D_
GO:0015851	0.0341012	8.84699	0.30352	2	7	nucleobase transport	GO_BP	AQP9,SLC23A2_x000D_
GO:0021578	0.0341012	8.84699	0.30352	2	7	hindbrain maturation	GO_BP	CDK5R1,CDK5R2_x000D_
GO:0032811	0.0341012	8.84699	0.30352	2	7	negative regulation of epinephrine secretion	GO_BP	ADRA2A,CRH_x000D_
GO:0033603	0.0341012	8.84699	0.30352	2	7	positive regulation of dopamine secretion	GO_BP	CXCL12,PINK1_x000D_
GO:0034201	0.0341012	8.84699	0.30352	2	7	response to oleic acid	GO_BP	AACS,BAD_x000D_
GO:0035360	0.0341012	8.84699	0.30352	2	7	positive regulation of peroxisome proliferator activated receptor signaling pathway	GO_BP	LMO3,PTGIS_x000D_
GO:0035865	0.0341012	8.84699	0.30352	2	7	cellular response to potassium ion	GO_BP	CACNA1H,CRHBP_x000D_
GO:0036289	0.0341012	8.84699	0.30352	2	7	peptidyl-serine autophosphorylation	GO_BP	PINK1,PRKG2_x000D_
GO:0043985	0.0341012	8.84699	0.30352	2	7	histone H4-R3 methylation	GO_BP	PRMT5,PRMT8_x000D_
GO:0045647	0.0341012	8.84699	0.30352	2	7	negative regulation of erythrocyte differentiation	GO_BP	KLF13,MAFB_x000D_
GO:0046826	0.0341012	8.84699	0.30352	2	7	negative regulation of protein export from nucleus	GO_BP	CDK5,SOX4_x000D_
GO:0050966	0.0341012	8.84699	0.30352	2	7	detection of mechanical stimulus involved in sensory perception of pain	GO_BP	GRIN2B,HTR2A_x000D_
GO:0071609	0.0341012	8.84699	0.30352	2	7	chemokine (C-C motif) ligand 5 production	GO_BP	ADCYAP1,TUSC2_x000D_
GO:0071679	0.0341012	8.84699	0.30352	2	7	commissural neuron axon guidance	GO_BP	EPHB2,FZD3_x000D_
GO:2000848	0.0341012	8.84699	0.30352	2	7	positive regulation of corticosteroid hormone secretion	GO_BP	CRH,TAC1_x000D_
GO:0007622	0.0341988	2.99537	1.82112	5	42	rhythmic behavior	GO_BP	CRH,DRD1,HCRTR1,NLGN1,NPAS2_x000D_
GO:0050771	0.0344604	4.77724	0.732146	3	17	negative regulation of axonogenesis	GO_BP	BCL11A,CDK5,CDK5R1,DAB1,EPHB2,FGF13,PTPRO,RTN4,ULK2_x000D_
GO:0010721	0.0345867	1.65754	11.2736	18	260	negative regulation of cell development	GO_BP	ASAP1,BCL11A,BDNF,CDK5,CDK5R1,DAB1,EPHA4,EPHB2,FGF13,FRZB,IGF1,NLGN1,OLFM1,PLK2,PTPRO,RAP1GAP2,RTN4,ULK2_x000D_
GO:0003015	0.0346025	1.7906	8.15167	14	188	heart process	GO_BP	ADRA1D,CACNA1G,CACNA1H,CALM1,CALM3,CDC42,CHRM2,HOPX,MEF2A,NPPA,SCN3B,SLC1A1,TAC1,TCAP_x000D_
GO:0014902	0.0347479	2.12653	4.46607	9	103	myotube differentiation	GO_BP	ACTA1,CACNA1H,CXCL12,CYP26B1,HDAC9,HOMER1,IGF1,MEF2C,WNT10B_x000D_
GO:0051341	0.0348122	2.24813	3.77231	8	87	regulation of oxidoreductase activity	GO_BP	ACVR2A,CALM1,CALM3,CNR1,LYPLA1,NPR3,PRKG2,RFK_x000D_
GO:0021952	0.0348439	4.75552	0.73533	3	17	central nervous system projection neuron axonogenesis	GO_BP	CDH11,DCX,EPHA4,EPHB2,EPHB3_x000D_
GO:0014061	0.0350605	4.7434	0.737119	3	17	regulation of norepinephrine secretion	GO_BP	ADRA2A,CRH,STX1A_x000D_
GO:0031268	0.0350605	4.7434	0.737119	3	17	pseudopodium organization	GO_BP	APC,CDC42,CDC42EP3_x000D_
GO:0034199	0.0350605	4.7434	0.737119	3	17	activation of protein kinase A activity	GO_BP	ADCY1,ADCY2,ADCY7_x000D_
GO:1900120	0.0350605	4.7434	0.737119	3	17	regulation of receptor binding	GO_BP	CRTAC1,GREM2,PTPRF_x000D_
GO:1902259	0.0350605	4.7434	0.737119	3	17	regulation of delayed rectifier potassium channel activity	GO_BP	KCNG1,NPPA,VAMP2_x000D_
GO:2000300	0.0350605	4.7434	0.737119	3	17	regulation of synaptic vesicle exocytosis	GO_BP	NLGN1,SEPT5,STX1A_x000D_
GO:0055007	0.0351581	2.40436	3.10371	7	72	cardiac muscle cell differentiation	GO_BP	CXADR,FHL2,FHOD3,MEF2A,MEF2C,MYH10,NPPA,PDGFRA,PIN1,RARB,SORBS2,TCAP_x000D_
GO:0006099	0.0351926	3.54424	1.25744	4	29	tricarboxylic acid cycle	GO_BP	DLAT,IDH2,NNT,PDHB_x000D_
GO:0007274	0.0351926	3.54424	1.25744	4	29	neuromuscular synaptic transmission	GO_BP	CHRNA2,CHRNA4,EGR3,ETV5_x000D_
GO:0010498	0.0355831	1.48273	19.512	28	450	proteasomal protein catabolic process	GO_BP	APC,ARNTL,CDC34,CDC6,CSNK2A1,DDRGK1,ENC1,FBXL2,HSPBP1,NEDD4L,NEK2,PINK1,PLK2,PPP2R5C,PSMD7,PSMD8,PSME3,SIAH2,TNFAIP1,TOR1A,TRIB2,UBE2B,UBE2D1,UBE2J1,UBE2K,UBE2W,USP32,WNT10B_x000D_
GO:0050880	0.0360493	1.94054	5.94031	11	137	regulation of blood vessel size	GO_BP	ADRA1D,ADRA2A,CX3CL1,DRD1,EDNRA,HMGCR,HTR2A,KCNMB2,NPPA,NPY1R,VIP_x000D_
GO:1903729	0.0361172	2.38956	3.12192	7	72	regulation of plasma membrane organization	GO_BP	CLIP3,LYPLA1,NRXN1,PID1,PLS1,PRKCD,PRKCI_x000D_
GO:1904063	0.0362682	2.60908	2.47152	6	57	negative regulation of cation transmembrane transport	GO_BP	ADRA2A,CALM1,CALM3,FGF12,NEDD4L,SLN_x000D_
GO:0006790	0.0363595	1.54596	15.3928	23	355	sulfur compound metabolic process	GO_BP	ACOT8,ACSL6,AGRN,B3GAT1,B3GNT2,B4GALT2,B4GALT3,CHST2,CSPG5,DLAT,EXTL1,GDAP1L1,GGCT,GLCE,HS2ST1,IGF1,ISCA1,MICAL2,PDHB,SULT4A1,TPST2,UST,XYLT1_x000D_
GO:0060349	0.0369017	2.21989	3.81567	8	88	bone morphogenesis	GO_BP	ALPL,CYP26B1,DLX5,INSIG2,MEF2C,MEF2D,PTHLH,RARB_x000D_
GO:0007618	0.0373697	2.91636	1.86448	5	43	mating	GO_BP	ACVR2A,CNR1,DRD1,TAC1,VIP_x000D_
GO:0086010	0.0373697	2.91636	1.86448	5	43	membrane depolarization during action potential	GO_BP	CACNA1G,CACNA1H,PTPN3,SCN2A,SCN3B_x000D_
GO:0034329	0.0375016	1.69652	9.79935	16	226	cell junction assembly	GO_BP	APC,ARHGEF7,CDH10,CDH11,CDH12,CDH8,CDH9,CLASP2,EPHA3,FSCN1,PIP5K1C,PRKCI,PTPRJ,PTPRO,PVRL1,SMAD3_x000D_
GO:0030833	0.0377076	1.92514	5.98367	11	138	regulation of actin filament polymerization	GO_BP	ABI2,ACTR3B,ARPC2,ARPC5,ARPC5L,CAPZA2,CDC42EP3,CORO1A,FHOD3,PRKCD,TMOD2_x000D_
GO:0035695	0.0377076	1.92514	5.98367	11	138	mitophagy by induced vacuole formation	GO_BP	BECN1,CA7,COX8A,CSPG5,GABRA5,HAPLN1,KCNK3,LSM4,MEX3C,P2RX5,PINK1_x000D_
GO:0030308	0.0378521	1.99791	5.25422	10	122	negative regulation of cell growth	GO_BP	BCL11A,CCDC85B,CDK5,CDK5R1,CDKN2D,CGREF1,FGF13,FRZB,GNG4,NDUFS3,NPPA,PTPRJ,RTN4,SMAD3,SMARCA2,ULK2_x000D_
GO:0040012	0.0378662	1.37884	29.9184	40	690	regulation of locomotion	GO_BP	ABR,ADARB1,ADRA2A,APC,ARHGEF7,CDK5,CLASP2,CORO1A,CX3CL1,CXCL12,CXCL14,DACH1,DRD1,EPB41L4B,GRM5,HDAC9,HRAS,IGF1,LAMB1,MAPK1,OLFM1,PDGFRA,PIN1,PLCB1,PLXND1,PTP4A1,PTPRG,PTPRJ,PTPRO,PTPRR,RAP2B,RELN,RTN4,SCG2,SMAD3,SNX3,SST,SSX2IP,STK24,TAC1_x000D_
GO:0034162	0.0385171	2.3532	3.16528	7	73	toll-like receptor 9 signaling pathway	GO_BP	DUSP3,DUSP6,DUSP7,MAPK1,MEF2A,MEF2C,TLR7_x000D_
GO:0060548	0.0389717	2.55835	2.51328	6	59	negative regulation of cell death	GO_BP	AGAP2,APC,ARHGAP10,BAD,BAG1,BDNF,BECN1,CDK5,CDKN2D,CHL1,CORO1A,CREB3L1,CRH,CSNK2A1,CTSB,CX3CL1,CXCL12,EGR1,EGR3,FHL2,FZD3,GABRA5,GABRB3,GRK5,HMGCR,HRAS,IGF1,LIG4,MAPK8IP1,MEF2C,NDUFS3,NPAS2,PAK7,PIN1,PINK1,PLK2,PPP5C,PRKCD,PRKCI,PRKCZ,PSMD7,PSMD8,PSME3,RARB,SCG2,SERPINB2,SET,SIAH2,SMAD3,SOX4,TOX3,UBE2B,VIP,YWHAZ_x000D_
GO:0033143	0.0390305	2.55875	2.51488	6	58	regulation of intracellular steroid hormone receptor signaling pathway	GO_BP	ARNTL,BDNF,DDRGK1,IGF1,LMO3,PPP5C_x000D_
GO:0018146	0.0392613	3.4077	1.3008	4	30	keratan sulfate biosynthetic process	GO_BP	B3GNT2,B4GALT2,B4GALT3,CHST2_x000D_
GO:0046627	0.0392613	3.4077	1.3008	4	30	negative regulation of insulin receptor signaling pathway	GO_BP	PID1,PRKCB,PRKCD,PRKCZ_x000D_
GO:0048741	0.0392613	3.4077	1.3008	4	30	skeletal muscle fiber development	GO_BP	ACTA1,HDAC9,HOMER1,WNT10B_x000D_
GO:0050770	0.0393434	2.18843	3.86369	8	90	regulation of axonogenesis	GO_BP	BCL11A,BDNF,CDK5,CDK5R1,CDKL5,CLASP2,CXCL12,DAB1,EPHA4,EPHB2,EPHB3,FGF13,OLFM1,PTPRO,RTN4,STK25,ULK2_x000D_
GO:0048699	0.0393965	2.53943	2.51395	6	67	generation of neurons	GO_BP	ADCY1,ADCYAP1,AGAP2,AGRN,AKAP5,ALCAM,APC,ARHGEF7,ARNTL,ARPC2,ARPC5,ASAP1,ASTN1,ATP2B2,ATXN10,B3GNT2,BCHE,BCL11A,BDNF,BECN1,BTBD3,CACNA1G,CACNA1H,CACNB2,CACNB3,CALM1,CALM3,CALU,CAMK1,CAMK2A,CAMSAP1,CBLN1,CDC42,CDH11,CDK16,CDK5,CDK5R1,CDK5R2,CDKL5,CHL1,CLASP2,CNR1,CNTN6,COL5A2,CPNE6,CRMP1,CRTAC1,CSNK2A1,CTNND2,CUX2,CX3CL1,CXCL12,DAB1,DACT1,DAGLA,DCX,DLG3,DLG4,DLX5,DPYSL4,DRD1,DUSP6,DUSP7,EFNB3,EIF4…
GO:0008347	0.0397386	4.47365	0.772705	3	18	glial cell migration	GO_BP	ARHGEF7,CDK5,CDK5R1,CDK5R2,DAB1,EPHA4,LAMB1,NDN,RELN,RTN4,SOCS7_x000D_
GO:0007584	0.0398164	1.7959	7.54463	13	174	response to nutrient	GO_BP	AACS,ALPL,BCHE,BDNF,CDKN2D,CNR1,ENSA,HMGCR,HMGCS1,OXCT1,SST,SSTR1,VLDLR_x000D_
GO:0007015	0.0399311	1.9052	6.03904	11	141	actin filament organization	GO_BP	ABI2,ACTA1,ACTR3B,ARPC2,ARPC5,ARPC5L,CAPZA2,CDC42,CDC42EP3,CLASP2,CORO1A,CXCL12,FHOD3,FSCN1,MICAL2,MYO1B,PHACTR1,PPM1E,PRKCD,PRKCI,RND1,SHROOM2,SMAD3,TAC1,TCAP,TMOD2,TNFAIP1_x000D_
GO:0070201	0.0403454	2.5339	2.53366	6	60	regulation of establishment of protein localization	GO_BP	AACS,ADRA2A,AKAP5,ARNTL,BAD,BAP1,BID,C2CD2L,CAMK1,CAMK4,CDC42,CDK16,CDK5,CDK5R1,CLIP3,CNR1,CRH,CX3CL1,DACT1,DYRK2,ENSA,EPHA5,EXPH5,FAM20B,HMGCR,HPCA,IGF1,LYPLA1,MARCKS,NNAT,NRXN1,OAZ1,OXCT1,PDE2A,PDE8B,PID1,PIK3R2,PINK1,PKIG,PLS1,PPP3CB,PRKCI,PRKCZ,PSMD8,RASGRP1,SMAD3,SNX3,SOX4,SPCS3,STX1A,SYT5,TLR7,UBE2J1,VAMP2,YWHAZ_x000D_
GO:0007163	0.0406598	1.83994	6.80751	12	157	establishment or maintenance of cell polarity	GO_BP	CDC42,CLASP2,CYP26B1,CYTH3,DLG3,FGF13,FSCN1,IGF1,PRKCI,PRKCZ,RAB11FIP2,STK25_x000D_
GO:0001574	0.0407536	4.42689	0.780479	3	18	ganglioside biosynthetic process	GO_BP	B4GALNT1,ST8SIA2,ST8SIA4_x000D_
GO:0006198	0.0407536	4.42689	0.780479	3	18	cAMP catabolic process	GO_BP	PDE2A,PDE7B,PDE8B_x000D_
GO:0010579	0.0407536	4.42689	0.780479	3	18	positive regulation of adenylate cyclase activity involved in G-protein coupled receptor signaling pathway	GO_BP	ADCYAP1,DRD1,VIP_x000D_
GO:0010613	0.0407536	4.42689	0.780479	3	18	positive regulation of cardiac muscle hypertrophy	GO_BP	IGF1,PIN1,TRPC3_x000D_
GO:0071371	0.0407536	4.42689	0.780479	3	18	cellular response to gonadotropin stimulus	GO_BP	EGR1,EGR3,HMGCS1_x000D_
GO:0007052	0.0410193	2.31793	3.20864	7	74	mitotic spindle organization	GO_BP	CLASP2,EML1,KIF2A,KIF3B,NEK2,PLK2,TUBGCP4_x000D_
GO:0034138	0.04133	2.16547	3.90239	8	90	toll-like receptor 3 signaling pathway	GO_BP	DUSP3,DUSP6,DUSP7,MAPK1,MEF2A,MEF2C,RFTN1,UBE2D1_x000D_
GO:0043244	0.04133	2.16547	3.90239	8	90	regulation of protein complex disassembly	GO_BP	APC,CAPZA2,CLASP2,ETF1,FGF13,SHROOM2,SLN,TMOD2_x000D_
GO:0007093	0.0413857	1.7847	7.58799	13	175	mitotic cell cycle checkpoint	GO_BP	APC,CSNK2A1,DGKZ,DYNC1LI1,HRAS,MAD2L1BP,PLK2,PPP2R5C,PSMD7,PSMD8,PSME3,SOX4,UBE2D1_x000D_
GO:0048584	0.0414801	1.22371	83.7013	99	1941	positive regulation of response to stimulus	GO_BP	ACVR2A,ADCYAP1,ADRA2A,AKAP5,APC,ARC,ARNTL,ARPC2,ARPC5,ATP6AP2,BAD,BDNF,BECN1,BID,C2CD2L,CACNB3,CALM1,CALM3,CAMK2A,CDC42,CNR1,COPS8,CRH,CSNK2A1,CTSB,CX3CL1,CXCL12,CXCL14,DACT1,DDRGK1,DKK2,DLG4,DLX5,DRD1,DUSP3,DUSP6,DUSP7,EPHA4,FGF9,FKBP1A,GNG3,GRIN2A,GRIN2B,GRM5,HMGCR,HOMER1,HOPX,HRAS,HTR2A,IGF1,LANCL2,LASP1,LMO3,MAPK1,MAPK8IP1,MAPKAPK5,MEF2A,MEF2C,MMP2,NLGN1,NPAS2,OXCT1,P2RX5,PDE2A,PDGFRA,PIK3R2,…
GO:0007266	0.0423485	1.82722	6.85087	12	158	Rho protein signal transduction	GO_BP	ABR,ADRA2A,ARHGDIG,ARHGEF7,ARHGEF9,CDC42EP3,FGD1,PAK6,PAK7,RASGRF1,TNFAIP1,TRIO_x000D_
GO:0046128	0.0428542	2.03778	4.64132	9	108	purine ribonucleoside metabolic process	GO_BP	AMPD2,ATP5C1,ATP5G3,BAD,BDNF,CASK,COX8A,CYCS,DLG2,DLG3,DLG4,GUK1,HMGCR,HTR2A,IGF1,MPP2,NDUFS3,NDUFS4,PANK3,PID1,PINK1,PRPS2,SULT4A1,TPI1_x000D_
GO:0043085	0.0429715	1.34007	34.6214	45	824	positive regulation of catalytic activity	GO_BP	ABR,ADCY1,ADCY2,ADCY7,ADCYAP1,ADRA2A,AGAP2,AGRN,AKAP5,ARHGAP10,ARHGAP32,ARHGAP33,ARHGAP44,ARHGDIG,ARHGEF7,ARHGEF9,ASAP1,ASAP2,AZIN1,BAD,BID,CALM1,CALM3,CAMK1,CAMK2A,CAMK4,CCND2,CDC42,CDC42EP3,CDK5,CDK5R1,CDK5R2,CDKL5,COPS8,CX3CL1,CYCS,CYTH3,DAB1,DLG4,DRD1,DUSP6,DUSP7,EDNRA,EPHA4,FGD1,FGF13,FGF9,GIT1,GNAL,GNG3,GRIN2A,GRIN2B,GRM5,HPCA,HRAS,HTR2A,IQSEC2,JTB,MAPK1,MAPKAPK5,MEF2C,MMD,NPR3,PAK6,PAK7,PD…
GO:0009261	0.0435867	3.28128	1.34416	4	31	ribonucleotide catabolic process	GO_BP	ITPA,PDE2A,PDE7B,PDE8B_x000D_
GO:0031111	0.0435867	3.28128	1.34416	4	31	negative regulation of microtubule polymerization or depolymerization	GO_BP	APC,CLASP2,CLIP3,FGF13_x000D_
GO:0050650	0.0435867	3.28128	1.34416	4	31	chondroitin sulfate proteoglycan biosynthetic process	GO_BP	B3GAT1,CSPG5,IGF1,XYLT1_x000D_
GO:0006939	0.0436709	2.13924	3.94575	8	91	smooth muscle contraction	GO_BP	ADRA1D,ADRA2A,CHRM2,DRD1,EDNRA,HTR2A,NMU,NPY1R_x000D_
GO:0051051	0.0439034	1.51262	15.7027	23	365	negative regulation of transport	GO_BP	ABR,ADRA2A,AKAP5,CALM1,CALM3,CDK5,CNR1,CORO1A,CRH,CRHBP,CX3CL1,DLG4,DYRK2,FGF12,GRM7,HMGCR,HTR2A,LYPLA1,NEDD4L,NPY1R,OAZ1,PDE2A,PDE8B,PID1,PKIG,PLCB4,PRKCB,SLN,SNX3,SOX4,UBE2J1,VIP_x000D_
GO:0006688	0.0439319	7.39607	0.345805	2	8	glycosphingolipid biosynthetic process	GO_BP	B4GALNT1,LARGE,ST8SIA2,ST8SIA4,ST8SIA5_x000D_
GO:0006123	0.0441817	7.37203	0.34688	2	8	mitochondrial electron transport, cytochrome c to oxygen	GO_BP	COX8A,CYCS_x000D_
GO:0007343	0.0441817	7.37203	0.34688	2	8	egg activation	GO_BP	PLCB1,TPST2_x000D_
GO:0016081	0.0441817	7.37203	0.34688	2	8	synaptic vesicle docking	GO_BP	STX1A,UNC13A_x000D_
GO:0021843	0.0441817	7.37203	0.34688	2	8	substrate-independent telencephalic tangential interneuron migration	GO_BP	DRD1,LHX6_x000D_
GO:0030432	0.0441817	7.37203	0.34688	2	8	peristalsis	GO_BP	DRD1,NPY1R_x000D_
GO:0031622	0.0441817	7.37203	0.34688	2	8	positive regulation of fever generation	GO_BP	CNR1,PTGER3_x000D_
GO:0032229	0.0441817	7.37203	0.34688	2	8	negative regulation of synaptic transmission, GABAergic	GO_BP	BDNF,GRIK1_x000D_
GO:0034351	0.0441817	7.37203	0.34688	2	8	negative regulation of glial cell apoptotic process	GO_BP	PRKCD,PRKCI_x000D_
GO:0035247	0.0441817	7.37203	0.34688	2	8	peptidyl-arginine omega-N-methylation	GO_BP	PRMT5,PRMT8_x000D_
GO:0048102	0.0441817	7.37203	0.34688	2	8	autophagic cell death	GO_BP	ACP2,CDKN2D_x000D_
GO:0048739	0.0441817	7.37203	0.34688	2	8	cardiac muscle fiber development	GO_BP	CXADR,TCAP_x000D_
GO:0051584	0.0441817	7.37203	0.34688	2	8	regulation of dopamine uptake involved in synaptic transmission	GO_BP	DRD1,TOR1A_x000D_
GO:0052200	0.0441817	7.37203	0.34688	2	8	response to host defenses	GO_BP	SMAD3,TUSC2_x000D_
GO:0060242	0.0441817	7.37203	0.34688	2	8	contact inhibition	GO_BP	DACH1,PTPRJ_x000D_
GO:0060371	0.0441817	7.37203	0.34688	2	8	regulation of atrial cardiac muscle cell membrane depolarization	GO_BP	CACNA1G,SCN3B_x000D_
GO:0071374	0.0441817	7.37203	0.34688	2	8	cellular response to parathyroid hormone stimulus	GO_BP	MEF2C,WNT10B_x000D_
GO:0072102	0.0441817	7.37203	0.34688	2	8	glomerulus morphogenesis	GO_BP	MEF2C,PDGFRA_x000D_
GO:0072239	0.0441817	7.37203	0.34688	2	8	metanephric glomerulus vasculature development	GO_BP	EGR1,PDGFRA_x000D_
GO:0090400	0.0441817	7.37203	0.34688	2	8	stress-induced premature senescence	GO_BP	ARNTL,MAPKAPK5_x000D_
GO:0097011	0.0441817	7.37203	0.34688	2	8	cellular response to granulocyte macrophage colony-stimulating factor stimulus	GO_BP	MAPK1,PDE2A_x000D_
GO:0097091	0.0441817	7.37203	0.34688	2	8	synaptic vesicle clustering	GO_BP	NLGN1,NRXN1_x000D_
GO:0097468	0.0441817	7.37203	0.34688	2	8	programmed cell death in response to reactive oxygen species	GO_BP	PINK1,STK25_x000D_
GO:0098597	0.0441817	7.37203	0.34688	2	8	observational learning	GO_BP	NRXN1,NRXN2_x000D_
GO:2000074	0.0441817	7.37203	0.34688	2	8	regulation of type B pancreatic cell development	GO_BP	ARNTL,BAD_x000D_
GO:0008542	0.0442358	2.77019	1.9512	5	45	visual learning	GO_BP	CDK5,DRD1,HMGCR,PDE8B,RGS14_x000D_
GO:0050890	0.0446813	3.24024	1.35276	4	33	cognition	GO_BP	ADCY1,AFF2,ARC,BCHE,BDNF,CALB1,CAMK4,CDK5,CHL1,CHRNA4,CNR1,CRH,CRHBP,CTNND2,CUX2,DLG4,DOPEY2,DRD1,EGR1,EPHB2,FGF13,GABRA5,GRIN2A,GRIN2B,GRM5,GRM7,HMGCR,HTR2A,JPH3,MEF2C,NLGN4X,NPTX2,NRGN,NRXN1,NRXN2,NRXN3,PAK7,PDE8B,PLCB1,PLK2,PPP3CB,PRKCZ,RASGRF1,RELN,RGS14,SHANK2,SLC17A7,SOBP,TAC1,TMOD2,VIP,VLDLR_x000D_
GO:0032886	0.044873	1.86588	6.15711	11	142	regulation of microtubule-based process	GO_BP	APC,BECN1,CDC42,CDK5R1,CLASP2,CLIP3,EPHA3,FGF13,NEK2,PLK2,STMN4_x000D_
GO:0032922	0.0449471	2.46367	2.6016	6	60	circadian regulation of gene expression	GO_BP	ARNTL,NPAS2,NRIP1,PPP1CA,PRKG2,PRMT5_x000D_
GO:0035690	0.0449471	2.46367	2.6016	6	60	cellular response to drug	GO_BP	CRHBP,EGR1,MEF2C,PDE2A,PPM1E,PPP3CB_x000D_
GO:0018279	0.0452192	1.93149	5.41999	10	125	protein N-linked glycosylation via asparagine	GO_BP	B4GALT2,B4GALT3,DPM2,MAN1A1,MGAT4B,ST6GAL1,ST8SIA2,ST8SIA4,ST8SIA5,UBE2J1_x000D_
GO:1904029	0.0452192	1.93149	5.41999	10	125	regulation of cyclin-dependent protein kinase activity	GO_BP	APC,CAMK2N1,CCND2,CDC6,CDK5R1,CDK5R2,CDKN2D,MAPK8IP1,PKIG,TRIB2_x000D_
GO:0050878	0.0454667	1.86082	6.1694	11	146	regulation of body fluid levels	GO_BP	ADCY1,ADCY2,ADCY7,ADRA2A,ATP2B2,CALM1,CALM3,CALU,CAPZA2,CDC42,CDK5,CX3CL1,CXADR,CYP26B1,DAGLA,DGKB,DGKZ,EPHB2,GNB1,HRAS,IGF1,JAM2,KCNMB2,KIF2A,KIF3B,KIF3C,LBH,MAPK1,METAP1,MGLL,MPL,NPR3,PDE2A,PDGFRA,PIK3R2,PIP5K1C,PRKCB,PRKCD,PRKCZ,PRKG2,PTGER3,PTPRO,RAB11FIP2,RAP2B,RASGRP1,SCG3,SERPINB2,SH2B3,SLC8A2,TAC1,TRPC3,VIP,YWHAZ_x000D_
GO:0007623	0.0454956	1.86107	6.17098	11	143	circadian rhythm	GO_BP	ADCY1,ARNTL,ARNTL2,CRH,DRD1,EGR1,EGR3,HCRTR1,HOMER1,KLF10,KLF9,NLGN1,NPAS2,NRIP1,PPP1CA,PRKG2,PRMT5_x000D_
GO:0048285	0.0460942	1.39995	24.2816	33	560	organelle fission	GO_BP	ACOT8,APC,ARPP19,BECN1,CCNA1,CCNG2,CDC42,CDC6,CLASP2,CSNK2A1,CYP26B1,DYNC1LI1,ENSA,GPR3,IGF1,JTB,KIF2A,KIF3B,KLHDC3,MAD2L1BP,MAPRE2,NEK2,PIN1,PINK1,PLCB1,PPP5C,PRMT5,RGS14,TOM1L1,TUBGCP4,TXNL4A,UBE2B,UBE2D1_x000D_
GO:0035666	0.0463346	2.25046	3.29536	7	76	TRIF-dependent toll-like receptor signaling pathway	GO_BP	DUSP3,DUSP6,DUSP7,MAPK1,MEF2A,MEF2C,UBE2D1_x000D_
GO:2000146	0.0464404	1.71102	8.49855	14	196	negative regulation of cell motility	GO_BP	ABR,ADARB1,CLASP2,CXCL12,DACH1,DRD1,OLFM1,PIN1,PLCB1,PTPRG,PTPRJ,PTPRR,RAP2B,STK24_x000D_
GO:0045930	0.0466428	2.43845	2.62478	6	61	negative regulation of mitotic cell cycle	GO_BP	APC,CSNK2A1,DACT1,DGKZ,DYNC1LI1,FZD3,HRAS,MAD2L1BP,MYO16,PLK2,PPP2R5C,PSMD7,PSMD8,PSME3,PTPN3,SMAD3,SOX4,TOM1L1,UBE2D1_x000D_
GO:0010842	0.0468815	4.14995	0.823839	3	19	retina layer formation	GO_BP	CALB1,FJX1,PROM1_x000D_
GO:0060292	0.0468815	4.14995	0.823839	3	19	long term synaptic depression	GO_BP	DRD1,PLK2,SHANK2_x000D_
GO:0009628	0.0471258	1.28502	46.4855	58	1077	response to abiotic stimulus	GO_BP	ACTA1,AGRN,AKAP5,ANO3,AQP9,ARPP21,ATP2B2,BAD,BAG1,BDNF,CALM1,CALM3,CAMK2A,CDH8,CDK5,CDKN2D,CHRNA4,CTSB,CX3CL1,CXCL12,DCX,DRD1,EDNRA,EGR1,GNB1,GRIN2A,GRIN2B,HMGCR,HMGCS1,HMOX2,HPCA,HSBP1,HTR2A,IGF1,KCNK3,LIG4,MAPK1,METAP1,MMP2,NMU,NPPA,NRXN1,NRXN2,PDE2A,PDE8B,PINK1,PPEF1,PPP1CA,PRKCB,PTGIS,RGS14,SCN2A,SMAD3,SST,STX1A,TAC1,TCAP,TLR7,TRPC3,UBE2B,UBE2D1,VLDLR,XYLT1_x000D_
GO:0000041	0.0471687	1.99818	4.72623	9	109	transition metal ion transport	GO_BP	ATP6V0B,ATP6V0D1,MCOLN1,PVRL1,SLC30A3,SLC30A4,SLC30A9,SNX3,TRPC3_x000D_
GO:0032410	0.0481036	2.41872	2.64496	6	61	negative regulation of transporter activity	GO_BP	ADRA2A,CALM1,CALM3,FGF12,NEDD4L,SLN_x000D_
GO:1901880	0.0481036	2.41872	2.64496	6	61	negative regulation of protein depolymerization	GO_BP	APC,CAPZA2,CLASP2,FGF13,SHROOM2,TMOD2_x000D_
GO:0035088	0.0481687	3.1639	1.38752	4	32	establishment or maintenance of apical/basal cell polarity	GO_BP	CDC42,DLG3,FSCN1,PRKCI_x000D_
GO:0046329	0.0481687	3.1639	1.38752	4	32	negative regulation of JNK cascade	GO_BP	DACT1,DUSP3,PINK1,ZNF675_x000D_
GO:0046579	0.0481687	3.1639	1.38752	4	32	positive regulation of Ras protein signal transduction	GO_BP	HRAS,IGF1,RASGRF1,RASGRP1_x000D_
GO:0090004	0.0481687	3.1639	1.38752	4	32	positive regulation of establishment of protein localization to plasma membrane	GO_BP	CLIP3,NRXN1,PLS1,PRKCI_x000D_
GO:1903523	0.0481687	3.1639	1.38752	4	32	negative regulation of blood circulation	GO_BP	ADRA1D,CX3CL1,HMGCR,TAC1_x000D_
GO:0097193	0.0487867	1.56172	12.5744	19	290	intrinsic apoptotic signaling pathway	GO_BP	BAD,BID,CDKN2D,CREB3L1,CXCL12,CYCS,DYRK2,HRAS,MAPK8IP1,NDUFS3,PINK1,PPP2R5C,PRKCD,SCN2A,SERINC3,STK24,STK25,UBE2K,YWHAZ_x000D_
GO:0051270	0.0489959	1.34853	30.5254	40	704	regulation of cellular component movement	GO_BP	ABR,ADARB1,ADRA2A,APC,ARHGEF7,CDK5,CLASP2,CORO1A,CX3CL1,CXCL12,CXCL14,DACH1,DRD1,EPB41L4B,FGF12,HDAC9,HRAS,IGF1,LAMB1,MAPK1,NEDD4L,OLFM1,PDGFRA,PIN1,PLCB1,PLXND1,PTP4A1,PTPRG,PTPRJ,PTPRO,PTPRR,RAP2B,RELN,RTN4,SCN3B,SMAD3,SST,SSX2IP,STK24,TAC1_x000D_
GO:0035308	0.0491499	2.21817	3.33872	7	77	negative regulation of protein dephosphorylation	GO_BP	DLG2,DLG3,FKBP1A,PCDH11X,PPP1R11,PPP4R4,RIMBP2_x000D_
GO:0042177	0.0494474	1.89823	5.50671	10	127	negative regulation of protein catabolic process	GO_BP	AGAP2,APC,AZIN1,CSNK2A1,DYNC1LI1,PTPN3,SMAD3,SNX3,UBE2D1,UBE2J1_x000D_
GO:0046824	0.0494917	1.97827	4.76959	9	110	positive regulation of nucleocytoplasmic transport	GO_BP	AKAP5,CAMK1,CAMK4,DACT1,IGF1,PIK3R2,PPP3CB,SMAD3,TLR7_x000D_
GO:0010256	0.0496452	1.41369	21.8534	30	504	endomembrane system organization	GO_BP	AGRN,ANO3,CDC42,CLASP2,CLIP3,DOPEY2,FGF13,LYPLA1,MAPK1,MYH10,NRXN1,PID1,PLS1,PRKCB,PRKCD,PRKCI,PRKCZ,PRKG2,PRMT5,RAB15,RAB40B,RAB40C,RTN4,SCN3B,SEC23IP,STK25,TOR1A,TSPAN14,VAMP2,YWHAZ_x000D_
GO:0046474	0.0497948	1.6922	8.58527	14	198	glycerophospholipid biosynthetic process	GO_BP	ARF3,CPNE6,DPM2,ETNK2,HTR2A,INPP4A,LPCAT1,LPCAT3,MGLL,PI4KA,PIK3R2,PIP5K1B,PIP5K1C,PLD3_x000D_
GO:0030424	3.92788e-19	4.73115	14.941	58	358	axon	GO_CC	ADAM22,ALCAM,APC,ATP6V0D1,BDNF,BSN,CALB1,CALB2,CDH8,CDK5,CDK5R1,CHRM2,CLASP2,CNR1,CORO1A,CPNE6,CRH,CRHBP,DAGLA,DLG2,DLG4,DRD1,EPHA4,EPHA5,EPHB2,FGF13,FZD3,GPM6A,GRIK1,GRIK3,GRIN2A,GRM2,GRM3,GRM7,HOMER1,HPCA,HTR2A,KCNA4,KCNQ2,KCNQ3,MAPK1,MAPK8IP1,MYH10,NMU,NPY1R,NRGN,NRXN1,OLFM1,PINK1,PRKCZ,PTPRN2,PTPRO,PVRL1,SCN2A,SEPT11,SEPT5,SLC17A7,STMN4,TAC1,UNC13A,VAMP2_x000D_
GO:0030054	8.79068e-16	3.09551	30.1045	80	728	cell junction	GO_CC	AFAP1,AGRN,ALCAM,APC,ARC,ARHGAP32,ARHGAP44,ARHGEF7,ARPC2,ARPC5,ARPC5L,ATP2B2,BSN,CALB2,CAMK2A,CAMK2N1,CAPN5,CASK,CBLN1,CD200,CDC42,CDK16,CDK5,CHRM2,CHRNA2,CHRNA4,CLASP2,CORO1A,CPLX3,CTNND2,CXADR,DACT1,DCAF6,DLG2,DLG3,DLG4,DLGAP2,EPHA4,ERC2,FGF13,FHL2,FLRT1,FSCN1,GABBR2,GABRA4,GABRA5,GABRB3,GIT1,GLRA2,GRIA4,GRIK1,GRIK3,GRIN2A,GRIN2B,GRK5,GRM2,HOMER1,JAM2,KCNK1,LASP1,LIG4,LRRTM4,MAGI1,MAPK1,MARCKS,…
GO:0043025	9.82911e-15	4.35626	12.8227	47	311	neuronal cell body	GO_CC	AKAP5,ALCAM,ARHGEF7,ATP2B2,ATXN10,BDNF,BSN,CALB1,CAMK2N1,CDC42,CDK5,CDK5R1,CHRM2,CHRNA4,CRH,CRHBP,CRMP1,CTNND2,DAB1,DDN,DLG3,DRD1,ENC1,EPHA4,EPHA5,EPHB2,FLRT1,FZD3,GABRA5,GLRX5,GPM6A,GRIK1,GRIK3,HOMER1,HPCA,HTR2A,KCNIP1,KCNK1,KCNN1,KCNQ3,MAP2,MAPK1,MYH10,NDN,NELL2,NRGN,NRSN2,NRXN1,OLFM1,PDYN,PLXDC1,PPP1CA,PPP5C,PRKCZ,PTPRF,SHANK2,SHROOM2,SIAH2,SST,SYT5,TAC1,VIP_x000D_
GO:0005737	7.49985e-14	1.843	372.562	465	9146	cytoplasm	GO_CC	AACS,AASDHPPT,ABCD2,ABI2,ABR,ACOT8,ACP1,ACP2,ACSL6,ACTA1,ACTR10,ACTR3B,ACVR2A,ADAMTS5,ADARB1,ADCY1,ADCY2,ADRA1D,ADRA2A,AFAP1,AGAP2,AGRN,AKAP5,AMPD2,APC,APEH,ARC,ARF3,ARF5,ARG2,ARHGAP10,ARHGAP32,ARHGAP33,ARHGAP44,ARHGDIG,ARHGEF7,ARHGEF9,ARL4C,ARL4D,ARNTL,ARNTL2,ARPC2,ARPC5,ARPC5L,ARPP19,ARPP21,ASAP1,ASAP2,ASTN1,ATP2B2,ATP5C1,ATP5G3,ATP6V0B,ATP6V0D1,ATRN,ATXN10,AZIN1,B3GAT1,B3GNT2,B4GALNT1,B4GALT2,…
GO:0030425	5.0089e-13	4.32873	11.1678	41	276	dendrite	GO_CC	ADCY2,AKAP5,ARC,ARHGAP32,ARHGAP44,ASAP1,ATXN10,BDNF,BSN,CALB1,CAMK2N1,CDK5,CDK5R1,CDKL5,CHL1,CHRM2,CHRNA4,CPNE6,CRHBP,CRMP1,CTNND2,DCX,DLG3,DLG4,DRD1,EPHA4,EPHA5,EPHB2,EPHB3,FGF13,FZD3,GABRA5,GLRX5,GNB1,GPM6A,GRIA4,GRIK1,GRIK3,GRIN2A,GRM2,GRM3,GRM5,GRM7,HOMER1,HPCA,HTR2A,ITPKA,KCNIP1,KCNK1,KCNQ3,MAP2,MAPK1,MAPK8IP1,MYH10,NELL2,NLGN1,NLGN4X,NRGN,OSBP2,PCDH8,PLCB4,PLK2,PLXDC1,PPP1CA,PPP5C,PTPRO,REL…
GO:0045211	3.18608e-12	4.83174	8.4198	34	201	postsynaptic membrane	GO_CC	ARC,ARHGAP32,CAMK2N1,CBLN1,CDK5,CHRM2,CHRNA2,CHRNA4,DLG2,DLG3,DLG4,DLGAP2,EPHA4,GABBR2,GABRA4,GABRA5,GABRB3,GLRA2,GRIA4,GRIK1,GRIK3,GRIN2A,GRIN2B,GRM3,GRM7,HOMER1,LRRTM4,NLGN1,NLGN4X,PCDH8,PRR7,RGS14,SHANK2,ZC4H2_x000D_
GO:1902495	3.33041e-11	3.6559	13.2371	42	316	transmembrane transporter complex	GO_CC	CACNA1G,CACNA1H,CACNA2D1,CACNB2,CACNB3,CACNG3,CACNG4,CALM1,CALM3,CHRNA2,CHRNA4,DLG2,DLG3,DLG4,GABRA4,GABRA5,GABRB3,GLRA2,GRIA4,GRIK1,GRIK3,GRIN2A,GRIN2B,KCNA4,KCNF1,KCNG1,KCNIP1,KCNJ6,KCNK1,KCNMB2,KCNN1,KCNQ2,KCNQ3,KCNV1,NETO2,NLGN1,OLFM1,SCN2A,SCN3B,SHANK2,STX1A,VAMP2_x000D_
GO:0098590	1.28964e-10	2.37981	37.7006	80	900	plasma membrane region	GO_CC	ADRA2A,AKAP5,APC,AQP9,ARC,ARHGAP32,ATP2B2,ATP6V0D1,CA11,CA4,CACNA1H,CACNB3,CAMK2A,CAMK2N1,CASK,CBLN1,CDK5,CDKL5,CHRM2,CHRNA2,CHRNA4,CLASP2,CTSB,CXADR,DDN,DLG2,DLG3,DLG4,DLGAP2,DRD1,EPHA4,ERC2,FSCN1,FZD3,GABBR2,GABRA4,GABRA5,GABRB3,GLRA2,GNB1,GRIA4,GRIK1,GRIK3,GRIN2A,GRIN2B,GRM2,GRM3,GRM7,HOMER1,HPCA,HTR2A,KCNK1,LRRTM4,MAPK1,MCHR1,NLGN1,NLGN4X,NRXN1,OLFM1,PCDH8,PDE2A,PIP5K1C,PRKCI,PRKCZ,PRKG2,PROM…
GO:0043197	4.59707e-09	5.87136	4.17371	20	100	dendritic spine	GO_CC	AKAP5,ARC,ARHGAP32,ARHGAP44,ASAP1,CDK5R1,DLG4,DRD1,EPHA4,GPM6A,GRM3,GRM5,HPCA,ITPKA,MYH10,NLGN1,NRGN,PPP1CA,PTPRO,RGS14,SEPT11,SHANK2,STRN4_x000D_
GO:0030426	6.04722e-09	5.44448	4.65799	21	112	growth cone	GO_CC	APC,ARHGEF7,CALM1,CALM3,CDK5,CDK5R1,CDKL5,CLASP2,CNR1,CRTAC1,CXADR,DLG3,EPHA4,ERC2,FGF13,FSCN1,GPM6A,MYH10,NRXN1,OLFM1,PTPRO,PVRL1,RASGRF1,SHANK2,STMN4,TMOD2,TOR1A_x000D_
GO:0034703	8.06195e-09	4.30333	7.03744	26	168	cation channel complex	GO_CC	CACNA1G,CACNA1H,CACNA2D1,CACNB2,CACNB3,CACNG3,CACNG4,CALM1,CALM3,DLG2,DLG4,KCNA4,KCNF1,KCNG1,KCNIP1,KCNJ6,KCNK1,KCNMB2,KCNN1,KCNQ2,KCNQ3,KCNV1,SCN2A,SCN3B,STX1A,VAMP2_x000D_
GO:0044456	1.47425e-08	4.86686	5.31874	22	136	synapse part	GO_CC	AKAP5,ARC,ARHGAP32,ARHGAP44,ASAP1,ATP6V0D1,BDNF,BSN,CALB1,CALB2,CAMK2A,CAMK2N1,CASK,CBLN1,CDH8,CDK16,CDK5,CDK5R1,CHRM2,CHRNA2,CHRNA4,CTNND2,DAB1,DDN,DLG2,DLG3,DLG4,DLGAP2,DRD1,EPHA4,ERC2,FZD3,GABBR2,GABRA4,GABRA5,GABRB3,GLRA2,GNG3,GPM6A,GRIA4,GRIK1,GRIK3,GRIN2A,GRIN2B,GRM2,GRM3,GRM5,GRM7,HOMER1,HPCA,ITPKA,LRRTM4,MAP2,MYH10,NETO2,NLGN1,NLGN4X,NMU,NPY1R,NRGN,NRXN1,OLFM1,PCDH8,PDE2A,PLCB4,PPFIA2,PPP…
GO:0098805	1.50287e-08	1.81568	77.9344	127	1868	whole membrane	GO_CC	ABCD2,ACP2,ACSL6,ADCY2,ADRA2A,AKAP5,APC,AQP9,ARC,ARHGAP32,ATP2B2,ATP5G3,ATP6V0B,ATP6V0D1,BAD,BECN1,BID,CA11,CA4,CACNA1H,CACNB3,CACNG3,CACNG4,CAMK2A,CAMK2N1,CASK,CBLN1,CDK5,CDKL5,CHRM2,CHRNA2,CHRNA4,CLASP2,CLIP3,CNR1,CORO1A,CSPG5,CTSB,CXADR,DDN,DLG2,DLG3,DLG4,DLGAP2,DRD1,EPHA4,ERC2,FSCN1,FZD3,GABBR2,GABRA4,GABRA5,GABRB3,GAD1,GLRA2,GNB1,GRIA4,GRIK1,GRIK3,GRIN2A,GRIN2B,GRM2,GRM3,GRM7,HMGCR,HOMER1,HP…
GO:0014069	1.73475e-08	5.07574	4.92919	21	119	postsynaptic density	GO_CC	AKAP5,ARC,ARHGAP32,BSN,CAMK2A,CAMK2N1,CDK5,CDK5R1,CTNND2,DAB1,DLG2,DLG3,DLG4,DLGAP2,EPHA4,GNG3,GRIK1,GRIN2A,GRIN2B,GRM3,GRM5,HOMER1,MAP2,NETO2,NLGN1,NLGN4X,NRGN,PLCB4,RGS14,RIMS1,RTN4,SHANK2_x000D_
GO:0042734	6.53925e-08	7.57044	2.3877	14	57	presynaptic membrane	GO_CC	CAMK2A,CASK,ERC2,GRIK1,GRIK3,GRM2,GRM3,GRM7,NRXN1,PCDH8,PDE2A,PVRL1,RIMS1,UNC13A_x000D_
GO:0005829	1.23733e-07	1.59763	131.617	187	3142	cytosol	GO_CC	AACS,AASDHPPT,ABCD2,ABI2,ABR,ACTA1,ADRA1D,AKAP5,AMPD2,APC,ARHGAP10,ARHGAP32,ARHGAP33,ARHGAP44,ARHGDIG,ARHGEF7,ARHGEF9,ARPC2,ARPC5,ASAP1,ATP2B2,ATXN10,AZIN1,BAD,BAG1,BECN1,BICD1,BID,BTBD3,CA7,CACNB3,CALB1,CALB2,CALM1,CALM3,CAMK2A,CAMK4,CAPZA2,CASK,CCKBR,CCNA1,CCND2,CDC42,CDC42EP3,CDC6,CDK5,CDK5R1,CDKN2D,CLASP2,CPLX3,CRMP1,CSNK2A1,CYCS,CYTH3,DAB1,DACT1,DCK,DCTPP1,DCX,DLG4,DNAJB5,DPYSL4,DRD1,DUSP3,D…
GO:0043204	9.77341e-07	5.36626	3.35116	15	80	perikaryon	GO_CC	BDNF,CDK5,CRH,CRHBP,CTNND2,DDN,EPHA4,GRIK3,HPCA,KCNK1,MAPK1,NDN,NELL2,PPP1CA,PPP5C_x000D_
GO:0008076	2.5402e-06	4.91103	3.6025	15	86	voltage-gated potassium channel complex	GO_CC	DLG2,DLG4,KCNA4,KCNF1,KCNG1,KCNIP1,KCNJ6,KCNK1,KCNMB2,KCNN1,KCNQ2,KCNQ3,KCNV1,STX1A,VAMP2_x000D_
GO:0048786	5.23569e-06	10.8696	1.04724	8	25	presynaptic active zone	GO_CC	BSN,ERC2,FZD3,GRM7,PPFIA2,RIMS1,SLC17A7,UNC13A_x000D_
GO:0005623	5.88511e-06	1.86832	662.274	697	15810	cell	GO_CC	AACS,AASDHPPT,ABCD2,ABI2,ABR,ACOT8,ACP1,ACP2,ACSL6,ACTA1,ACTR10,ACTR3B,ACVR2A,ADAM22,ADAMTS5,ADARB1,ADCY1,ADCY2,ADCY7,ADCYAP1,ADRA1D,ADRA2A,AFAP1,AFF2,AGAP2,AGRN,AKAP5,AKIRIN1,ALCAM,ALPL,AMPD2,ANO3,APC,APEH,AQP9,ARC,ARF3,ARF5,ARG2,ARHGAP10,ARHGAP32,ARHGAP33,ARHGAP44,ARHGDIG,ARHGEF7,ARHGEF9,ARL15,ARL4C,ARL4D,ARNTL,ARNTL2,ARPC2,ARPC5,ARPC5L,ARPP19,ARPP21,ASAP1,ASAP2,ASTN1,ATP2B2,ATP5C1,ATP5G3,ATP6A…
GO:0043235	9.12845e-06	2.5709	13.1533	31	314	receptor complex	GO_CC	ACVR2A,ADRA2A,CACNG3,CACNG4,CHRNA2,CHRNA4,DLG2,DLG3,DLG4,GABBR2,GABRA4,GABRA5,GABRB3,GRIA4,GRIK1,GRIK3,GRIN2A,GRIN2B,GRM7,MCOLN1,NETO2,NLGN1,OLFM1,PLXDC1,PTPRN2,SHANK2,SMAD3,TLR7,TM7SF2,TRAF5,VLDLR_x000D_
GO:0043198	1.63709e-05	7.42959	1.54991	9	37	dendritic shaft	GO_CC	AKAP5,DLG3,DRD1,GRM5,GRM7,HOMER1,HTR2A,MAP2,NLGN1_x000D_
GO:0043005	2.02455e-05	3.08702	7.47885	21	202	neuron projection	GO_CC	ACP2,ADAM22,ADCY2,AKAP5,ALCAM,APC,ARC,ARHGAP32,ARHGAP44,ARHGEF7,ARPC2,ASAP1,ATP6AP2,ATP6V0D1,ATXN10,BDNF,BSN,CALB1,CALB2,CALM1,CALM3,CAMK2N1,CDC42,CDH8,CDK16,CDK5,CDK5R1,CDKL5,CHL1,CHRM2,CHRNA2,CHRNA4,CLASP2,CNR1,CORO1A,CPNE6,CRH,CRHBP,CRMP1,CRTAC1,CTNND2,CXADR,DAB1,DAGLA,DCX,DDN,DLG2,DLG3,DLG4,DRD1,EPHA4,EPHA5,EPHB2,EPHB3,ERC2,FGF13,FLRT1,FSCN1,FZD3,GABBR2,GABRA4,GABRA5,GABRB3,GLRA2,GLRX5,GNB1,G…
GO:0044295	2.95613e-05	13.8268	0.670233	6	16	axonal growth cone	GO_CC	APC,CLASP2,EPHA4,GPM6A,NRXN1,OLFM1_x000D_
GO:0030175	5.216e-05	4.49887	3.08959	12	74	filopodium	GO_CC	ABI2,ACTA1,AKAP5,ARL4C,CDC42,CDK5,CXADR,EPHA4,FGF13,FSCN1,FZD3,GPM6A,MYO1B,NLGN1,UBE2K_x000D_
GO:0005887	6.0167e-05	1.60661	60.7737	91	1494	integral component of plasma membrane	GO_CC	ACVR2A,ADCY1,ADCY2,ADRA1D,ADRA2A,AQP9,ATP2B2,ATRN,CACNB2,CACNG3,CACNG4,CCKBR,CD200,CHRM2,CHRNA2,CHRNA4,CNR1,CSPG5,CXADR,DLG2,DLG3,DLG4,DRD1,EDNRA,EFNB3,EPHA3,EPHA4,EPHA5,EPHB2,EPHB3,FLRT1,GABBR2,GABRA4,GABRA5,GABRB3,GLRA2,GPR17,GPR3,GRIA4,GRIK1,GRIK3,GRIN2A,GRIN2B,GRM2,GRM3,GRM5,GRM7,GRPR,HCRTR1,HTR2A,ICAM5,IL12RB2,JAM2,JTB,KCNA4,KCNF1,KCNG1,KCNIP1,KCNJ6,KCNK1,KCNK12,KCNK3,KCNMB2,KCNN1,KCNQ2,KCNQ…
GO:0016533	7.32212e-05	Inf	0.125669	3	3	cyclin-dependent protein kinase 5 holoenzyme complex	GO_CC	CDK5,CDK5R1,CDK5R2_x000D_
GO:0097481	7.3324e-05	4.71409	2.72282	11	65	neuronal postsynaptic density	GO_CC	BSN,CAMK2A,DLG2,DLG4,GNG3,GRIK1,GRIN2B,HOMER1,MAP2,NLGN1,RTN4_x000D_
GO:0044459	0.000120427	1.59412	57.8923	86	1495	plasma membrane part	GO_CC	ACP1,ACVR2A,ADCY1,ADCY2,ADRA1D,ADRA2A,AKAP5,ALCAM,APC,AQP9,ARC,ARHGAP32,ARHGAP44,ASTN1,ATP2B2,ATP6AP2,ATP6V0D1,ATRN,CA11,CA4,CACNA1G,CACNA1H,CACNA2D1,CACNB2,CACNB3,CACNG3,CACNG4,CAMK2A,CAMK2N1,CASK,CBLN1,CCKBR,CD200,CDC42,CDK16,CDK5,CDKL5,CHRM2,CHRNA2,CHRNA4,CLASP2,CNR1,CORO1A,CSPG5,CTSB,CXADR,CXCL12,CYTH3,DDN,DLG2,DLG3,DLG4,DLGAP2,DRD1,DUSP3,EDNRA,EFNB3,EPHA3,EPHA4,EPHA5,EPHB2,EPHB3,ERC2,FLRT1,F…
GO:0060076	0.000123913	9.87398	0.837791	6	20	excitatory synapse	GO_CC	BSN,DLG4,HOMER1,NLGN1,NLGN4X,SLC17A7_x000D_
GO:0005622	0.000193046	1.40707	573.719	613	13696	intracellular	GO_CC	AACS,AASDHPPT,ABCD2,ABI2,ABR,ACOT8,ACP1,ACP2,ACSL6,ACTA1,ACTR10,ACTR3B,ACVR2A,ADAMTS5,ADARB1,ADCY1,ADCY2,ADCY7,ADCYAP1,ADRA1D,ADRA2A,AFAP1,AFF2,AGAP2,AGRN,AKAP5,AKIRIN1,AMPD2,APC,APEH,AQP9,ARC,ARF3,ARF5,ARG2,ARHGAP10,ARHGAP32,ARHGAP33,ARHGAP44,ARHGDIG,ARHGEF7,ARHGEF9,ARL15,ARL4C,ARL4D,ARNTL,ARNTL2,ARPC2,ARPC5,ARPC5L,ARPP19,ARPP21,ASAP1,ASAP2,ASTN1,ATP2B2,ATP5C1,ATP5G3,ATP6V0B,ATP6V0D1,ATRN,ATXN10…
GO:0043195	0.000267668	4.3607	2.63904	10	63	terminal bouton	GO_CC	BDNF,CALB1,CALB2,GRIK1,GRIK3,GRIN2A,NMU,PTPRN2,SEPT5,VAMP2_x000D_
GO:0005886	0.00028232	1.47148	85.59	116	2321	plasma membrane	GO_CC	ABR,ACP1,ACSL6,ACVR2A,ADAM22,ADCY1,ADCY2,ADCY7,ADRA1D,ADRA2A,AGRN,AKAP5,ALCAM,ALPL,ANO3,APC,AQP9,ARC,ARF5,ARHGAP10,ARHGAP32,ARHGAP33,ARHGAP44,ARHGEF7,ARL4C,ARL4D,ARPC2,ASAP2,ASTN1,ATP2B2,ATP6AP2,ATP6V0D1,ATRN,ATXN10,B4GALNT1,C11orf24,CA11,CA4,CACNA1G,CACNA1H,CACNA2D1,CACNB2,CACNB3,CACNG3,CACNG4,CALM1,CALM3,CAMK2A,CAMK2N1,CAMKV,CASK,CBLN1,CCKBR,CD200,CDC42,CDC42EP3,CDH10,CDH11,CDH12,CDH8,CDH9,CDK1…
GO:0009898	0.000297023	2.83936	6.53477	17	156	cytoplasmic side of plasma membrane	GO_CC	ACP1,CDK16,CYTH3,DLG4,GNAL,GNB1,GNG3,GNG4,GNG7,KCNIP1,PTP4A1,PTPN3,PTPN4,RGS6,RGS7,STYK1,TRAF5_x000D_
GO:0032839	0.00037795	10.4601	0.670233	5	16	dendrite cytoplasm	GO_CC	CDKL5,DLG4,GRIK3,HPCA,MAPK1_x000D_
GO:0005834	0.000530055	5.76289	1.46613	7	35	heterotrimeric G-protein complex	GO_CC	GNAL,GNB1,GNG3,GNG4,GNG7,RGS6,RGS7_x000D_
GO:0005885	0.000796045	13.1351	0.460785	4	11	Arp2/3 protein complex	GO_CC	ACTR3B,ARPC2,ARPC5,ARPC5L_x000D_
GO:0045202	0.000843667	3.19235	4.11931	12	108	synapse	GO_CC	ADRA2A,AGRN,AKAP5,ARC,ARHGAP32,ARHGAP44,ARPC2,ASAP1,ATP2B2,ATP6V0D1,BDNF,BSN,CALB1,CALB2,CAMK2A,CAMK2N1,CASK,CBLN1,CDH8,CDK16,CDK5,CDK5R1,CHRM2,CHRNA2,CHRNA4,CPLX3,CTNND2,CXADR,DAB1,DACT1,DDN,DLG2,DLG3,DLG4,DLGAP2,DLGAP4,DRD1,EPHA4,ERC2,FZD3,GABBR2,GABRA4,GABRA5,GABRB3,GLRA2,GNG3,GPM6A,GRIA4,GRIK1,GRIK3,GRIN2A,GRIN2B,GRM2,GRM3,GRM5,GRM7,HOMER1,HPCA,ITPKA,KCNK1,LRRTM4,MAP2,MAPK8IP1,MYH10,NETO2,NLG…
GO:0032281	0.000904599	6.28049	1.17291	6	28	AMPA glutamate receptor complex	GO_CC	CACNG3,CACNG4,DLG3,DLG4,GRIA4,OLFM1_x000D_
GO:0019897	0.00119408	2.77017	5.48753	14	131	extrinsic component of plasma membrane	GO_CC	APC,CDK16,CYTH3,DLG4,GNAL,GNB1,GNG3,GNG4,GNG7,KCNIP1,PVRL1,RGS6,RGS7,STYK1_x000D_
GO:0005912	0.00130003	1.8341	19.5624	34	467	adherens junction	GO_CC	AFAP1,ALCAM,APC,ARHGEF7,ARPC2,ARPC5,ARPC5L,CAPN5,CASK,CD200,CDC42,CLASP2,CTNND2,CXADR,DCAF6,FHL2,FLRT1,GIT1,GRK5,LASP1,LIG4,MAPK1,MARCKS,MPZL1,PI4KA,PIP5K1C,PVRL1,RALA,RND1,RND3,SHROOM2,SORBS2,SSX2IP,YWHAZ_x000D_
GO:0005891	0.00142533	4.74423	1.71747	7	41	voltage-gated calcium channel complex	GO_CC	CACNA1G,CACNA1H,CACNA2D1,CACNB2,CACNB3,CACNG3,CACNG4_x000D_
GO:0031984	0.00183822	2.06403	11.8128	23	282	organelle subcompartment	GO_CC	ASAP2,B4GALT2,B4GALT3,BECN1,BICD1,BSN,CA4,CHST2,CLASP2,CLIP3,FKBP1A,GALNT1,MYO1B,NECAB3,RAB6A,RTN2,SMPD3,ST6GAL1,SYT17,TMED3,TOM1L1,VAMP2,YIPF5_x000D_
GO:0031988	0.00211655	1.63422	29.6885	46	731	membrane-bounded vesicle	GO_CC	AASDHPPT,ACP1,ACP2,ACTA1,ACTR3B,ADCY1,AGAP2,AGRN,ALCAM,ALPL,APEH,ARC,ARF3,ARF5,ARHGDIG,ARL15,ARPC2,ARPC5,ARPC5L,ATP2B2,ATP5C1,ATP6AP2,ATP6V0B,ATP6V0D1,ATRN,B3GNT2,B4GALT3,BDNF,BECN1,BID,C14orf1,CA4,CACNA2D1,CACNG3,CACNG4,CALB1,CALM1,CALM3,CALU,CAMK2A,CAMK4,CAMKV,CAPN5,CAPZA2,CDC42,CDH11,CDK16,CHL1,COPS8,CORO1A,CPNE6,CRHBP,CRTAC1,CRYM,CSPG5,CTSB,CUX2,CXADR,CXCL12,DLG4,DOPEY2,DUSP3,EEF2,FGF9,FKBP1A…
GO:0032983	0.00225761	17.2196	0.293227	3	7	kainate selective glutamate receptor complex	GO_CC	GRIK1,GRIK3,NETO2_x000D_
GO:0044327	0.00225761	17.2196	0.293227	3	7	dendritic spine head	GO_CC	DRD1,HPCA,NRGN_x000D_
GO:0043196	0.00350009	13.7749	0.335116	3	8	varicosity	GO_CC	CRH,CRHBP,DAGLA_x000D_
GO:0000139	0.00384474	1.73331	19.3571	32	468	Golgi membrane	GO_CC	ARF3,ARHGAP32,ASAP2,B3GAT1,B3GNT2,B4GALNT1,B4GALT2,B4GALT3,CDC42,CHST2,CLIP3,CSPG5,DOPEY2,FAM20B,GALNT1,GALNT14,GLCE,GNPTAB,HRAS,HS2ST1,LARGE,LPCAT1,MAN1A1,MGAT4B,MYO1B,NCALD,NRGN,PI4KA,PMEPA1,PRKCI,RAB36,RAB6A,RAB6B,RASGRP1,RND3,SMPD3,ST6GAL1,ST8SIA2,ST8SIA4,ST8SIA5,STK25,TLR7,TMED3,TMEM132A,TPST2,UST,XYLT1,YIPF5_x000D_
GO:0031932	0.00508758	11.4784	0.377006	3	9	TORC2 complex	GO_CC	MAPKAP1,PINK1,PRR5_x000D_
GO:0000322	0.00511098	45.8652	0.125669	2	3	storage vacuole	GO_CC	ARHGEF7,CDC42_x000D_
GO:0070044	0.00511098	45.8652	0.125669	2	3	synaptobrevin 2-SNAP-25-syntaxin-1a complex	GO_CC	STX1A,VAMP2_x000D_
GO:0031594	0.00511663	3.66384	2.13637	7	51	neuromuscular junction	GO_CC	CDK5,CDK5R1,CXADR,EPHA4,MYH10,SYNGR3,UNC13A_x000D_
GO:0012505	0.00517327	1.33638	85.267	108	2121	endomembrane system	GO_CC	ACSL6,ADAMTS5,AGRN,AKIRIN1,APEH,ARC,ARF3,ARF5,ARHGAP32,ARHGAP44,ARPC2,ASAP2,ASTN1,ATP2B2,ATP6V0B,ATP6V0D1,B3GAT1,B3GNT2,B4GALNT1,B4GALT2,B4GALT3,BCHE,BECN1,BICD1,BSN,C11orf24,C14orf1,CA4,CACNA2D1,CALU,CCND2,CDC42,CDC42EP3,CDC6,CDK16,CHST2,CLASP2,CLIP3,COL5A2,CORO1A,CREB3L1,CRHBP,CSPG5,CTSB,CXADR,CXCL14,CYP26A1,CYP26B1,CYP46A1,DDN,DDRGK1,DHRS9,DLG4,DOPEY2,DPM2,DRD1,EPHA3,EPHA4,EPHA5,EXPH5,EXTL1,FA…
GO:0045177	0.00590691	1.8085	14.4938	25	346	apical part of cell	GO_CC	ATP2B2,ATP6V0D1,CA4,CACNB3,CDC42,CHL1,CTSB,DAB1,EPB41L4B,FZD3,HOMER1,KCNK1,MYL12B,PRKCI,PRKCZ,PRKG2,PROM1,PTPRO,SHANK2,SHROOM2,SLC1A1,SLC23A2,SORBS2,TUBG1,VLDLR_x000D_
GO:0005903	0.00594081	2.74637	3.93762	10	94	brush border	GO_CC	CA4,CAPZA2,DAB1,MYH10,MYL12B,MYO1B,PLS1,PROM1,SHANK2,TPM3_x000D_
GO:0044306	0.00674237	10.0014	0.412371	3	10	neuron projection terminus	GO_CC	ATP6V0D1,BDNF,BSN,CALB1,CALB2,CDH8,CHRM2,CRHBP,DLG4,DRD1,EPHA4,FLRT1,GRIK1,GRIK3,GRIN2A,NMU,PTPRN2,SEPT5,VAMP2_x000D_
GO:0030133	0.00688256	2.16782	7.33067	15	175	transport vesicle	GO_CC	C14orf1,CA4,CDK16,NCALD,NRGN,NRSN2,PTPRN2,RAB6A,SCG3,SEC23IP,SLC17A7,SPRED2,TOR1A,VAMP2,YIPF5_x000D_
GO:0032279	0.00704345	9.83806	0.418895	3	10	asymmetric synapse	GO_CC	AKAP5,CHRM2,GRM7_x000D_
GO:0008021	0.00778353	3.03741	2.87597	8	69	synaptic vesicle	GO_CC	ATP6V0D1,BDNF,CDK16,DLG4,GRIN2B,NPY1R,SEPT5,SLC17A7,SLC30A3,STX1A,SYNGR3,SYT5,TOR1A,VAMP2_x000D_
GO:0030863	0.0078233	2.80359	3.47683	9	83	cortical cytoskeleton	GO_CC	BSN,CAPZA2,CLASP2,CORO1A,DLG4,LANCL2,LASP1,PLS1,SHROOM2_x000D_
GO:0031224	0.00884883	1.21108	228.047	258	5444	intrinsic component of membrane	GO_CC	ABCD2,ACP2,ACSL6,ACVR2A,ADAM19,ADAM22,ADCY1,ADCY2,ADCY7,ADRA1D,ADRA2A,AGRN,ALCAM,ALPL,ANO3,AQP9,ASPHD1,ASTN1,ATP2B2,ATP5G3,ATP6AP2,ATP6V0B,ATRN,B3GAT1,B3GNT2,B4GALNT1,B4GALT2,B4GALT3,BEAN1,BID,C11orf24,C14orf1,C1orf115,C2CD2L,CA4,CACNA1G,CACNA1H,CACNA2D1,CACNB2,CACNB3,CACNG3,CACNG4,CALM1,CALM3,CCKBR,CD200,CDH10,CDH11,CDH12,CDH8,CDH9,CHL1,CHRM2,CHRNA2,CHRNA4,CHST2,CNR1,CNTN6,COX8A,CREB3L1,CSPG5,CX…
GO:0043679	0.00918266	3.67105	1.82484	6	44	axon terminus	GO_CC	ATP6V0D1,BDNF,CALB1,CALB2,CDH8,CHRM2,CRHBP,DRD1,EPHA4,GRIK1,GRIK3,GRIN2A,NMU,PTPRN2,SEPT5,VAMP2_x000D_
GO:0017146	0.00938623	8.60779	0.460785	3	11	NMDA selective glutamate receptor complex	GO_CC	GRIN2A,GRIN2B,NLGN1_x000D_
GO:0030027	0.00963408	2.1421	6.91177	14	165	lamellipodium	GO_CC	ABI2,ACTA1,APC,ARHGEF7,CDK5,CORO1A,DGKZ,FGD1,FSCN1,MYH10,PLXND1,PTPRO,SNX2,SORBS2_x000D_
GO:0030017	0.00972914	2.07609	7.6239	15	182	sarcomere	GO_CC	ACTA1,CALM1,CALM3,FHL2,FHOD3,FKBP1A,HOMER1,MMP2,MYL12B,PPP3CB,SCN3B,SORBS2,TCAP,TMOD2,TPM3_x000D_
GO:0014802	0.00993824	22.9313	0.167558	2	4	terminal cisterna	GO_CC	FKBP1A,RTN2_x000D_
GO:0060203	0.00993824	22.9313	0.167558	2	4	clathrin-sculpted glutamate transport vesicle membrane	GO_CC	SLC17A7,VAMP2_x000D_
GO:0070032	0.00993824	22.9313	0.167558	2	4	synaptobrevin 2-SNAP-25-syntaxin-1a-complexin I complex	GO_CC	STX1A,VAMP2_x000D_
GO:0031410	0.0101498	1.3906	48.6337	65	1161	cytoplasmic vesicle	GO_CC	ACP2,ARC,ARHGDIG,ATP6V0B,ATP6V0D1,BDNF,BECN1,BICD1,C14orf1,CA4,CACNG3,CACNG4,CALU,CAMK2A,CAMKV,CDC42,CDK16,CORO1A,CPNE6,CRHBP,CSPG5,CTSB,CXADR,DLG4,FLRT1,FMNL1,GAD1,GRIA4,GRIN2B,HTR2A,IGF1,KCNK1,MAPKAP1,NCALD,NPY1R,NRGN,NRSN2,NRXN1,PDE6D,PDIA6,PI4KA,PTPRN2,RAB11FIP2,RAB6A,RAB6B,RALA,SCG2,SCG3,SEC23IP,SEPT5,SLC17A7,SLC30A3,SLC30A4,SNX3,SPRED2,STX1A,SYNGR3,SYT5,TLR7,TMED3,TOR1A,ULK2,VAMP2,YIPF5,YWH…
GO:0048471	0.0110262	1.53357	25.7621	38	615	perinuclear region of cytoplasm	GO_CC	AKAP5,ARF3,ARF5,ARHGAP10,ATXN10,BDNF,BICD1,CA4,CDK5R1,COPS8,CTSB,CX3CL1,DAB1,EML1,EPHA5,FLRT1,GALNT1,HRAS,LAMB1,MAPK8IP1,MYO16,MYO1B,NPPA,PDE2A,PINK1,PRKCD,PRKCZ,PTPRR,RAB15,RAB40C,RAP1GAP2,SEC23IP,SET,SORBS2,SYT5,VAMP2,VLDLR,ZNF675_x000D_
GO:0060198	0.0121301	7.65092	0.502674	3	12	clathrin-sculpted vesicle	GO_CC	GAD1,SLC17A7,VAMP2_x000D_
GO:0016020	0.0125572	1.2779	117.002	138	3418	membrane	GO_CC	ABCD2,ABR,ACP1,ACP2,ACSL6,ACVR2A,ADAM19,ADAM22,ADCY1,ADCY2,ADCY7,ADRA1D,ADRA2A,AGAP2,AGRN,AKAP5,AKIRIN1,ALCAM,ALPL,ANO3,APC,APEH,AQP9,ARC,ARF3,ARF5,ARHGAP10,ARHGAP32,ARHGAP33,ARHGAP44,ARHGDIG,ARHGEF7,ARL4C,ARL4D,ARPC2,ASAP1,ASAP2,ASPHD1,ASTN1,ATP2B2,ATP5C1,ATP5G3,ATP6AP2,ATP6V0B,ATP6V0D1,ATRN,ATXN10,B3GAT1,B3GNT2,B4GALNT1,B4GALT2,B4GALT3,BAD,BCHE,BDNF,BEAN1,BECN1,BICD1,BID,BZW2,C11orf24,C14orf1,C…
GO:0005925	0.0131894	1.66135	16.295	26	389	focal adhesion	GO_CC	AFAP1,ALCAM,ARHGEF7,ARPC2,ARPC5,ARPC5L,CAPN5,CASK,CDC42,CLASP2,DCAF6,FHL2,FLRT1,GIT1,GRK5,LASP1,LIG4,MAPK1,MARCKS,MPZL1,PI4KA,PIP5K1C,RALA,RND3,SORBS2,YWHAZ_x000D_
GO:0030173	0.014535	3.28591	2.0107	6	48	integral component of Golgi membrane	GO_CC	B4GALNT1,LARGE,ST6GAL1,ST8SIA2,ST8SIA4,ST8SIA5_x000D_
GO:0005794	0.0146895	1.35022	53.0726	69	1277	Golgi apparatus	GO_CC	AGRN,ARF3,ARF5,ARHGAP32,ARPC2,ASAP2,B3GAT1,B3GNT2,B4GALNT1,B4GALT2,B4GALT3,BECN1,BICD1,BSN,C11orf24,CA4,CALU,CDC42,CDC6,CHST2,CLASP2,CLIP3,CSPG5,CXCL14,DOPEY2,EPHA4,FAM20B,FGD1,GALNT1,GALNT14,GLCE,GNPTAB,HRAS,HS2ST1,KCNJ6,LARGE,LPCAT1,MAN1A1,MAPK1,MAPKAP1,MGAT4B,MMD,MPL,MYO1B,NCALD,NECAB3,NLGN1,NRGN,PDE2A,PI4KA,PMEPA1,PRKCI,PRMT5,PTHLH,RAB36,RAB6A,RAB6B,RASGRP1,RND3,SERINC3,SLC1A6,SMPD3,ST6GAL1,S…
GO:0098552	0.0148145	1.62678	17.2585	27	412	side of membrane	GO_CC	ACP1,ALCAM,ASTN1,ATP6AP2,CA4,CDK16,CHRNA4,CTSB,CXCL12,CYTH3,DLG4,EPHA5,GNAL,GNB1,GNG3,GNG4,GNG7,IL12RB2,KCNIP1,NLGN1,PTP4A1,PTPN3,PTPN4,RGS6,RGS7,STYK1,TRAF5_x000D_
GO:0005795	0.0150615	2.24491	5.1943	11	124	Golgi stack	GO_CC	ASAP2,B4GALT2,B4GALT3,CLIP3,GALNT1,NECAB3,SMPD3,ST6GAL1,TMED3,TOM1L1,YIPF5_x000D_
GO:0032433	0.0152853	6.88543	0.544564	3	13	filopodium tip	GO_CC	FZD3,NLGN1,UBE2K_x000D_
GO:0008328	0.0156892	15.5068	0.206605	2	5	ionotropic glutamate receptor complex	GO_CC	CACNG3,CACNG4,DLG2,DLG3,DLG4,GRIA4,GRIK1,GRIK3,GRIN2A,GRIN2B,NETO2,NLGN1,OLFM1,SHANK2_x000D_
GO:0044297	0.0157386	3.21109	2.04168	6	52	cell body	GO_CC	ACTA1,AKAP5,ALCAM,ARHGEF7,ATP2B2,ATP6AP2,ATXN10,BDNF,BSN,CALB1,CAMK2N1,CDC42,CDK5,CDK5R1,CHRM2,CHRNA4,CRH,CRHBP,CRMP1,CTNND2,CXADR,DAB1,DDN,DLG3,DRD1,ENC1,EPHA4,EPHA5,EPHB2,FLRT1,FZD3,GABRA5,GLRX5,GNB1,GPM6A,GRIK1,GRIK3,HOMER1,HPCA,HTR2A,KCNIP1,KCNK1,KCNN1,KCNQ3,MAP2,MAPK1,MAPK8IP1,MYH10,NDN,NELL2,NRGN,NRSN2,NRXN1,OLFM1,PDYN,PINK1,PLXDC1,PPP1CA,PPP5C,PRKCZ,PTPRF,SHANK2,SHROOM2,SIAH2,SST,SYT5,TAC1…
GO:0005923	0.0160869	2.32819	4.56596	10	109	bicellular tight junction	GO_CC	APC,CXADR,DLG3,JAM2,MAGI1,PLXDC1,PRKCI,PRKCZ,RAP2B,SHROOM2_x000D_
GO:0032009	0.0161056	15.2866	0.209448	2	5	early phagosome	GO_CC	SNX3,TLR7_x000D_
GO:0042719	0.0161056	15.2866	0.209448	2	5	mitochondrial intermembrane space protein transporter complex	GO_CC	TIMM10,TIMM8B_x000D_
GO:0044300	0.0161056	15.2866	0.209448	2	5	cerebellar mossy fiber	GO_CC	DLG4,SLC17A7_x000D_
GO:0030055	0.017174	1.62028	16.672	26	398	cell-substrate junction	GO_CC	AFAP1,ALCAM,ARHGEF7,ARPC2,ARPC5,ARPC5L,CAPN5,CASK,CDC42,CLASP2,DCAF6,FHL2,FLRT1,GIT1,GRK5,LASP1,LIG4,MAPK1,MARCKS,MPZL1,PI4KA,PIP5K1C,RALA,RND3,SORBS2,YWHAZ_x000D_
GO:0001725	0.0175508	3.13618	2.09448	6	50	stress fiber	GO_CC	ACTA1,FSCN1,MYH10,MYL12B,SEPT11,TPM3_x000D_
GO:0055037	0.0177233	2.18647	5.31997	11	127	recycling endosome	GO_CC	ARHGAP44,CLIP3,KCNK1,RAB11FIP2,RAP2B,RNF11,ST8SIA2,SYT5,TUBA1A,TUBG1,TUBGCP4_x000D_
GO:0005789	0.020214	1.38771	38.0357	51	908	endoplasmic reticulum membrane	GO_CC	ACSL6,ARHGAP32,BECN1,C14orf1,CDC42,CREB3L1,CSPG5,CYP26A1,CYP26B1,CYP46A1,DDN,DDRGK1,DHRS9,DPM2,DRD1,EXTL1,FKBP11,FKBP1A,GSG1,HMGCR,HMOX2,INSIG2,JPH3,LPCAT1,LPCAT3,MAPK8IP1,MGLL,NECAB3,NSDHL,PDIA6,PLD3,PTGIS,RASGRP1,RTN2,RTN4,SEC61G,SEZ6L2,SLC35B1,SLN,SPCS3,SQLE,SRD5A1,TLR7,TM7SF2,TMED3,TMEM132A,TOR1A,TTC9,UBE2J1,XYLT1,YIPF5_x000D_
GO:0005876	0.0209702	2.99947	2.17826	6	52	spindle microtubule	GO_CC	CALM1,CALM3,CLASP2,KIF2A,KIF3B,TUBG1_x000D_
GO:0015629	0.0212098	1.57248	17.8017	27	427	actin cytoskeleton	GO_CC	ACTA1,ACTR10,ACTR3B,AFAP1,ARC,ARHGAP32,ARPC2,ARPC5,ARPC5L,CAPZA2,CASK,CDC42EP3,CORO1A,FHL2,FSCN1,LANCL2,LASP1,MARCKS,MYH10,MYL12B,MYO16,MYO1B,PLS1,PRKCZ,SEPT11,SHROOM2,SORBS2,STX1A,TMOD2,TPM3,UBE2K_x000D_
GO:0043292	0.0214117	1.82951	9.13192	16	218	contractile fiber	GO_CC	ACTA1,CALM1,CALM3,CDK5R1,FHL2,FHOD3,FKBP1A,HOMER1,MMP2,MYL12B,PPP3CB,SCN3B,SORBS2,TCAP,TMOD2,TPM3_x000D_
GO:0044422	0.0215758	1.16707	333.608	361	7964	organelle part	GO_CC	ABCD2,ACOT8,ACP2,ACSL6,ACTA1,ACTR10,ACTR3B,ADAMTS5,ADARB1,AFF2,AGAP2,AGRN,AKIRIN1,APC,APEH,ARF3,ARG2,ARHGAP32,ARL4D,ARNTL,ARNTL2,ARPC2,ARPC5,ARPC5L,ARPP19,ASAP2,ATP5C1,ATP5G3,ATP6V0B,ATP6V0D1,B3GAT1,B3GNT2,B4GALNT1,B4GALT2,B4GALT3,BAD,BAP1,BCHE,BCL11A,BDNF,BECN1,BICD1,BID,BSN,C14orf1,CA4,CACNG3,CACNG4,CALM1,CALM3,CALU,CAMK2A,CAMK4,CAMKV,CAMSAP1,CAPZA2,CASK,CBX6,CCDC85B,CCNA1,CCND2,CDC34,CDC40,CDC…
GO:0016528	0.0217045	2.68428	2.8066	7	67	sarcoplasm	GO_CC	CA4,CACNA2D1,CALU,FKBP1A,JPH3,RTN2,SLN_x000D_
GO:0098588	0.0224108	1.41434	32.2275	44	811	bounding membrane of organelle	GO_CC	ABCD2,ACP2,ACSL6,ARF3,ARHGAP32,ASAP2,ATP5G3,ATP6V0B,ATP6V0D1,B3GAT1,B3GNT2,B4GALNT1,B4GALT2,B4GALT3,BAD,BECN1,BID,C14orf1,CA4,CACNG3,CACNG4,CAMK2A,CASK,CDC42,CHST2,CLIP3,CORO1A,CREB3L1,CSPG5,CYP26A1,CYP26B1,CYP46A1,DAGLA,DDN,DDRGK1,DHRS9,DLG4,DOPEY2,DPM2,DRD1,EPHA4,EXTL1,FAM20B,FKBP11,FKBP1A,GAD1,GALNT1,GALNT14,GLCE,GNB1,GNPTAB,GRIA4,GSG1,HMGCR,HMOX2,HRAS,HS2ST1,INSIG2,JPH3,LARGE,LPCAT1,LPCAT3,MA…
GO:0033268	0.022853	5.73718	0.628343	3	15	node of Ranvier	GO_CC	KCNQ2,KCNQ3,SCN2A_x000D_
GO:0043230	0.026227	1.21651	116.411	136	2779	extracellular organelle	GO_CC	AASDHPPT,ACP1,ACP2,ACTA1,ACTR3B,ADCY1,AGAP2,AGRN,ALCAM,ALPL,APEH,ARF3,ARF5,ARL15,ARPC2,ARPC5,ARPC5L,ATP2B2,ATP5C1,ATP6AP2,ATP6V0D1,ATRN,B3GNT2,B4GALT3,BID,CA4,CACNA2D1,CALB1,CALM1,CALM3,CAMK4,CAPN5,CAPZA2,CDC42,CDH11,CHL1,COPS8,CORO1A,CPNE6,CRTAC1,CRYM,CTSB,CUX2,CXCL12,DOPEY2,DUSP3,EEF2,FGF9,FKBP1A,FMNL1,FSCN1,GGCT,GNAL,GNB1,GNG4,GNG7,GPM6A,GRIA4,GRM5,IDH2,ITFG1,KIF3B,LAMB1,LASP1,LYPLA1,MAN1A1,MA…
GO:0030672	0.0269014	2.81533	2.30392	6	55	synaptic vesicle membrane	GO_CC	SLC17A7,SLC30A3,STX1A,SYNGR3,SYT5,VAMP2_x000D_
GO:0035371	0.0272697	5.29555	0.670233	3	16	microtubule plus-end	GO_CC	APC,CLASP2,MAPRE2_x000D_
GO:0099738	0.0272697	5.29555	0.670233	3	16	cell cortex region	GO_CC	BSN,CLASP2,PRKCZ_x000D_
GO:0070062	0.0288708	1.21209	115.866	135	2766	extracellular exosome	GO_CC	AASDHPPT,ACP1,ACP2,ACTA1,ACTR3B,ADCY1,AGAP2,AGRN,ALCAM,ALPL,APEH,ARF3,ARF5,ARL15,ARPC2,ARPC5,ARPC5L,ATP2B2,ATP5C1,ATP6AP2,ATP6V0D1,ATRN,B3GNT2,B4GALT3,BID,CA4,CACNA2D1,CALB1,CALM1,CALM3,CAMK4,CAPN5,CAPZA2,CDC42,CDH11,CHL1,COPS8,CORO1A,CPNE6,CRTAC1,CRYM,CTSB,CUX2,CXCL12,DOPEY2,DUSP3,EEF2,FGF9,FKBP1A,FMNL1,FSCN1,GGCT,GNAL,GNB1,GNG4,GNG7,GPM6A,GRM5,IDH2,ITFG1,KIF3B,LAMB1,LASP1,LYPLA1,MAN1A1,MAPK1,MA…
GO:0008287	0.0312755	3.68521	1.21126	4	29	protein serine/threonine phosphatase complex	GO_CC	CYCS,PPP1CA,PPP1R11,PPP2R5C,PPP3CB,PPP4R4,STRN4_x000D_
GO:0000137	0.0319868	9.17089	0.293227	2	7	Golgi cis cisterna	GO_CC	NECAB3,SMPD3_x000D_
GO:0000922	0.0322744	2.05637	5.11052	10	122	spindle pole	GO_CC	CALM1,CALM3,CDC6,DYNC1LI1,EML1,KIF2A,NEK2,RGS14,TUBG1,TUBGCP4_x000D_
GO:0031519	0.0329306	3.02311	1.80125	5	43	PcG protein complex	GO_CC	BAP1,CBX6,CSNK2A1,MTF2,RNF2_x000D_
GO:0032580	0.0373366	2.36737	3.14171	7	75	Golgi cisterna membrane	GO_CC	ASAP2,B4GALT2,B4GALT3,GALNT1,ST6GAL1,TMED3,YIPF5_x000D_
GO:1902711	0.0373595	4.58893	0.754012	3	18	GABA-A receptor complex	GO_CC	GABRA4,GABRA5,GABRB3_x000D_
GO:0030018	0.0374364	2.09252	4.52407	9	108	Z disc	GO_CC	FHL2,FHOD3,FKBP1A,HOMER1,MYL12B,PPP3CB,SCN3B,SORBS2,TCAP_x000D_
GO:0005938	0.0390435	1.71856	9.06154	15	217	cell cortex	GO_CC	ARHGAP32,ARHGEF7,BSN,CAPZA2,CLASP2,CORO1A,CRIP2,DLG4,FMNL1,GRM7,LANCL2,LASP1,MARCKS,MYH10,PLS1,PRKCZ,SEPT5,SHROOM2_x000D_
GO:0030659	0.0405295	1.52575	15.5618	23	373	cytoplasmic vesicle membrane	GO_CC	ATP6V0B,ATP6V0D1,CA4,CACNG3,CACNG4,CAMK2A,CAMKV,CORO1A,CSPG5,DLG4,GAD1,GRIA4,NCALD,NRGN,PDE6D,PI4KA,PTPRN2,RAB11FIP2,RALA,SCG3,SEC23IP,SLC17A7,SPRED2,TMED3,TOR1A,ULK2,VAMP2,YWHAZ_x000D_
GO:0036019	0.0414823	7.64196	0.335116	2	8	endolysosome	GO_CC	CTSB,TLR7_x000D_
GO:0045254	0.0414823	7.64196	0.335116	2	8	pyruvate dehydrogenase complex	GO_CC	DLAT,PDHB_x000D_
GO:0061202	0.0414823	7.64196	0.335116	2	8	clathrin-sculpted gamma-aminobutyric acid transport vesicle membrane	GO_CC	GAD1,VAMP2_x000D_
GO:0097449	0.0414823	7.64196	0.335116	2	8	astrocyte projection	GO_CC	GRM5,PINK1_x000D_
GO:0043209	0.0416063	1.83107	6.82799	12	163	myelin sheath	GO_CC	ATP5C1,CDC42,DLAT,FSCN1,GNB1,NDUFS3,PITPNA,PLCB1,PRKCI,PRKCZ,RALA,TUBA1A_x000D_
GO:0031256	0.0486501	1.9024	5.48753	10	131	leading edge membrane	GO_CC	AKAP5,APC,ARHGAP44,CDC42,CDKL5,CLASP2,DDN,HPCA,PIP5K1C,PTPRJ_x000D_
GO:0000159	0.0490868	4.04858	0.837791	3	20	protein phosphatase type 2A complex	GO_CC	CYCS,PPP2R5C,STRN4_x000D_
GO:0030660	0.049503	2.6708	2.0107	5	48	Golgi-associated vesicle membrane	GO_CC	CSPG5,NCALD,NRGN,PI4KA,TMED3_x000D_
GO:0005516	3.63261e-10	4.5731	7.50851	29	176	calmodulin binding	GO_MF	ADCY1,AKAP5,ARPP21,ATP2B2,CAMK1,CAMK2A,CAMK4,CAMKK2,CAMKV,CAMSAP1,CASK,DCX,FBXL2,ITPKA,KCNN1,KCNQ3,MAP2,MAPKAPK5,MARCKS,MYH10,MYO1B,NRGN,PLCB1,PPP3CB,RGS4,RIT2,SLC8A2,STRN4,VAMP2_x000D_
GO:0005216	3.56374e-08	2.77307	17.2781	43	405	ion channel activity	GO_MF	CACNA1G,CACNA1H,CACNA2D1,CACNB2,CACNB3,CACNG3,CACNG4,CHRNA2,CHRNA4,GABRA4,GABRA5,GABRB3,GLRA2,GPM6A,GRIA4,GRIK1,GRIK3,GRIN2A,GRIN2B,GRM7,JPH3,KCNA4,KCNF1,KCNG1,KCNIP1,KCNJ6,KCNK1,KCNK12,KCNK3,KCNMB2,KCNN1,KCNQ2,KCNQ3,KCNV1,MCOLN1,P2RX5,PDE2A,SCN2A,SCN3B,SHROOM2,SLC17A7,SLC24A3,TRPC3_x000D_
GO:0098772	6.70783e-08	1.94635	51.621	91	1210	molecular function regulator	GO_MF	ABR,AGAP2,AGRN,APC,ARHGAP10,ARHGAP32,ARHGAP33,ARHGAP44,ARHGDIG,ARHGEF7,ARHGEF9,ARPP19,ASAP1,ASAP2,AZIN1,BAD,CACNA2D1,CACNB2,CACNG3,CACNG4,CALM1,CALM3,CALU,CAMK2N1,CCKBR,CDC42EP3,CDK5,CDK5R1,CDK5R2,CDKN2D,CYTH3,DGKZ,DPM2,ENSA,FGD1,FGF12,FGF13,GIT1,GRM2,GRM3,GRM7,HPCAL4,HSPBP1,IQSEC2,KCNIP1,KCNMB2,KCNV1,MAPK8IP1,NEDD4L,NRXN1,NRXN2,NRXN3,OAZ1,PDE6D,PHACTR1,PIK3R2,PINK1,PKIG,PLCB1,PPP1R11,PPP1R1A,PPP…
GO:0043168	1.15216e-07	1.64605	111.902	164	2623	anion binding	GO_MF	AACS,ABCD2,ACSL6,ACTA1,ACTR3B,ACVR2A,ADAMTS8,ADCY1,ADCY2,ADCY7,AGAP2,AGRN,ARF3,ARF5,ARHGAP32,ARHGAP33,ARHGAP44,ARL15,ARL4C,ARL4D,ASAP1,ATP2B2,BAD,CAMK1,CAMK2A,CAMK4,CAMKK2,CAMKV,CASK,CDC34,CDC42,CDC6,CDK16,CDK17,CDK20,CDK5,CDKL5,CHD3,CPNE6,CSNK2A1,CYP26A1,CYP26B1,CYTH3,DALRD3,DCK,DDX49,DDX54,DGKB,DGKZ,DYNC1LI1,DYRK2,EEF2,EPHA3,EPHA4,EPHA5,EPHB2,EPHB3,ETNK2,FAM20B,FGF12,FGF9,GAD1,GLRA2,GNAL,GREM2,…
GO:0097367	1.86981e-07	1.68463	93.2124	141	2193	carbohydrate derivative binding	GO_MF	AACS,ABCD2,ACSL6,ACTA1,ACTR3B,ACVR2A,ADAMTS8,ADCY1,ADCY2,ADCY7,AGAP2,AGRN,ARF3,ARF5,ARL15,ARL4C,ARL4D,ATP2B2,CAMK1,CAMK2A,CAMK4,CAMKK2,CAMKV,CASK,CDC34,CDC42,CDC6,CDK16,CDK17,CDK20,CDK5,CDKL5,CHD3,CLASP2,CLIP3,CPNE6,CSNK2A1,CTSB,DALRD3,DCK,DCTPP1,DDX49,DDX54,DGKB,DGKZ,DYNC1LI1,DYRK2,EEF2,EPHA3,EPHA4,EPHA5,EPHB2,EPHB3,ETNK2,FAM20B,FGF12,FGF9,GNAL,GREM2,GRK5,GUK1,HAPLN1,HRAS,ITPKA,KIF21B,KIF2A,KIF3…
GO:0005246	2.44186e-07	9.62773	1.57849	11	37	calcium channel regulator activity	GO_MF	CACNA2D1,CACNB2,GRM2,GRM3,GRM7,HPCAL4,NRXN1,NRXN2,NRXN3,PRKCB,STX1A_x000D_
GO:0001883	3.10328e-07	1.72806	77.3889	121	1814	purine nucleoside binding	GO_MF	AACS,ABCD2,ACSL6,ACTA1,ACTR3B,ACVR2A,ADCY1,ADCY2,ADCY7,AGAP2,ARF3,ARF5,ARL15,ARL4C,ARL4D,ATP2B2,CAMK1,CAMK2A,CAMK4,CAMKK2,CAMKV,CASK,CDC34,CDC42,CDC6,CDK16,CDK17,CDK20,CDK5,CDKL5,CHD3,CSNK2A1,DALRD3,DCK,DDX49,DDX54,DGKB,DGKZ,DYNC1LI1,DYRK2,EEF2,EPHA3,EPHA4,EPHA5,EPHB2,EPHB3,ETNK2,FAM20B,GNAL,GRK5,GUK1,HRAS,ITPKA,KIF21B,KIF2A,KIF3B,KIF3C,KIF5C,LANCL2,LIG4,MAGI1,MAPK1,MAPK4,MAPKAPK5,MARK1,MAST3,MYH…
GO:0032549	3.10328e-07	1.72806	77.3889	121	1814	ribonucleoside binding	GO_MF	AACS,ABCD2,ACSL6,ACTA1,ACTR3B,ACVR2A,ADCY1,ADCY2,ADCY7,AGAP2,ARF3,ARF5,ARL15,ARL4C,ARL4D,ATP2B2,CAMK1,CAMK2A,CAMK4,CAMKK2,CAMKV,CASK,CDC34,CDC42,CDC6,CDK16,CDK17,CDK20,CDK5,CDKL5,CHD3,CSNK2A1,DALRD3,DCK,DDX49,DDX54,DGKB,DGKZ,DYNC1LI1,DYRK2,EEF2,EPHA3,EPHA4,EPHA5,EPHB2,EPHB3,ETNK2,FAM20B,GNAL,GRK5,GUK1,HRAS,ITPKA,KIF21B,KIF2A,KIF3B,KIF3C,KIF5C,LANCL2,LIG4,MAGI1,MAPK1,MAPK4,MAPKAPK5,MARK1,MAST3,MYH…
GO:0015267	7.41391e-07	2.51067	17.9455	41	422	channel activity	GO_MF	AQP9,CACNA1G,CACNA1H,CACNA2D1,CACNB2,CACNB3,CACNG3,CACNG4,CHRNA2,CHRNA4,GABRA4,GABRA5,GABRB3,GLRA2,GPM6A,GRIA4,GRIK1,GRIK3,GRIN2A,GRIN2B,GRM7,JPH3,KCNA4,KCNF1,KCNG1,KCNIP1,KCNJ6,KCNK1,KCNK12,KCNK3,KCNMB2,KCNN1,KCNQ2,KCNQ3,KCNV1,MCOLN1,P2RX5,PDE2A,SCN2A,SCN3B,SHROOM2,SLC17A7,SLC24A3,TRPC3_x000D_
GO:0019901	9.97369e-07	2.41969	19.4747	43	459	protein kinase binding	GO_MF	ADRA2A,AKAP5,APC,ARHGEF7,BAD,CACNB2,CACNB3,CALM1,CALM3,CAMK2N1,CCND2,CDC42,CDK5,CDK5R1,CDKN2D,CLASP2,DACT1,DCX,DUSP3,EEF2,GRIN2A,GRK5,HDAC9,IL12RB2,JTB,KCNQ3,MAPK1,MAPK4,MAPK8IP1,MAPKAP1,MAPKAPK5,MARCKS,MEF2A,NELL2,PIK3R2,PIN1,PINK1,PITPNM3,PLCB4,PRKCB,PRKCZ,PTPRJ,PTPRR,RAB11FIP2,SMAD3,SPRED2,TOM1L1,TRIB2,YWHAZ_x000D_
GO:0008324	2.33795e-06	2.145	26.3721	52	619	cation transmembrane transporter activity	GO_MF	ATP2B2,ATP5C1,ATP5G3,ATP6V0B,ATP6V0D1,CACNA1G,CACNA1H,CACNA2D1,CACNB2,CACNB3,CACNG3,CACNG4,CHRNA2,CHRNA4,COX8A,GPM6A,GRIK1,GRIN2A,GRIN2B,GRM7,JPH3,KCNA4,KCNF1,KCNG1,KCNIP1,KCNJ6,KCNK1,KCNK12,KCNK3,KCNMB2,KCNN1,KCNQ2,KCNQ3,KCNV1,MCOLN1,NNT,P2RX5,PDE2A,SCN2A,SCN3B,SERINC3,SHROOM2,SLC17A7,SLC1A1,SLC1A6,SLC23A2,SLC24A3,SLC30A3,SLC30A4,SLC30A9,SLC8A2,TRPC3,UQCR11_x000D_
GO:0046873	3.37352e-06	2.40483	17.7047	39	415	metal ion transmembrane transporter activity	GO_MF	ATP2B2,CACNA1G,CACNA1H,CACNA2D1,CACNB2,CACNB3,CACNG3,CACNG4,GPM6A,GRIN2B,GRM7,JPH3,KCNA4,KCNF1,KCNG1,KCNIP1,KCNJ6,KCNK1,KCNK12,KCNK3,KCNMB2,KCNN1,KCNQ2,KCNQ3,KCNV1,MCOLN1,PDE2A,SCN2A,SCN3B,SHROOM2,SLC17A7,SLC1A1,SLC1A6,SLC23A2,SLC24A3,SLC30A3,SLC30A4,SLC8A2,TRPC3_x000D_
GO:0004385	4.37533e-06	22.623	0.511944	6	12	guanylate kinase activity	GO_MF	CASK,DLG2,DLG3,DLG4,GUK1,MPP2_x000D_
GO:0008092	4.52747e-06	2.03148	29.888	56	713	cytoskeletal protein binding	GO_MF	ABI2,ACTA1,ACTR3B,AFAP1,AKAP5,APC,ARL4C,ARPC2,ARPC5,ARPC5L,BICD1,CALM1,CALM3,CAMSAP1,CAPZA2,CDC42EP3,CDK5,CLASP2,CLIP3,CORO1A,DCX,EML1,ENC1,EPB41L4B,FGF13,FHOD3,FMNL1,FSCN1,GNB1,HPCA,KCNQ2,KIF21B,KIF2A,KIF3B,KIF3C,KIF5C,LASP1,MAGI1,MAP2,MAPK8IP1,MAPRE2,MARCKS,MICAL2,MYH10,MYL12B,MYO16,MYO1B,NCALD,NDN,PHACTR1,PIP5K1C,PLS1,PPP5C,PROM1,PTPN3,PTPN4,PTPRN,RAB6A,RAB6B,RALA,RCAN3,RGS14,SHROOM2,SORBS2,ST…
GO:0022832	5.94986e-06	3.17988	8.06312	23	189	voltage-gated channel activity	GO_MF	CACNA1G,CACNA1H,CACNA2D1,CACNB2,CACNB3,CACNG3,CACNG4,GRIK1,GRIN2A,GRM7,KCNA4,KCNF1,KCNG1,KCNIP1,KCNJ6,KCNK1,KCNK12,KCNK3,KCNQ2,KCNQ3,KCNV1,SCN2A,SCN3B_x000D_
GO:0035254	7.569e-06	19.5117	0.551325	6	13	glutamate receptor binding	GO_MF	CALM1,CALM3,CAMK2A,DLG2,DLG3,DLG4,GRIN2A,HOMER1,NETO2,RASGRF1,SHANK2_x000D_
GO:0022891	1.04539e-05	1.86989	37.5353	65	882	substrate-specific transmembrane transporter activity	GO_MF	ADAMTS8,AQP9,ATP2B2,ATP5C1,ATP5G3,ATP6V0B,ATP6V0D1,CACNA1G,CACNA1H,CACNA2D1,CACNB2,CACNB3,CACNG3,CACNG4,CHRNA2,CHRNA4,COX8A,GABRA4,GABRA5,GABRB3,GLRA2,GPM6A,GRIA4,GRIK1,GRIK3,GRIN2A,GRIN2B,GRM7,JPH3,KCNA4,KCNF1,KCNG1,KCNIP1,KCNJ6,KCNK1,KCNK12,KCNK3,KCNMB2,KCNN1,KCNQ2,KCNQ3,KCNV1,LASP1,MCOLN1,NNT,P2RX5,PDE2A,SCN2A,SCN3B,SEC61G,SERINC3,SHROOM2,SLC16A2,SLC17A7,SLC1A1,SLC1A6,SLC23A2,SLC24A3,SLC30A3,S…
GO:0008144	1.32766e-05	3.96963	4.6075	16	108	drug binding	GO_MF	CHRM2,CHRNA2,CNR1,DCK,DRD1,FKBP11,FKBP1A,FSCN1,GRIK1,HMGCS1,HTR2A,PDE2A,PPP3CB,RARB,TLR7,TTC9_x000D_
GO:0097109	1.58713e-05	90.2638	0.21331	4	5	neuroligin family protein binding	GO_MF	DLG4,NRXN1,NRXN2,NRXN3_x000D_
GO:0005001	4.87737e-05	12.336	0.725254	6	17	transmembrane receptor protein tyrosine phosphatase activity	GO_MF	PTPRF,PTPRG,PTPRN2,PTPRO,PTPRR,PTPRS_x000D_
GO:0072509	5.30204e-05	3.07957	6.82592	19	160	divalent inorganic cation transmembrane transporter activity	GO_MF	ATP2B2,CACNA1G,CACNA1H,CACNA2D1,CACNB2,CACNB3,CACNG3,CACNG4,GPM6A,GRIN2B,GRM7,JPH3,MCOLN1,PDE2A,SLC24A3,SLC30A3,SLC30A4,SLC8A2,TRPC3_x000D_
GO:0016791	5.44265e-05	2.53917	11.1348	26	261	phosphatase activity	GO_MF	ACP1,ACP2,ALPL,CYCS,DUSP14,DUSP3,DUSP6,DUSP7,DUSP8,INPP4A,LPPR2,PPEF1,PPM1E,PPP1CA,PPP3CB,PPP5C,PTP4A1,PTPN3,PTPN4,PTPRF,PTPRG,PTPRJ,PTPRN2,PTPRO,PTPRR,PTPRS_x000D_
GO:0003924	5.80827e-05	2.58285	10.5375	25	247	GTPase activity	GO_MF	ARF3,ARF5,ARL4C,ARL4D,CDC42,EEF2,GNAL,GNB1,GNG3,HRAS,RAB15,RAB36,RAB40B,RAB40C,RAB6A,RAB6B,RALA,RASL10A,RIT2,RND1,RND3,SEPT5,TUBA1A,TUBB2A,TUBG1_x000D_
GO:0005184	6.12001e-05	8.80374	1.06655	7	25	neuropeptide hormone activity	GO_MF	ADCYAP1,CRH,GRP,NPPA,PENK,PNOC,VIP_x000D_
GO:0005524	6.22942e-05	1.59848	62.5425	93	1466	ATP binding	GO_MF	AACS,ABCD2,ACSL6,ACTA1,ACTR3B,ACVR2A,ADCY1,ADCY2,ADCY7,ATP2B2,CAMK1,CAMK2A,CAMK4,CAMKK2,CAMKV,CASK,CDC34,CDC6,CDK16,CDK17,CDK20,CDK5,CDKL5,CHD3,CSNK2A1,DALRD3,DCK,DDX49,DDX54,DGKB,DGKZ,DYNC1LI1,DYRK2,EPHA3,EPHA4,EPHA5,EPHB2,EPHB3,ETNK2,FAM20B,GRK5,GUK1,ITPKA,KIF21B,KIF2A,KIF3B,KIF3C,KIF5C,LANCL2,LIG4,MAGI1,MAPK1,MAPK4,MAPKAPK5,MARK1,MAST3,MYH10,MYO16,MYO1B,NAV3,NEK2,NLK,P2RX5,PAK6,PAK7,PANK3,PDGF…
GO:0030554	7.20087e-05	1.58373	64.4623	95	1511	adenyl nucleotide binding	GO_MF	AACS,ABCD2,ACSL6,ACTA1,ACTR3B,ACVR2A,ADCY1,ADCY2,ADCY7,ATP2B2,CAMK1,CAMK2A,CAMK4,CAMKK2,CAMKV,CASK,CDC34,CDC6,CDK16,CDK17,CDK20,CDK5,CDKL5,CHD3,CSNK2A1,DALRD3,DCK,DDX49,DDX54,DGKB,DGKZ,DYNC1LI1,DYRK2,EPHA3,EPHA4,EPHA5,EPHB2,EPHB3,ETNK2,FAM20B,GRK5,GUK1,HSPBP1,ITPKA,KIF21B,KIF2A,KIF3B,KIF3C,KIF5C,LANCL2,LIG4,MAGI1,MAPK1,MAPK4,MAPKAPK5,MARK1,MAST3,MYH10,MYO16,MYO1B,NAV3,NEK2,NLK,P2RX5,PAK6,PAK7,PAN…
GO:0022834	8.69901e-05	3.18735	5.91578	17	139	ligand-gated channel activity	GO_MF	CHRNA2,CHRNA4,GABRA4,GABRA5,GABRB3,GLRA2,GRIA4,GRIK1,GRIK3,GRIN2A,GRIN2B,JPH3,KCNJ6,KCNK1,MCOLN1,P2RX5,SHROOM2,SLC17A7,TRPC3_x000D_
GO:0032555	9.2569e-05	1.59143	60.7644	90	1457	purine ribonucleotide binding	GO_MF	AACS,ABCD2,ACSL6,ACTA1,ACTR3B,ACVR2A,ADCY1,ADCY2,ADCY7,AGAP2,ARF3,ARF5,ARL15,ARL4C,ARL4D,ATP2B2,CAMK1,CAMK2A,CAMK4,CAMKK2,CAMKV,CASK,CDC34,CDC42,CDC6,CDK16,CDK17,CDK20,CDK5,CDKL5,CHD3,CSNK2A1,DALRD3,DCK,DDX49,DDX54,DGKB,DGKZ,DYNC1LI1,DYRK2,EEF2,EPHA3,EPHA4,EPHA5,EPHB2,EPHB3,ETNK2,FAM20B,GNAL,GRK5,GUK1,HRAS,ITPKA,KIF21B,KIF2A,KIF3B,KIF3C,KIF5C,LANCL2,LIG4,MAGI1,MAPK1,MAPK4,MAPKAPK5,MARK1,MAST3,MYH…
GO:0004672	0.000132947	1.91582	24.5358	44	578	protein kinase activity	GO_MF	ACVR2A,CAMK1,CAMK2A,CAMK4,CAMKK2,CAMKV,CASK,CDK16,CDK17,CDK20,CDK5,CDK5R1,CDKL5,CSNK2A1,DCX,DYRK2,EFNB3,EPHA3,EPHA4,EPHA5,EPHB2,EPHB3,GRK5,ITPKA,MAPK1,MAPK4,MAPKAPK5,MARK1,MAST3,MMD,NEK2,NLK,PAK6,PAK7,PDGFRA,PINK1,PLK2,PRKCB,PRKCD,PRKCI,PRKCZ,PRKG2,RELN,STK24,STK25,STYK1,TRIO,ULK2_x000D_
GO:0000166	0.000143035	1.45659	98.5493	133	2310	nucleotide binding	GO_MF	AACS,ABCD2,ACSL6,ACTA1,ACTR3B,ACVR2A,ADCY1,ADCY2,ADCY7,AGAP2,ARF3,ARF5,ARL15,ARL4C,ARL4D,ATP2B2,CAMK1,CAMK2A,CAMK4,CAMKK2,CAMKV,CASK,CDC34,CDC42,CDC6,CDK16,CDK17,CDK20,CDK5,CDKL5,CELF3,CHD3,CRYM,CSNK2A1,DALRD3,DCK,DCTPP1,DDX49,DDX54,DGKB,DGKZ,DYNC1LI1,DYRK2,EEF2,EPHA3,EPHA4,EPHA5,EPHB2,EPHB3,ETNK2,FAM20B,GNAL,GRK5,GUK1,HMGCR,HRAS,HSPBP1,IDH2,ITPA,ITPKA,KIF21B,KIF2A,KIF3B,KIF3C,KIF5C,LANCL2,LIG4,M…
GO:0005230	0.00017242	4.64696	2.50882	10	59	extracellular ligand-gated ion channel activity	GO_MF	CHRNA2,CHRNA4,GABRA4,GABRA5,GABRB3,GLRA2,GRIA4,GRIK1,GRIK3,GRIN2A,GRIN2B,P2RX5,SLC17A7_x000D_
GO:0031996	0.000202235	12.5481	0.597268	5	14	thioesterase binding	GO_MF	ADRA2A,CALM1,CALM3,CDC42,TRAF5_x000D_
GO:0005509	0.000206153	1.80964	28.8395	49	676	calcium ion binding	GO_MF	AGRN,ATP2B2,CALB1,CALB2,CALM1,CALM3,CALU,CAMKK2,CDH10,CDH11,CDH12,CDH8,CDH9,CDK5R1,CGREF1,CPNE6,CRTAC1,DGKB,EFCAB1,EML1,GNPTAB,GRM7,HPCA,HPCAL4,KCNIP1,LPCAT1,MAN1A1,MYL12B,NCALD,NECAB3,NELL2,NRXN1,PCDH11X,PCDH7,PCDH8,PITPNM3,PLCB1,PLCB4,PLS1,PPEF1,PPP3CB,RASGRP1,SLC24A3,SLIT1,SYT17,SYT5,TBC1D9,USP32,VLDLR_x000D_
GO:0004683	0.000330296	6.3359	1.36518	7	32	calmodulin-dependent protein kinase activity	GO_MF	CAMK1,CAMK2A,CAMK4,CAMKK2,DCX,ITPKA,MAPKAPK5_x000D_
GO:0005005	0.000348528	18.0482	0.383958	4	9	transmembrane-ephrin receptor activity	GO_MF	EFNB3,EPHA4,EPHA5,EPHB2_x000D_
GO:0005215	0.000516925	1.54632	52.8582	77	1239	transporter activity	GO_MF	ABCD2,ADAMTS8,ANO3,AQP9,ATP2B2,ATP5C1,ATP5G3,ATP6V0B,ATP6V0D1,CACNA1G,CACNA1H,CACNA2D1,CACNB2,CACNB3,CACNG3,CACNG4,CHRNA2,CHRNA4,COX8A,CPLX3,CPNE6,GABRA4,GABRA5,GABRB3,GLRA2,GPM6A,GRIA4,GRIK1,GRIK3,GRIN2A,GRIN2B,GRM7,HBQ1,JPH3,KCNA4,KCNF1,KCNG1,KCNIP1,KCNJ6,KCNK1,KCNK12,KCNK3,KCNMB2,KCNN1,KCNQ2,KCNQ3,KCNV1,LASP1,MCOLN1,NNT,P2RX5,PDE2A,PITPNA,PITPNM3,SCN2A,SCN3B,SEC61G,SERINC3,SHROOM2,SLC16A2,SLC1…
GO:0016595	0.000561304	15.0392	0.42662	4	10	glutamate binding	GO_MF	GRIK1,GRIN2A,GRM7,SLC1A1_x000D_
GO:0022843	0.000576909	3.17201	4.52531	13	107	voltage-gated cation channel activity	GO_MF	CACNA1G,CACNA1H,CACNA2D1,CACNB2,CACNB3,CACNG3,CACNG4,GRIK1,GRIN2A,GRM7,KCNA4,KCNF1,KCNG1,KCNJ6,KCNK1,KCNK3,KCNQ2,KCNQ3,KCNV1,SCN2A,SCN3B_x000D_
GO:0001515	0.000724876	33.7989	0.21331	3	5	opioid peptide activity	GO_MF	PDYN,PENK,PNOC_x000D_
GO:0003828	0.000724876	33.7989	0.21331	3	5	alpha-N-acetylneuraminate alpha-2,8-sialyltransferase activity	GO_MF	ST8SIA2,ST8SIA4,ST8SIA5_x000D_
GO:0005004	0.000724876	33.7989	0.21331	3	5	GPI-linked ephrin receptor activity	GO_MF	EPHA3,EPHA4,EPHA5_x000D_
GO:0005234	0.000746182	8.69734	0.766879	5	18	extracellular-glutamate-gated ion channel activity	GO_MF	GRIA4,GRIK1,GRIK3,GRIN2A,GRIN2B,SLC17A7_x000D_
GO:0015077	0.000774542	2.01346	15.3157	29	359	monovalent inorganic cation transmembrane transporter activity	GO_MF	ATP5C1,ATP5G3,ATP6V0B,ATP6V0D1,COX8A,KCNA4,KCNF1,KCNG1,KCNIP1,KCNJ6,KCNK1,KCNK12,KCNK3,KCNMB2,KCNN1,KCNQ2,KCNQ3,KCNV1,NNT,SCN2A,SCN3B,SHROOM2,SLC17A7,SLC1A1,SLC1A6,SLC23A2,SLC24A3,SLC8A2,UQCR11_x000D_
GO:0008179	0.000852366	12.89	0.469282	4	11	adenylate cyclase binding	GO_MF	ADCY2,AKAP5,CALM1,CALM3_x000D_
GO:0050839	0.000853069	2.48573	7.80715	18	183	cell adhesion molecule binding	GO_MF	ADAM22,ADAMTS5,ADAMTS8,AKAP5,CD200,CDK5R1,CXADR,GRIN2A,ICAM5,IGF1,LAMB1,NLGN1,NLGN4X,NRXN1,NRXN2,NRXN3,PROM1,PVRL1_x000D_
GO:0019205	0.00087637	4.52782	2.04778	8	48	nucleobase-containing compound kinase activity	GO_MF	CASK,DCK,DLG2,DLG3,DLG4,GUK1,MPP2,UCK2_x000D_
GO:0051015	0.00096645	2.98303	4.77815	13	112	actin filament binding	GO_MF	ARPC2,ARPC5,CLASP2,CORO1A,FMNL1,FSCN1,LASP1,MARCKS,MYH10,MYO16,MYO1B,PLS1,SHROOM2_x000D_
GO:0035255	0.000983419	8.06412	0.810578	5	19	ionotropic glutamate receptor binding	GO_MF	DLG2,DLG3,DLG4,NETO2,SHANK2_x000D_
GO:0005525	0.0010927	1.96479	15.657	29	367	GTP binding	GO_MF	AGAP2,ARF3,ARF5,ARL15,ARL4C,ARL4D,CDC42,EEF2,GNAL,HRAS,LANCL2,RAB15,RAB36,RAB40B,RAB40C,RAB6A,RAB6B,RALA,RAP2B,RASL10A,RHOBTB2,RIT2,RND1,RND3,SEPT11,SEPT5,TUBA1A,TUBB2A,TUBG1_x000D_
GO:0031625	0.00120556	2.18315	10.7508	22	252	ubiquitin protein ligase binding	GO_MF	ABI2,BECN1,BID,CDC34,DIO2,DLG3,EIF4E2,KCNQ3,NLK,PINK1,RALA,SMAD3,TPI1,TRAF5,TRIB2,UBE2B,UBE2G1,UBE2J1,UBE2K,UBE2W,YWHAZ,ZNF675_x000D_
GO:0005200	0.00121931	3.0605	4.30886	12	101	structural constituent of cytoskeleton	GO_MF	ACTA1,AGRN,ARPC2,ARPC5,BICD1,EPB41L4B,PLS1,SORBS2,TUBA1A,TUBB2A,TUBG1,TUBGCP4_x000D_
GO:0008066	0.00123631	7.56762	0.848784	5	20	glutamate receptor activity	GO_MF	GRIA4,GRIK1,GRIK3,GRIN2A,GRIN2B,GRM2,GRM3,GRM5,GRM7_x000D_
GO:0019208	0.00139238	3.19874	3.79692	11	89	phosphatase regulator activity	GO_MF	ARPP19,CALM1,CALM3,ENSA,PHACTR1,PPP1R11,PPP1R1A,PPP2R5C,PPP4R4,RCAN3,SET_x000D_
GO:0044325	0.00144789	2.99286	4.39419	12	103	ion channel binding	GO_MF	CALM1,CALM3,FGF12,FGF13,FKBP1A,HOMER1,KCNIP1,KCNQ3,NEDD4L,RIMS1,SCN3B,TCAP_x000D_
GO:0043548	0.001457	5.64936	1.27986	6	30	phosphatidylinositol 3-kinase binding	GO_MF	BECN1,CALM1,CALM3,CORO1A,DAB1,FBXL2_x000D_
GO:0016788	0.00155557	1.6509	29.9914	47	703	hydrolase activity, acting on ester bonds	GO_MF	ACOT8,ACP1,ACP2,ALPL,BCHE,CCKBR,CYCS,DAGLA,DUSP14,DUSP3,DUSP6,DUSP7,DUSP8,EDNRA,ERI3,EXD2,GDE1,INPP4A,LIPC,LPPR2,LYPLA1,MGLL,PDE2A,PDE6D,PDE7B,PDE8B,PLCB1,PLCB4,PLD3,PPEF1,PPM1E,PPP1CA,PPP3CB,PPP5C,PTP4A1,PTPN3,PTPN4,PTPRF,PTPRG,PTPRJ,PTPRN2,PTPRO,PTPRR,PTPRS,RPP40,SMPD3,TATDN2_x000D_
GO:0017017	0.00172486	10.0243	0.554606	4	13	MAP kinase tyrosine/serine/threonine phosphatase activity	GO_MF	DUSP14,DUSP6,DUSP7,DUSP8_x000D_
GO:0004693	0.00206829	5.21414	1.36518	6	32	cyclin-dependent protein serine/threonine kinase activity	GO_MF	CDK16,CDK17,CDK20,CDK5,CDK5R1,CDKL5_x000D_
GO:0016740	0.00208376	1.3644	91.6807	118	2149	transferase activity	GO_MF	AASDHPPT,ACVR2A,B3GAT1,B3GNT2,B4GALNT1,B4GALT2,B4GALT3,CAMK1,CAMK2A,CAMK4,CAMKK2,CAMKV,CASK,CDC34,CDC42,CDK16,CDK17,CDK20,CDK5,CDK5R1,CDKL5,CHST2,CSNK2A1,DCK,DCX,DGKB,DGKZ,DLAT,DLG2,DLG3,DLG4,DPM2,DYRK2,EFNB3,EPHA3,EPHA4,EPHA5,EPHB2,EPHB3,ETNK2,EXTL1,FAM20B,FBXL2,GALNT1,GALNT14,GDAP1L1,GGCT,GNPTAB,GRK5,GUK1,HMGCS1,HS2ST1,ITPKA,LARGE,LPCAT1,LPCAT3,MAPK1,MAPK4,MAPKAPK5,MARK1,MAST3,MGAT4B,MGRN1,MMD,…
GO:0019207	0.00278399	2.41722	6.65527	15	156	kinase regulator activity	GO_MF	APC,CALM1,CALM3,CAMK2N1,CCKBR,CDK5R1,CDK5R2,CDKN2D,FGF13,MAPK8IP1,PIK3R2,PKIG,SPRED2,TOM1L1,TRIB2_x000D_
GO:0017022	0.00306414	3.61997	2.4744	8	58	myosin binding	GO_MF	ACTA1,CORO1A,MYL12B,RAB6A,RAB6B,RALA,STX1A,VAMP2_x000D_
GO:0008081	0.0038378	2.94589	3.70658	10	87	phosphoric diester hydrolase activity	GO_MF	CCKBR,EDNRA,GDE1,PDE2A,PDE6D,PDE7B,PDE8B,PLCB1,PLCB4,PLD3,SMPD3_x000D_
GO:0004697	0.00396457	7.51678	0.682592	4	16	protein kinase C activity	GO_MF	PRKCB,PRKCD,PRKCI,PRKCZ_x000D_
GO:0008017	0.00420786	2.17123	8.31909	17	195	microtubule binding	GO_MF	APC,CAMSAP1,CLASP2,CLIP3,DCX,EML1,FGF13,KIF21B,KIF2A,KIF3B,KIF3C,KIF5C,MAP2,MAPRE2,PPP5C,RGS14,TUBGCP4_x000D_
GO:0003824	0.00490897	1.28604	136.171	163	3334	catalytic activity	GO_MF	AACS,AASDHPPT,ABCD2,ACOT8,ACP1,ACP2,ACSL6,ACVR2A,ADAM19,ADAM22,ADAMTS5,ADAMTS8,ADARB1,ADCY1,ADCY2,ADCY7,ALPL,AMPD2,APEH,ARF3,ARF5,ARG2,ARL4C,ARL4D,ASPHD1,ATP2B2,ATP5C1,ATP6AP2,ATP6V0B,ATP6V0D1,B3GAT1,B3GNT2,B4GALNT1,B4GALT2,B4GALT3,BAP1,BCHE,CA4,CA7,CAMK1,CAMK2A,CAMK4,CAMKK2,CAMKV,CAPN5,CASK,CCKBR,CDC34,CDC40,CDC42,CDK16,CDK17,CDK20,CDK5,CDK5R1,CDKL5,CHD3,CHST2,COX8A,CRMP1,CRYM,CSNK2A1,CTSB,CYCS,…
GO:0001965	0.00501156	6.93813	0.725254	4	17	G-protein alpha-subunit binding	GO_MF	DRD1,HTR2A,PPP5C,RGS4_x000D_
GO:0019903	0.0051189	3.01986	3.2598	9	77	protein phosphatase binding	GO_MF	AKAP5,ARPP19,BAD,DLG3,DLG4,DRD1,ENSA,FBXL2,HMGCR,NEK2,PHACTR1,PIK3R2,PPP1R11,PPP3CB,SNX3,STRN4_x000D_
GO:0008401	0.0052981	45.0042	0.127986	2	3	retinoic acid 4-hydroxylase activity	GO_MF	CYP26A1,CYP26B1_x000D_
GO:0031997	0.0052981	45.0042	0.127986	2	3	N-terminal myristoylation domain binding	GO_MF	CALM1,CALM3_x000D_
GO:0002162	0.00535448	11.2635	0.383958	3	9	dystroglycan binding	GO_MF	AGRN,CLASP2,MAP2_x000D_
GO:0030346	0.00535448	11.2635	0.383958	3	9	protein phosphatase 2B binding	GO_MF	AKAP5,BAD,PPP3CB_x000D_
GO:0033691	0.00535448	11.2635	0.383958	3	9	sialic acid binding	GO_MF	AGRN,ST8SIA2,ST8SIA4_x000D_
GO:0061631	0.00605235	4.90582	1.19454	5	28	ubiquitin conjugating enzyme activity	GO_MF	CDC34,UBE2B,UBE2D1,UBE2G1,UBE2J1_x000D_
GO:0048365	0.00656645	3.98527	1.70648	6	40	Rac GTPase binding	GO_MF	ABI2,CDKL5,FMNL1,ITPKA,PAK6,PAK7_x000D_
GO:0043177	0.0071167	2.10021	8.06312	16	189	organic acid binding	GO_MF	AGRN,CPNE6,CYP26A1,CYP26B1,GLRA2,GRIK1,GRIN2A,GRIN2B,GRM7,HMGCS1,MARK1,PIN1,RASGRP1,SLC1A1,ST8SIA2,ST8SIA4_x000D_
GO:0009931	0.0074087	9.65378	0.42662	3	10	calcium-dependent protein serine/threonine kinase activity	GO_MF	CAMK4,DCX,MAPKAPK5_x000D_
GO:0051428	0.00762774	6.01229	0.810578	4	19	peptide hormone receptor binding	GO_MF	ADCYAP1,CRH,NPPA,PTHLH_x000D_
GO:0019899	0.0076321	1.50408	32.6445	47	812	enzyme binding	GO_MF	ABI2,ACSL6,ADCY2,ADRA2A,AKAP5,APC,ARHGEF7,ARPP19,ATP6AP2,ATXN10,BAD,BCHE,BECN1,BICD1,BID,CACNB2,CACNB3,CALM1,CALM3,CALU,CAMK2N1,CAMTA2,CCND2,CDC34,CDC42,CDC42EP3,CDC6,CDK5,CDK5R1,CDKL5,CDKN2D,CHL1,CLASP2,DACT1,DCX,DDRGK1,DIO2,DLG2,DLG3,DLG4,DRD1,DUSP3,EEF2,EGR1,EIF4E2,ENSA,EXPH5,FBXL2,FGD1,FMNL1,GNB1,GRIN2A,GRK5,GSG1,HDAC9,HMGCR,HPCA,IL12RB2,ITPKA,JTB,KCNQ3,KIF3B,LAMB1,LDB2,MAPK1,MAPK4,MAPK8IP1,M…
GO:0030594	0.00818078	3.78104	1.78389	6	42	neurotransmitter receptor activity	GO_MF	CHRM2,CHRNA2,CHRNA4,DRD1,GABRA4,GABRA5,GRPR,HCRTR1,MCHR1,NPY1R,SSTR1_x000D_
GO:0005245	0.0082475	3.77413	1.78697	6	42	voltage-gated calcium channel activity	GO_MF	CACNA1G,CACNA1H,CACNA2D1,CACNB2,CACNB3,CACNG3,CACNG4,GRM7_x000D_
GO:0044877	0.00972315	1.35899	59.1296	77	1386	macromolecular complex binding	GO_MF	ABI2,ACVR2A,ADAM22,ADAMTS5,ADAMTS8,ADRA2A,AKAP5,APC,ARPC2,ARPC5,ATP6V0D1,BAP1,CAMSAP1,CAMTA2,CLASP2,CLIP3,CORO1A,CREB3L1,CTSB,CXADR,DCX,DLG4,DOK5,DRD1,EML1,ETF1,FGF13,FKBP1A,FMNL1,FSCN1,GIT1,GNAL,GNB1,GRIN2A,HTR2A,ICAM5,IGF1,KIF21B,KIF2A,KIF3B,KIF3C,KIF5C,KLHDC3,LAMB1,LASP1,LIPC,MAP2,MAPRE2,MARCKS,MEF2A,MYH10,MYO16,MYO1B,PBX2,PLK2,PLS1,PPFIA2,PPP1CA,PPP5C,PRKCB,PRMT5,PTPRF,RARB,RGS14,RNF2,SH2B3,S…
GO:0004016	0.00986732	8.44653	0.469282	3	11	adenylate cyclase activity	GO_MF	ADCY1,ADCY2,ADCY7_x000D_
GO:0003945	0.0102967	22.5007	0.170648	2	4	N-acetyllactosamine synthase activity	GO_MF	B4GALT2,B4GALT3_x000D_
GO:0031800	0.0102967	22.5007	0.170648	2	4	type 3 metabotropic glutamate receptor binding	GO_MF	CALM1,CALM3_x000D_
GO:0034604	0.0102967	22.5007	0.170648	2	4	pyruvate dehydrogenase (NAD+) activity	GO_MF	DLAT,PDHB_x000D_
GO:0016462	0.0103206	1.46784	34.0443	48	798	pyrophosphatase activity	GO_MF	ABCD2,ALPL,ARF3,ARF5,ARL4C,ARL4D,ATP2B2,ATP5C1,ATP6V0B,ATP6V0D1,CDC42,CHD3,DCTPP1,DDX49,DDX54,DYNC1LI1,EEF2,GNAL,GNB1,GNG3,HRAS,ITPA,KIF21B,KIF2A,KIF3B,KIF3C,KIF5C,MYH10,MYO16,MYO1B,RAB15,RAB36,RAB40B,RAB40C,RAB6A,RAB6B,RALA,RASL10A,RFC3,RIT2,RND1,RND3,SEPT5,SMARCA2,TOR1A,TUBA1A,TUBB2A,TUBG1_x000D_
GO:0008601	0.01101	5.3043	0.895902	4	21	protein phosphatase type 2A regulator activity	GO_MF	ARPP19,ENSA,PPP2R5C,SET_x000D_
GO:0016817	0.0112468	1.45966	34.2149	48	802	hydrolase activity, acting on acid anhydrides	GO_MF	ABCD2,ALPL,ARF3,ARF5,ARL4C,ARL4D,ATP2B2,ATP5C1,ATP6V0B,ATP6V0D1,CDC42,CHD3,DCTPP1,DDX49,DDX54,DYNC1LI1,EEF2,GNAL,GNB1,GNG3,HRAS,ITPA,KIF21B,KIF2A,KIF3B,KIF3C,KIF5C,MYH10,MYO16,MYO1B,RAB15,RAB36,RAB40B,RAB40C,RAB6A,RAB6B,RALA,RASL10A,RFC3,RIT2,RND1,RND3,SEPT5,SMARCA2,TOR1A,TUBA1A,TUBB2A,TUBG1_x000D_
GO:0005251	0.0122724	4.02851	1.40785	5	33	delayed rectifier potassium channel activity	GO_MF	KCNF1,KCNG1,KCNQ2,KCNQ3,KCNV1_x000D_
GO:0005547	0.0122724	4.02851	1.40785	5	33	phosphatidylinositol-3,4,5-trisphosphate binding	GO_MF	ASAP1,CYTH3,MAPKAP1,MYO1B,NRGN_x000D_
GO:0031701	0.0127446	7.50755	0.511944	3	12	angiotensin receptor binding	GO_MF	DRD1,GNB1,GNG3_x000D_
GO:0070300	0.0127446	7.50755	0.511944	3	12	phosphatidic acid binding	GO_MF	MAPKAP1,MARK1,NRGN_x000D_
GO:0005267	0.013029	2.41547	4.42233	10	104	potassium channel activity	GO_MF	KCNA4,KCNF1,KCNG1,KCNIP1,KCNJ6,KCNK1,KCNK12,KCNK3,KCNMB2,KCNN1,KCNQ2,KCNQ3,KCNV1_x000D_
GO:0005096	0.0138397	1.82099	10.9215	19	256	GTPase activator activity	GO_MF	ABR,AGAP2,ARHGAP10,ARHGAP32,ARHGAP33,ARHGAP44,ARHGDIG,ASAP1,ASAP2,CDC42EP3,GIT1,PLCB1,RAP1GAP2,RGS12,RGS14,RGS4,RGS6,RGS7,TBC1D9_x000D_
GO:0017080	0.013896	3.88935	1.45051	5	34	sodium channel regulator activity	GO_MF	FGF12,FGF13,NEDD4L,PTPN3,SCN3B_x000D_
GO:0019900	0.0142236	2.94678	2.58101	7	63	kinase binding	GO_MF	ABI2,ADRA2A,AKAP5,APC,ARHGEF7,BAD,CACNB2,CACNB3,CALM1,CALM3,CAMK2N1,CCND2,CDC42,CDC6,CDK5,CDK5R1,CDKN2D,CLASP2,DACT1,DCX,DLG2,DLG3,DLG4,DUSP3,EEF2,GRIN2A,GRK5,HDAC9,HPCA,IL12RB2,JTB,KCNQ3,MAPK1,MAPK4,MAPK8IP1,MAPKAP1,MAPKAPK5,MARCKS,MEF2A,NELL2,PIK3R2,PIN1,PINK1,PITPNM3,PLCB4,PRKCB,PRKCZ,PTPRJ,PTPRR,RAB11FIP2,SMAD3,SPRED2,STX1A,TOM1L1,TRIB2,YWHAZ_x000D_
GO:0097110	0.0143	3.3034	2.00511	6	47	scaffold protein binding	GO_MF	CACNA1G,CACNA1H,DLG4,HOMER1,NLGN1,NLGN4X_x000D_
GO:0060589	0.0143269	1.73092	13.2679	22	311	nucleoside-triphosphatase regulator activity	GO_MF	ABR,AGAP2,ARHGAP10,ARHGAP32,ARHGAP33,ARHGAP44,ARHGDIG,ASAP1,ASAP2,CDC42EP3,GIT1,HSPBP1,PDE6D,PLCB1,RAP1GAP2,RGS12,RGS14,RGS4,RGS6,RGS7,RIMS1,TBC1D9_x000D_
GO:0051020	0.014371	1.81323	10.9641	19	257	GTPase binding	GO_MF	ABI2,BICD1,CDC42EP3,CDKL5,EXPH5,FGD1,FMNL1,GNB1,ITPKA,KIF3B,MAPKAP1,PAK6,PAK7,PDE6D,PTPRN,RAB11FIP2,RIMS1,TNFAIP1,XPO7_x000D_
GO:0004620	0.0144892	2.51254	3.83958	9	90	phospholipase activity	GO_MF	CCKBR,EDNRA,LIPC,LYPLA1,MGLL,PLCB1,PLCB4,PLD3,SMPD3_x000D_
GO:0004725	0.0157806	2.64759	3.25261	8	77	protein tyrosine phosphatase activity	GO_MF	ACP1,DUSP14,DUSP3,DUSP6,DUSP7,DUSP8,PTP4A1,PTPN3,PTPN4,PTPRF,PTPRG,PTPRJ,PTPRN2,PTPRO,PTPRR,PTPRS_x000D_
GO:0000983	0.0160505	6.75637	0.554606	3	13	transcription factor activity, RNA polymerase II core promoter sequence-specific	GO_MF	DACH1,MEF2C,SMAD3_x000D_
GO:0005313	0.0160505	6.75637	0.554606	3	13	L-glutamate transmembrane transporter activity	GO_MF	SLC17A7,SLC1A1,SLC1A6_x000D_
GO:0032794	0.0160505	6.75637	0.554606	3	13	GTPase activating protein binding	GO_MF	FMNL1,PIN1,RGS14_x000D_
GO:0042043	0.0160505	6.75637	0.554606	3	13	neurexin family protein binding	GO_MF	CASK,NLGN1,NLGN4X_x000D_
GO:0001640	0.0165918	15.0421	0.212734	2	5	adenylate cyclase inhibiting G-protein coupled glutamate receptor activity	GO_MF	GRIK3,GRM2,GRM3,GRM7_x000D_
GO:0003831	0.016678	14.9995	0.21331	2	5	beta-N-acetylglucosaminylglycopeptide beta-1,4-galactosyltransferase activity	GO_MF	B4GALT2,B4GALT3_x000D_
GO:0015277	0.016678	14.9995	0.21331	2	5	kainate selective glutamate receptor activity	GO_MF	GRIK1,GRIK3_x000D_
GO:0047184	0.016678	14.9995	0.21331	2	5	1-acylglycerophosphocholine O-acyltransferase activity	GO_MF	LPCAT1,LPCAT3_x000D_
GO:0004114	0.0176744	4.5078	1.02389	4	24	3',5'-cyclic-nucleotide phosphodiesterase activity	GO_MF	PDE2A,PDE6D,PDE7B,PDE8B_x000D_
GO:0004714	0.0188587	2.7733	2.73037	7	64	transmembrane receptor protein tyrosine kinase activity	GO_MF	EFNB3,EPHA3,EPHA4,EPHA5,EPHB2,EPHB3,PDGFRA_x000D_
GO:0005080	0.0190196	3.07759	2.1331	6	50	protein kinase C binding	GO_MF	DACT1,GRK5,HDAC9,MARCKS,NELL2,PRKCB_x000D_
GO:0016248	0.0196149	3.52406	1.57849	5	37	channel inhibitor activity	GO_MF	ENSA,KCNMB2,KCNV1,NEDD4L,STX1A_x000D_
GO:0004707	0.0197914	6.14177	0.597268	3	14	MAP kinase activity	GO_MF	MAPK1,MAPK4,NLK_x000D_
GO:0008093	0.0197914	6.14177	0.597268	3	14	cytoskeletal adaptor activity	GO_MF	ABI2,BICD1,SORBS2_x000D_
GO:0031432	0.0197914	6.14177	0.597268	3	14	titin binding	GO_MF	CALM1,CALM3,TCAP_x000D_
GO:0005262	0.0227159	2.65845	2.8336	7	67	calcium channel activity	GO_MF	CACNA1G,CACNA1H,CACNA2D1,CACNB2,CACNB3,CACNG3,CACNG4,GPM6A,GRIN2B,GRM7,JPH3,MCOLN1,PDE2A,SLC24A3,TRPC3_x000D_
GO:0005057	0.0232986	2.09122	5.54606	11	130	receptor signaling protein activity	GO_MF	ACVR2A,ADCYAP1,BAG1,DOK5,FLRT1,MAPK1,MAPK4,NLK,RGS12,RGS14,SMAD3_x000D_
GO:0015459	0.0239551	3.32474	1.65982	5	39	potassium channel regulator activity	GO_MF	ARPP19,ENSA,KCNIP1,KCNMB2,KCNV1,NEDD4L,PRKCZ_x000D_
GO:0004738	0.0243151	11.2489	0.255972	2	6	pyruvate dehydrogenase activity	GO_MF	DLAT,PDHB_x000D_
GO:0004936	0.0243151	11.2489	0.255972	2	6	alpha-adrenergic receptor activity	GO_MF	ADRA1D,ADRA2A_x000D_
GO:0008526	0.0243151	11.2489	0.255972	2	6	phosphatidylinositol transporter activity	GO_MF	PITPNA,PITPNM3_x000D_
GO:0015205	0.0243151	11.2489	0.255972	2	6	nucleobase transmembrane transporter activity	GO_MF	AQP9,SLC23A2_x000D_
GO:0042979	0.0243151	11.2489	0.255972	2	6	ornithine decarboxylase regulator activity	GO_MF	AZIN1,OAZ1_x000D_
GO:0046935	0.0243151	11.2489	0.255972	2	6	1-phosphatidylinositol-3-kinase regulator activity	GO_MF	CCKBR,PIK3R2_x000D_
GO:0030295	0.0247037	2.8806	2.26109	6	53	protein kinase activator activity	GO_MF	CALM1,CALM3,CDK5R1,CDK5R2,FGF13,TOM1L1_x000D_
GO:0017016	0.0247951	1.79538	9.30032	16	218	Ras GTPase binding	GO_MF	ABI2,BICD1,CDC42EP3,CDKL5,EXPH5,FMNL1,ITPKA,KIF3B,MAPKAP1,PAK6,PAK7,PDE6D,RAB11FIP2,RIMS1,TNFAIP1,XPO7_x000D_
GO:0005102	0.0262024	1.307	54.6906	69	1320	receptor binding	GO_MF	ACOT8,ADAM22,ADAMTS5,ADAMTS8,ADCYAP1,ADRA2A,AKAP5,ALCAM,ARNTL,ARPP19,BDNF,BICD1,BID,CALM1,CALM3,CAMK2A,CASK,CCKBR,CD200,CDC42,CDK5,CDK5R1,CRH,CSPG5,CX3CL1,CXADR,CXCL12,CXCL14,DDX54,DLG2,DLG3,DLG4,DOK5,DRD1,EFNB3,ENSA,EPHA4,EPHB2,FGF12,FGF13,FGF9,FHL2,FKBP1A,GABRA5,GNAL,GNB1,GNG3,GREM2,GRIN2A,GRM5,GRP,HDGFRP3,HOMER1,ICAM5,IGF1,LAMB1,NETO2,NLGN1,NLGN4X,NMU,NPPA,NRIP1,NRXN1,NRXN2,NRXN3,PDGFRA,PDYN,P…
GO:0046875	0.0264075	3.91909	1.15187	4	27	ephrin receptor binding	GO_MF	CDK5,CDK5R1,EFNB3,EPHA4_x000D_
GO:0030165	0.0266981	2.37766	3.58361	8	84	PDZ domain binding	GO_MF	ACVR2A,ATP2B2,CXADR,DLG3,DLG4,FZD3,GRM7,NLGN1_x000D_
GO:0001784	0.0285868	5.19623	0.682592	3	16	phosphotyrosine binding	GO_MF	ACP2,MAPK1,PTPN3_x000D_
GO:0005237	0.0285868	5.19623	0.682592	3	16	inhibitory extracellular ligand-gated ion channel activity	GO_MF	GABRA4,GABRA5,GLRA2_x000D_
GO:0022841	0.0285868	5.19623	0.682592	3	16	potassium ion leak channel activity	GO_MF	KCNK1,KCNK12,KCNK3_x000D_
GO:0016773	0.0291198	2.19945	4.32341	9	105	phosphotransferase activity, alcohol group as acceptor	GO_MF	ACVR2A,CAMK1,CAMK2A,CAMK4,CAMKK2,CAMKV,CASK,CDK16,CDK17,CDK20,CDK5,CDK5R1,CDKL5,CSNK2A1,DCX,DGKB,DGKZ,DYRK2,EFNB3,EPHA3,EPHA4,EPHA5,EPHB2,EPHB3,ETNK2,FAM20B,GRK5,ITPKA,MAPK1,MAPK4,MAPKAPK5,MARK1,MAST3,MMD,NEK2,NLK,PAK6,PAK7,PANK3,PDGFRA,PI4KA,PIK3R2,PINK1,PIP5K1B,PIP5K1C,PLK2,PRKCB,PRKCD,PRKCI,PRKCZ,PRKG2,RELN,RFK,STK24,STK25,STYK1,TRIO,ULK2_x000D_
GO:0019904	0.0293009	1.47905	21.6765	31	512	protein domain specific binding	GO_MF	ABI2,ACVR2A,ADAM19,AKAP5,ATP2B2,CACNB2,CALM1,CALM3,CXADR,DLG3,DLG4,DLX5,EPHA4,FZD3,GRM7,HPCAL4,LDB2,MLF1,NLGN1,NLK,PDE2A,PINK1,PLXND1,PMEPA1,PRKCI,PRKCZ,RAB6A,RAP2B,RNF2,SHANK2,SHROOM2,SOCS7,SORBS2,STRN4,STX1A,SYNGR3,TCAP,TNFAIP1,TOM1L1,YWHAZ_x000D_
GO:0004864	0.0295778	3.76482	1.19174	4	28	protein phosphatase inhibitor activity	GO_MF	ARPP19,ENSA,PHACTR1,PPP1R11,PPP1R1A,SET_x000D_
GO:0071855	0.0296717	3.76089	1.19292	4	28	neuropeptide receptor binding	GO_MF	CCKBR,CRH,NMU,NPPA,TAC1_x000D_
GO:0004435	0.0298	3.75556	1.19454	4	28	phosphatidylinositol phospholipase C activity	GO_MF	CCKBR,EDNRA,PLCB1,PLCB4_x000D_
GO:0051721	0.0298	3.75556	1.19454	4	28	protein phosphatase 2A binding	GO_MF	ARPP19,ENSA,HMGCR,STRN4_x000D_
GO:0005488	0.0304918	1.2584	399.189	416	10555	binding	GO_MF	AACS,AASDHPPT,ABCD2,ABI2,ACOT8,ACP1,ACP2,ACSL6,ACTA1,ACTR10,ACTR3B,ACVR2A,ADAM19,ADAM22,ADAMTS5,ADAMTS8,ADARB1,ADCY1,ADCY2,ADCY7,ADCYAP1,ADRA2A,AFAP1,AFF2,AGAP2,AGRN,AKAP5,AKIRIN1,ALCAM,ALPL,AMPD2,APC,APEH,ARF3,ARF5,ARG2,ARHGAP10,ARHGAP32,ARHGAP33,ARHGAP44,ARHGDIG,ARHGEF7,ARL15,ARL4C,ARL4D,ARNTL,ARNTL2,ARPC2,ARPC5,ARPC5L,ARPP19,ARPP21,ASAP1,ASAP2,ATP2B2,ATP5C1,ATP5G3,ATP6AP2,ATP6V0D1,ATRN,ATXN10,…
GO:0008013	0.0313631	2.46888	3.029	7	71	beta-catenin binding	GO_MF	APC,CTNND2,CXADR,DACT1,PTPRJ,SHROOM2,SMAD3_x000D_
GO:0008194	0.032622	1.97417	5.8447	11	137	UDP-glycosyltransferase activity	GO_MF	B3GAT1,B3GNT2,B4GALNT1,B4GALT2,B4GALT3,EXTL1,GALNT1,GALNT14,LARGE,MGAT4B,XYLT1_x000D_
GO:0004726	0.0330896	8.99859	0.298634	2	7	non-membrane spanning protein tyrosine phosphatase activity	GO_MF	ACP1,PTPN4_x000D_
GO:0019870	0.0330896	8.99859	0.298634	2	7	potassium channel inhibitor activity	GO_MF	ENSA,NEDD4L_x000D_
GO:0022835	0.0330896	8.99859	0.298634	2	7	transmitter-gated channel activity	GO_MF	GABRB3,GLRA2_x000D_
GO:0042285	0.0330896	8.99859	0.298634	2	7	xylosyltransferase activity	GO_MF	LARGE,XYLT1_x000D_
GO:0070097	0.0330896	8.99859	0.298634	2	7	delta-catenin binding	GO_MF	DACT1,PTPRJ_x000D_
GO:0022842	0.0336387	4.82477	0.725254	3	17	narrow pore channel activity	GO_MF	KCNK1,KCNK12,KCNK3_x000D_
GO:0051219	0.033901	2.654	2.43173	6	57	phosphoprotein binding	GO_MF	ACP2,CACNB2,MAPK1,PIN1,PTPN3,TOX3_x000D_
GO:0016301	0.0353047	2.02217	5.1887	10	127	kinase activity	GO_MF	ACVR2A,CAMK1,CAMK2A,CAMK4,CAMKK2,CAMKV,CASK,CDK16,CDK17,CDK20,CDK5,CDK5R1,CDKL5,CSNK2A1,DCK,DCX,DGKB,DGKZ,DLG2,DLG3,DLG4,DYRK2,EFNB3,EPHA3,EPHA4,EPHA5,EPHB2,EPHB3,ETNK2,FAM20B,GRK5,GUK1,ITPKA,MAPK1,MAPK4,MAPKAPK5,MARK1,MAST3,MMD,MPP2,NEK2,NLK,PAK6,PAK7,PANK3,PDGFRA,PI4KA,PIK3R2,PINK1,PIP5K1B,PIP5K1C,PLK2,PRKCB,PRKCD,PRKCI,PRKCZ,PRKG2,PRPS2,RELN,RFK,STK24,STK25,STYK1,TRIO,UCK2,ULK2_x000D_
GO:0008188	0.0383858	2.89026	1.87713	5	44	neuropeptide receptor activity	GO_MF	GRPR,HCRTR1,MCHR1,NPY1R,SSTR1_x000D_
GO:0005528	0.0391206	4.50283	0.767916	3	18	FK506 binding	GO_MF	FKBP11,FKBP1A,TTC9_x000D_
GO:0043274	0.0391206	4.50283	0.767916	3	18	phospholipase binding	GO_MF	CALM1,CALM3,PRKCZ_x000D_
GO:0048306	0.0420831	2.50609	2.55972	6	60	calcium-dependent protein binding	GO_MF	CALM1,CALM3,NRXN1,STX1A,VAMP2,VLDLR_x000D_
GO:0032561	0.0428892	4.30835	0.794979	3	19	guanyl ribonucleotide binding	GO_MF	AGAP2,ARF3,ARF5,ARL15,ARL4C,ARL4D,CDC42,EEF2,GNAL,HRAS,LANCL2,PDE2A,PRKG2,PRPS2,RAB15,RAB36,RAB40B,RAB40C,RAB6A,RAB6B,RALA,RAP2B,RASL10A,RHOBTB2,RIT2,RND1,RND3,SEPT11,SEPT5,TUBA1A,TUBB2A,TUBG1_x000D_
GO:0004865	0.0428909	7.49835	0.341296	2	8	protein serine/threonine phosphatase inhibitor activity	GO_MF	PPP1R11,PPP1R1A_x000D_
GO:0004972	0.0428909	7.49835	0.341296	2	8	NMDA glutamate receptor activity	GO_MF	GRIN2A,GRIN2B_x000D_
GO:0008046	0.0428909	7.49835	0.341296	2	8	axon guidance receptor activity	GO_MF	EPHB2,EPHB3_x000D_
GO:0008469	0.0428909	7.49835	0.341296	2	8	histone-arginine N-methyltransferase activity	GO_MF	PRMT5,PRMT8_x000D_
GO:0016308	0.0428909	7.49835	0.341296	2	8	1-phosphatidylinositol-4-phosphate 5-kinase activity	GO_MF	PIP5K1B,PIP5K1C_x000D_
GO:0033130	0.0428909	7.49835	0.341296	2	8	acetylcholine receptor binding	GO_MF	DLG4,NRXN1_x000D_
GO:0072542	0.0428909	7.49835	0.341296	2	8	protein phosphatase activator activity	GO_MF	CALM1,CALM3_x000D_
GO:0004890	0.0450256	4.22114	0.810578	3	19	GABA-A receptor activity	GO_MF	GABRA4,GABRA5,GABRB3_x000D_
GO:0004722	0.0450633	2.46036	2.60238	6	61	protein serine/threonine phosphatase activity	GO_MF	CYCS,PPEF1,PPM1E,PPP1CA,PPP3CB,PPP5C_x000D_
GO:0004860	0.0450633	2.46036	2.60238	6	61	protein kinase inhibitor activity	GO_MF	CAMK2N1,CDKN2D,MAPK8IP1,PKIG,SPRED2,TRIB2_x000D_

## Sheet: F_age_correlated
GOID	Pvalue	OddsRatio	ExpCount	Count	Size	Term	GO_type	genes_x000D_
GO:0006952	2.80279e-08	2.38774	30.3329	62	1785	defense response	GO_BP	ANXA3,ANXA5,APOD,AQP4,BCL2,BCL6,BMPR1B,CALCOCO2,CD163,CD44,CD74,CDKN1A,CFH,CHI3L1,CLU,COTL1,CSF1,DDIT4,DICER1,DOCK1,EDN1,FGF2,FGR,GAB1,GPRC5B,HLA-DPA1,HLA-DRA,HLA-E,IFI16,IFITM2,IFNGR1,IL1R1,ITGB1,LRRFIP1,MAPKAPK2,MT2A,NFKBIA,NUPR1,OSMR,OTUD7B,PAK2,PDK4,PLSCR1,RAB27A,S100A12,S100A8,S100B,SERPINA3,SERPING1,SLC7A2,SNAP23,SPP1,STAT3,STOM,TLR2,TMEM39A,TNFRSF1A,TNK2,TRAF3IP2,TRIM22,TXNIP,ZYX_x000D_
GO:0042060	3.15135e-07	3.21493	10.0499	29	600	wound healing	GO_BP	ADIPOR2,ANGPT2,ANXA2,ANXA5,APOD,CD44,CLIC1,CLU,CSRP1,DDR1,DICER1,DOCK1,EDN1,FGF2,FGR,GNA12,GSN,H3F3B,HPS5,ITGB1,LAMP2,PARD3,PECAM1,PLSCR1,RAB27A,RHOC,RHOG,S100A8,SDC4,SERPING1,SRGN,TGFB3,TIMP1,TLN1,VWF_x000D_
GO:0051674	3.73892e-07	2.47582	21.0206	46	1237	localization of cell	GO_BP	ANGPT2,ANXA3,ANXA5,APOD,BCL2,BTG1,CD44,CD74,CLIC4,CSF1,DDIT4,DDR1,DOCK1,DST,EDN1,FGF2,FGR,GAB1,GNA12,GSN,ITGB1,ITGB4,LMNA,MSN,PADI2,PAK2,PARD3,PECAM1,PLXNB1,PLXNB2,RHOC,RHOG,S100A12,S100A8,SASH1,SDC4,SGK1,SPP1,STAT3,SUN2,TGFBR3,TIMP1,TLR2,TNK2,TNS1,VCAN_x000D_
GO:0051170	4.3251e-07	4.58641	4.36726	18	257	nuclear import	GO_BP	APOD,BCL6,CDKN1A,HCLS1,LITAF,LMNA,MXI1,NFKBIA,PHIP,PKD2,PTTG1IP,STAT3,TGFB3,TLR2,TNPO1,TXNIP,WWTR1,ZIC1_x000D_
GO:0044700	9.17524e-07	1.79373	103.574	143	6095	single organism signaling	GO_BP	ACSL5,ADIPOR2,AHCTF1,AHCYL1,ANGPT2,ANXA2,ANXA5,APLNR,APOD,ARHGAP17,ARHGEF1,ASPH,BAG3,BCL2,BCL6,BMPR1B,CD44,CD74,CDKN1A,CHI3L1,CLIC1,CLU,CRTC3,CSF1,CTNNAL1,DDIT4,DDR1,DOCK1,DOCK5,DST,DTNA,EDN1,EEF1D,ERBB2IP,FGF2,FGR,FLNB,FSTL1,GAB1,GADD45B,GEM,GFAP,GNA12,GPRC5B,GSN,H3F3B,HBP1,HCLS1,HIPK2,HLA-DPA1,HLA-DRA,HLA-E,IFI16,IFITM2,IFNGR1,IL13RA1,IL1R1,IQGAP1,ITGB1,ITGB4,ITGB8,ITPKB,KAT2B,KIF13B,KIF5B,LITA…
GO:0009888	1.34769e-06	2.40551	20.6622	44	1260	tissue development	GO_BP	APOD,BCL2,BMPR1B,BTG1,CD44,CDKN1A,CHI3L1,CLIC4,COL6A1,CSF1,DDR1,DICER1,EDN1,EMP1,FGF2,FLNB,GAB1,GSN,HIPK2,HYDIN,IQGAP1,ITGB1,ITGB4,ITGB8,KLF15,LMNA,MED12,MSN,MYC,MYO1E,NEBL,NUMA1,NUPR1,PALLD,PARD3,PECAM1,PKD2,PLXNB2,RAB27A,RHOC,ROM1,S100B,SDC4,SPG20,SPP1,SRGN,STK3,TAGLN2,TGFB3,TGFBR3,TGM2,TIMP1,TIPARP,TJP2,TNFRSF1A,TPP1,TXNIP,VIM,WWTR1,YAP1,ZBTB16,ZFP36L1_x000D_
GO:0051169	2.5955e-06	3.42837	7.05219	22	415	nuclear transport	GO_BP	AHCYL1,ANP32B,APOD,BCL6,CDKN1A,HCLS1,LITAF,LMNA,MLXIP,MXI1,NFKBIA,PHIP,PKD2,PTTG1IP,STAT3,TGFB3,THOC2,TLR2,TNPO1,TXNIP,WWTR1,ZIC1_x000D_
GO:0030198	2.82653e-06	3.52611	6.54239	21	385	extracellular matrix organization	GO_BP	ANXA2,CD44,COL6A1,CRTAP,DDR1,DST,FGF2,GFAP,GSN,ITGB1,ITGB4,ITGB8,MYO1E,PECAM1,PLOD2,SDC4,SPP1,TGFB3,TIMP1,VCAN,VWF_x000D_
GO:0010628	3.19079e-06	2.13586	28.5996	54	1683	positive regulation of gene expression	GO_BP	AFF1,ANXA3,ASPH,BMPR1B,CBFB,CCNL1,CCNL2,CD44,CEBPD,CLU,CRTC3,CSF1,DICER1,EDN1,ERBB2IP,FGF2,GSN,HCLS1,HIF3A,HIPK2,IFI16,ITGB8,KAT2B,KLF15,LMNA,LPIN1,LRRC32,MED12,MSN,MYC,NFKBIA,PADI2,PHIP,PKD2,PLSCR1,RAB27A,RHOG,RHOQ,S100A12,S100A8,SP1,STAT3,STK3,TCF12,TGFB3,TLR2,TNFRSF1A,TRIM22,VIM,WWTR1,YAP1,ZBTB16,ZFP36,ZIC1_x000D_
GO:0072359	8.82334e-06	2.47019	15.158	34	892	circulatory system development	GO_BP	ADIPOR2,ANGPT2,ANGPTL4,ANP32B,ANXA2,ANXA3,APLNR,APOD,AQP1,BTG1,CHI3L1,CLIC4,DICER1,EDN1,FGF2,GAB1,HIF3A,HIPK2,ITGB1,ITGB8,LMNA,MED12,MYO1E,NEBL,PECAM1,PKD2,ROM1,SASH1,STK3,TGFBR3,TIPARP,VCAN,YAP1,ZFP36L1_x000D_
GO:0009611	9.75961e-06	4.47391	3.44142	14	222	response to wounding	GO_BP	ADIPOR2,ANGPT2,ANXA2,ANXA5,APOD,BCL2,BCL6,CD44,CFH,CLIC1,CLU,CSRP1,DDR1,DICER1,DOCK1,DST,EDN1,FGF2,FGR,GFAP,GNA12,GPRC5B,GSN,H3F3B,HPS5,IL1R1,ITGB1,ITGB4,LAMP2,OSMR,OTUD7B,PARD3,PECAM1,PLSCR1,RAB27A,RHOC,RHOG,S100A12,S100A8,SDC4,SERPING1,SLC7A2,SPP1,SRGN,TGFB3,TIMP1,TLN1,TLR2,TNFRSF1A,VWF,ZYX_x000D_
GO:0008219	1.00199e-05	2.90336	9.49557	25	610	cell death	GO_BP	ACSL5,ANGPTL4,ANP32B,ANXA5,AQP1,BAG3,BCL2,BCL6,BMPR1B,BTG1,CAST,CD44,CD74,CDKN1A,CHI3L1,CLIC4,CLU,DDIT4,DICER1,DOCK1,EDN1,EEF1D,EMP1,FGF2,GADD45B,GSN,HCLS1,HEBP2,HIF3A,HIP1R,HIPK2,IFI16,ITGB1,LITAF,LMNA,MAP3K6,MCL1,MKNK2,MYC,NFKBIA,NUPR1,PAK2,PDK4,PHIP,PLSCR1,PMP22,PRODH,PTTG1IP,RPS6,S100A8,S100B,SGK1,SRGN,STAT3,STK3,TGFB3,TGM2,TIMP1,TJP2,TLR2,TMBIM1,TNFRSF1A,TNFRSF25,TRAF3IP2,TXNIP,VIM,YAP1,ZBTB…
GO:0043067	1.05029e-05	2.15594	23.7735	46	1399	regulation of programmed cell death	GO_BP	ACSL5,ANGPTL4,ANP32B,ANXA5,AQP1,BAG3,BCL2,BCL6,BMPR1B,BTG1,CAST,CD44,CD74,CDKN1A,CLU,DICER1,EDN1,GADD45B,GSN,HCLS1,HIPK2,ITGB1,LMNA,MAP3K6,MCL1,MYC,NFKBIA,NUPR1,PAK2,PDK4,PHIP,PTTG1IP,RPS6,S100A8,S100B,SGK1,STAT3,STK3,TGFB3,TGM2,TIMP1,TMBIM1,TNFRSF25,TXNIP,YAP1,ZBTB16_x000D_
GO:0007599	1.18305e-05	2.8584	9.55019	25	562	hemostasis	GO_BP	ANGPT2,ANXA2,ANXA5,CD44,CLIC1,CLU,CSRP1,DOCK1,EDN1,FGR,GNA12,H3F3B,HPS5,ITGB1,LAMP2,PECAM1,PLSCR1,RAB27A,RHOG,SERPING1,SRGN,TGFB3,TIMP1,TLN1,VWF_x000D_
GO:0050817	1.18305e-05	2.8584	9.55019	25	562	coagulation	GO_BP	ANGPT2,ANXA2,ANXA5,CD44,CLIC1,CLU,CSRP1,DOCK1,EDN1,FGR,GNA12,H3F3B,HPS5,ITGB1,LAMP2,PECAM1,PLSCR1,RAB27A,RHOG,SERPING1,SRGN,TGFB3,TIMP1,TLN1,VWF_x000D_
GO:0002576	1.67437e-05	6.86242	1.47841	9	87	platelet degranulation	GO_BP	CLU,LAMP2,PECAM1,SERPING1,SRGN,TGFB3,TIMP1,TLN1,VWF_x000D_
GO:0007229	1.67437e-05	6.86242	1.47841	9	87	integrin-mediated signaling pathway	GO_BP	DOCK1,DST,ERBB2IP,FGR,ITGB1,ITGB4,ITGB8,TIMP1,ZYX_x000D_
GO:0097190	1.75394e-05	2.72632	10.3999	26	612	apoptotic signaling pathway	GO_BP	ACSL5,BAG3,BCL2,BMPR1B,CD44,CD74,CDKN1A,CLU,DDIT4,GSN,HIPK2,IFI16,LMNA,MCL1,NUPR1,PAK2,PHIP,PRODH,PTTG1IP,S100A8,SRGN,STK3,TMBIM1,TNFRSF1A,TNFRSF25,YAP1_x000D_
GO:1900180	1.81658e-05	4.50923	3.16074	13	186	regulation of protein localization to nucleus	GO_BP	APOD,CDKN1A,HCLS1,LITAF,LMNA,MXI1,NFKBIA,OTUD7B,PKD2,TGFB3,TLR2,WWTR1,ZIC1_x000D_
GO:0061082	2.84103e-05	17.3039	0.373851	5	22	myeloid leukocyte cytokine production	GO_BP	BCL6,CD74,GPRC5B,TGFB3,TLR2_x000D_
GO:0007166	2.95804e-05	2.1449	21.9354	42	1407	cell surface receptor signaling pathway	GO_BP	ACSL5,ADIPOR2,ANGPT2,APOD,ARHGEF1,BAG3,BCL2,BCL6,BMPR1B,CD44,CD74,CDKN1A,CSF1,DDIT4,DDR1,DOCK1,DST,EDN1,ERBB2IP,FGF2,FGR,FLNB,FSTL1,GAB1,GEM,GPRC5B,HBP1,HIPK2,HLA-DPA1,HLA-DRA,HLA-E,IFITM2,IFNGR1,IL13RA1,IL1R1,IQGAP1,ITGB1,ITGB4,ITGB8,ITPKB,KAT2B,LMNA,LRRFIP2,MAPKAPK2,MCL1,MED12,MKNK2,MT2A,MYC,MYO1E,NFKBIA,OSMR,PADI2,PAK2,PARD3,PDK4,PHIP,PLP2,PLSCR1,PLXNB1,PLXNB2,RALGDS,RHOQ,RPS6,SASH1,SP1,SPG20,…
GO:0022603	2.97751e-05	2.37928	14.6991	32	865	regulation of anatomical structure morphogenesis	GO_BP	ANGPT2,ANGPTL4,ANXA3,AQP1,ARHGEF1,BCL2,BCL6,BTG1,CHI3L1,CSF1,DICER1,EDN1,FGF2,FGR,GNA12,GSN,HIPK2,KIF13B,MED12,MSN,MYC,PHIP,PLXNB1,PLXNB2,RHOQ,S100B,SASH1,SPG20,SPP1,TGFB3,TMBIM1,WWTR1_x000D_
GO:0010942	2.98791e-05	2.69215	10.094	25	594	positive regulation of cell death	GO_BP	ANP32B,ANXA5,BCL2,BCL6,BMPR1B,BTG1,CDKN1A,CLU,DDIT4,GADD45B,GSN,HEBP2,ITGB1,MCL1,MYC,NUPR1,PAK2,RPS6,S100A8,S100B,STK3,TGFB3,TGM2,TXNIP,ZBTB16_x000D_
GO:0080134	3.6741e-05	2.46726	12.8523	29	781	regulation of response to stress	GO_BP	ANXA2,ANXA5,APOD,BAG3,BCL6,CALCOCO2,CD44,CD74,CFH,CLU,EDN1,ERBB2IP,FGF2,FGR,GAB1,GADD45B,GPRC5B,GSN,HIPK2,HLA-E,IFI16,IFNGR1,IL1R1,MAP3K6,MAPKAPK2,MCL1,MYC,NFKBIA,OSMR,OTUD7B,PAK2,PDK4,PIP4K2A,PLSCR1,PTTG1IP,S100A12,S100A8,SASH1,SERPING1,SLC7A2,SPP1,STK3,STOM,TLR2,TMEM39A,TNFRSF1A,TRAF3IP2,ZYX_x000D_
GO:0010646	4.44459e-05	1.75944	49.3653	76	2905	regulation of cell communication	GO_BP	ACSL5,ANXA2,APOD,ARHGAP17,ARHGEF1,ASPH,BCL2,BCL6,BMPR1B,CALCOCO2,CD44,CD74,CHI3L1,CLU,CRTC3,CSF1,DDIT4,EDN1,EEF1D,ERBB2IP,FGF2,FGR,GAB1,GADD45B,GFAP,GNA12,GPRC5B,GSN,HCLS1,HIPK2,IFNGR1,IQGAP1,ITGB1,ITPKB,KIF5B,LITAF,LMNA,MAP3K6,MAPKAPK2,MCF2L2,MCL1,MED12,MYC,NFKBIA,OTUD7B,PADI2,PAK2,PHIP,PIP4K2A,PKD2,PLSCR1,PLXNB1,PTTG1IP,RGS1,RHOC,RHOG,RHOQ,S100A12,S100A8,S100B,SASH1,SPG20,STAT3,STK3,TGFB3,TGFBR…
GO:0023051	4.53706e-05	1.7632	48.5496	75	2857	regulation of signaling	GO_BP	ACSL5,ANXA2,APOD,ARHGAP17,ARHGEF1,ASPH,BCL2,BCL6,BMPR1B,CD44,CD74,CHI3L1,CLU,CRTC3,CSF1,DDIT4,EDN1,EEF1D,ERBB2IP,FGF2,FGR,GAB1,GADD45B,GFAP,GNA12,GPRC5B,GSN,HCLS1,HIPK2,IFNGR1,IQGAP1,ITGB1,ITPKB,KIF5B,LITAF,LMNA,MAP3K6,MAPKAPK2,MCF2L2,MCL1,MED12,MYC,NFKBIA,OTUD7B,PADI2,PAK2,PHIP,PKD2,PLSCR1,PLXNB1,PTTG1IP,RGS1,RHOC,RHOG,RHOQ,S100A12,S100A8,S100B,SASH1,SPG20,STAT3,STK3,TGFB3,TGFBR3,TIMP1,TLR2,TMBI…
GO:0033036	4.62604e-05	1.78381	45.219	71	2661	macromolecule localization	GO_BP	AHCTF1,AHCYL1,ANP32B,ANXA2,APOD,ASPH,ATP10D,ATP11A,BCL2,BCL6,CASC3,CD74,CDKN1A,CHI3L1,CLU,DENND4C,EDN1,ERBB2IP,FGR,FLNB,GSN,HCLS1,HLA-E,IQGAP1,ITGB1,KIF13B,KIF5B,LITAF,LMNA,LPL,LRRC32,MCL1,MSN,MTM1,MXI1,NECAP2,NFKBIA,NPC2,OTUD7B,PARD3,PHIP,PKD2,PLIN2,PPFIA1,PTTG1IP,RAB27A,RHOG,RHOQ,RPS6,S100A12,SEC31B,SNAP23,SRGN,STAT3,STOM,SUN2,TGFB3,THOC2,TLN1,TLR2,TMBIM1,TNFRSF1A,TNPO1,TRAF3IP2,TRIM22,TXNIP,VA…
GO:0065008	5.72946e-05	2.03603	24.917	45	1634	regulation of biological quality	GO_BP	ACO1,ADIPOR2,ANGPT2,ANGPTL4,ANXA2,ANXA5,APLNR,AQP1,AQP4,ASPH,ATP10D,ATP11A,BAG3,BCL2,BCL6,CD44,CD74,CLIC1,CLIC4,CLU,CP,CRTAP,CRTC3,CSF1,CSRP1,DDR1,DICER1,DOCK1,EDN1,FGF2,FGR,FLNB,GFAP,GNA12,GPRC5B,GSN,H3F3B,HCLS1,HEBP2,HIPK2,HPS5,IL1R1,IQGAP1,ITGB1,KAT2B,KIF5B,LAMP2,LPL,MAPKAPK2,MCL1,MSN,MT2A,MTM1,MXI1,MYC,NAALAD2,NFKBIA,NPC2,PDK4,PECAM1,PHIP,PKD2,PLIN2,PLSCR1,PLSCR4,PLXNB1,PLXNB2,PPFIA1,RAB27A,R…
GO:0010038	5.76095e-05	3.39538	5.09797	16	300	response to metal ion	GO_BP	ACO1,AHCYL1,ANXA5,AQP1,ASPH,BCL2,CLIC4,EDN1,GSN,IQGAP1,MT1F,MT1M,MT1X,MT2A,S100A8,TXNIP_x000D_
GO:0034341	7.39581e-05	4.52644	2.65094	11	156	response to interferon-gamma	GO_BP	AQP4,CALCOCO2,CD44,EDN1,HLA-DPA1,HLA-DRA,HLA-E,IFITM2,IFNGR1,MT2A,TRIM22_x000D_
GO:0030168	9.57681e-05	3.57447	4.23131	14	249	platelet activation	GO_BP	CLIC1,CLU,CSRP1,GNA12,LAMP2,PECAM1,PLSCR1,RHOG,SERPING1,SRGN,TGFB3,TIMP1,TLN1,VWF_x000D_
GO:0051235	9.86586e-05	3.77911	3.72152	13	219	maintenance of location	GO_BP	FGF2,FLNB,GSN,LPL,MXI1,NFKBIA,PKD2,PLIN2,S100A8,SRGN,SUN2,TLN1,VPS13C_x000D_
GO:0051254	0.000102238	1.95577	25.3029	45	1489	positive regulation of RNA metabolic process	GO_BP	AFF1,ANXA3,ASPH,BMPR1B,CBFB,CCNL1,CCNL2,CEBPD,CLU,CRTC3,DICER1,EDN1,FGF2,HCLS1,HIF3A,HIPK2,IFI16,KAT2B,KLF15,LMNA,LPIN1,MED12,MYC,NFKBIA,PADI2,PHIP,PKD2,PLSCR1,RHOG,RHOQ,S100A12,S100A8,SP1,STAT3,STK3,TCF12,TGFB3,TLR2,TNFRSF1A,TRIM22,WWTR1,YAP1,ZBTB16,ZFP36,ZIC1_x000D_
GO:0035295	0.000103181	2.52834	10.2469	24	603	tube development	GO_BP	BCL2,CD44,CDKN1A,CHI3L1,CLIC4,CSF1,DDR1,DICER1,EDN1,FGF2,ITGB4,MED12,MYC,NUMA1,PKD2,PLXNB2,SDC4,SP1,STK3,TGFB3,TGM2,WWTR1,YAP1,ZFP36L1_x000D_
GO:0048008	0.00010655	9.07189	0.764695	6	45	platelet-derived growth factor receptor signaling pathway	GO_BP	APOD,GAB1,IQGAP1,MYO1E,TIPARP,TXNIP_x000D_
GO:0042771	0.000112812	12.3327	0.489681	5	29	intrinsic apoptotic signaling pathway in response to DNA damage by p53 class mediator	GO_BP	CD44,CD74,CDKN1A,DDIT4,HIPK2,IFI16,NUPR1_x000D_
GO:0045766	0.000115726	5.23994	1.88625	9	111	positive regulation of angiogenesis	GO_BP	ANGPT2,ANGPTL4,ANXA3,AQP1,BTG1,CHI3L1,FGF2,HIPK2,SASH1_x000D_
GO:0071294	0.000126443	19.5463	0.271892	4	16	cellular response to zinc ion	GO_BP	MT1F,MT1M,MT1X,MT2A_x000D_
GO:2000811	0.000126443	19.5463	0.271892	4	16	negative regulation of anoikis	GO_BP	BCL2,ITGB1,MCL1,PDK4_x000D_
GO:0032270	0.00013591	1.95676	24.0794	43	1417	positive regulation of cellular protein metabolic process	GO_BP	ANP32B,ANXA2,ASPH,BCL2,BCL6,CCNL1,CCNL2,CD44,CD74,CDKN1A,CHI3L1,CLU,CSF1,EDN1,FGF2,GAB1,GADD45B,GPRC5B,GSN,HCLS1,HIPK2,IFI16,IQGAP1,KAT2B,MAP3K6,MAPKAPK2,MSN,MYC,NFKBIA,NUPR1,PAK2,PHIP,PKD2,PTTG1IP,RNF114,S100A12,S100A8,SASH1,SDC4,STK3,TGFB3,TNFRSF1A,TNK2_x000D_
GO:1904589	0.000151148	4.15066	2.87186	11	169	regulation of protein import	GO_BP	APOD,CDKN1A,HCLS1,LITAF,MXI1,NFKBIA,PKD2,TGFB3,TLR2,WWTR1,ZIC1_x000D_
GO:1903508	0.000151575	1.94592	24.1984	43	1424	positive regulation of nucleic acid-templated transcription	GO_BP	AFF1,ANXA3,ASPH,BMPR1B,CBFB,CCNL1,CCNL2,CEBPD,CLU,CRTC3,EDN1,FGF2,HCLS1,HIF3A,HIPK2,IFI16,KAT2B,KLF15,LMNA,LPIN1,MED12,MYC,NFKBIA,PADI2,PHIP,PKD2,PLSCR1,RHOG,RHOQ,S100A12,S100A8,SP1,STAT3,STK3,TCF12,TGFB3,TLR2,TNFRSF1A,TRIM22,WWTR1,YAP1,ZBTB16,ZIC1_x000D_
GO:0043207	0.0001653	2.21032	14.6825	30	867	response to external biotic stimulus	GO_BP	ANXA3,ANXA5,BCL2,CLU,COTL1,DDIT4,DICER1,EDN1,ERBB2IP,FGR,HLA-E,IFI16,IFITM2,IFNGR1,LITAF,MAPKAPK2,NFKBIA,NPC2,PAK2,PDK4,PLSCR1,PLSCR4,S100A12,S100A8,SASH1,STOM,TLR2,TMEM39A,TNFRSF1A,TRAF3IP2,TRIM22_x000D_
GO:0071241	0.000187991	4.40618	2.46402	10	145	cellular response to inorganic substance	GO_BP	AQP1,ASPH,CLIC4,EDN1,GSN,IQGAP1,MT1F,MT1M,MT1X,MT2A_x000D_
GO:0016049	0.000199541	3.15997	5.09977	15	305	cell growth	GO_BP	ADIPOR2,BCL2,BCL6,BTG1,CDKN1A,CHPT1,DDR1,EDN1,EMP1,ERBB2IP,FAM107A,H3F3B,IGFBP7,IQGAP1,ITGB1,NUPR1,S100A8,SGK1,SPG20,SPP1,TGFB3,TGFBR3_x000D_
GO:0007167	0.000203645	1.99598	20.7147	38	1219	enzyme linked receptor protein signaling pathway	GO_BP	ANGPT2,APOD,ARHGEF1,BMPR1B,CDKN1A,CSF1,DDIT4,DDR1,DOCK1,ERBB2IP,FGF2,FGR,FSTL1,GAB1,HIPK2,IQGAP1,MAPKAPK2,MYC,MYO1E,NFKBIA,PAK2,PARD3,PDK4,PHIP,RALGDS,RHOQ,RPS6,SP1,SPG20,STAT3,TGFB3,TGFBR3,TIPARP,TNK2,TXNIP,VIM,WWTR1,ZYX_x000D_
GO:0006955	0.000215578	1.89888	25.3812	44	1510	immune response	GO_BP	ANXA3,AQP4,BCL2,BCL6,CALCOCO2,CD44,CD74,CDKN1A,CFH,CLU,CSF1,DOCK1,EDN1,FGF2,FGR,GAB1,GEM,GPRC5B,HLA-DPA1,HLA-DRA,HLA-E,IFI16,IFITM2,IFNGR1,IL1R1,ITGB1,LRRFIP1,MAPKAPK2,MT2A,NFKBIA,OTUD7B,PAK2,PLSCR1,RAB27A,RGS1,RPS6,S100A12,S100A8,S100B,SERPING1,SNAP23,TCF12,TGFB3,TGFBR3,TLR2,TNK2,TRAF3IP2,TRIM22,TXNIP_x000D_
GO:0051246	0.00022244	1.70427	43.2817	66	2547	regulation of protein metabolic process	GO_BP	ACO1,ANP32B,ANXA2,APOD,AQP1,ASPH,BCL2,BCL6,CASC3,CAST,CCNL1,CCNL2,CD44,CD74,CDKN1A,CFH,CHI3L1,CLU,CRTAP,CSF1,DDIT4,EDN1,FGF2,FGR,GAB1,GADD45B,GNA12,GPRC5B,GSN,HCLS1,HIPK2,IFI16,IQGAP1,KAT2B,KLF15,MAP3K6,MAPKAPK2,MKNK2,MSN,MYC,NFKBIA,NUPR1,PAK2,PARD3,PHIP,PKD2,PLXNB2,PTTG1IP,RNF114,S100A12,S100A8,SASH1,SDC4,SERPINA3,SERPINB6,SERPING1,STK3,TGFB3,TIMP1,TIPARP,TLR2,TNFRSF1A,TNK2,WWTR1,ZFP36,ZFP36L1_x…
GO:0043065	0.00022954	2.49105	9.48222	22	558	positive regulation of apoptotic process	GO_BP	ANP32B,ANXA5,BCL2,BCL6,BMPR1B,BTG1,CLU,GADD45B,GSN,ITGB1,MCL1,MYC,NUPR1,PAK2,RPS6,S100A8,S100B,STK3,TGFB3,TGM2,TXNIP,ZBTB16_x000D_
GO:0001763	0.000237118	3.65503	3.53459	12	208	morphogenesis of a branching structure	GO_BP	BCL2,CD44,CLIC4,CSF1,DDR1,DICER1,EDN1,FGF2,MYC,PKD2,TGM2,YAP1_x000D_
GO:0071345	0.00024294	2.33274	11.5266	25	683	cellular response to cytokine stimulus	GO_BP	ADIPOR2,AQP4,CD44,CD74,CHI3L1,CSF1,EDN1,ERBB2IP,FLNB,GAB1,HCLS1,HLA-DPA1,HLA-DRA,HLA-E,IFITM2,IFNGR1,IL13RA1,IL1R1,MT1X,MT2A,OSMR,PADI2,PLP2,STAT3,TNFRSF1A,TNFRSF25,TRIM22_x000D_
GO:0060907	0.000255229	35.0719	0.135946	3	8	positive regulation of macrophage cytokine production	GO_BP	CD74,GPRC5B,TLR2_x000D_
GO:0002682	0.00025798	1.87992	25.5748	44	1505	regulation of immune system process	GO_BP	ANXA5,APOD,BCL2,BCL6,CD74,CDKN1A,CFH,CLU,CSF1,DOCK1,EDN1,ERBB2IP,FGF2,FGR,GAB1,GPRC5B,GSN,HCLS1,HLA-DPA1,HLA-DRA,HLA-E,IFI16,IFNGR1,ITGB1,ITPKB,LRRC32,MAPKAPK2,MSN,MYC,NFKBIA,OTUD7B,PADI2,PAK2,PDK4,PLSCR1,SERPING1,SLC7A2,STOM,TGFB3,TLR2,TMEM176A,TMEM39A,TRAF3IP2,ZBTB16_x000D_
GO:0048514	0.000258891	2.74996	7.01585	18	417	blood vessel morphogenesis	GO_BP	ADIPOR2,ANGPT2,ANGPTL4,ANXA2,ANXA3,APOD,AQP1,BTG1,CHI3L1,CLIC4,DICER1,EDN1,FGF2,HIF3A,HIPK2,ITGB1,MYO1E,PKD2,SASH1,TIPARP,YAP1,ZFP36L1_x000D_
GO:1990267	0.000268339	4.64386	2.10716	9	124	response to transition metal nanoparticle	GO_BP	ACO1,AQP1,BCL2,MT1F,MT1M,MT1X,MT2A,S100A8,S100B_x000D_
GO:0051234	0.000269785	1.83813	30.7439	50	2012	establishment of localization	GO_BP	ABCD4,ACO1,ADD3,ADIPOR2,AHCTF1,AHCYL1,AHNAK,ALMS1,ANP32B,ANXA2,ANXA3,APOD,AQP1,AQP4,ASPH,ATP10D,ATP11A,BCL2,BCL6,BEST1,CA5B,CASC3,CD163,CD74,CDKN1A,CHI3L1,CLIC1,CLIC4,CLU,CP,DBI,DDR1,DENND3,DENND4C,DOCK1,EDN1,ERBB2IP,FGF2,FGR,FNBP1,GEM,GFAP,GSN,HBP1,HCLS1,HEBP2,HIP1R,HLA-E,IQGAP1,ITGB1,KIF13B,KIF5B,KLF15,LAMP2,LITAF,LMNA,LRRC32,MAPKAPK2,MCL1,MLXIP,MSN,MTM1,MXI1,MYC,MYO1E,NECAP2,NFKBIA,NPC2,NUMA1,…
GO:0060548	0.000275004	2.13958	15.124	30	890	negative regulation of cell death	GO_BP	ANGPTL4,ANXA5,AQP1,BAG3,BCL2,BCL6,CAST,CD44,CD74,CDKN1A,CLU,EDN1,FGF2,HCLS1,HIPK2,ITGB1,LMNA,MCL1,MYC,NFKBIA,PAK2,PDK4,PHIP,PTTG1IP,RPS6,STAT3,TGFB3,TIMP1,TMBIM1,YAP1_x000D_
GO:0031100	0.000281088	6.08142	1.27449	7	75	organ regeneration	GO_BP	ANGPT2,ANXA3,CAST,CDKN1A,DDR1,LPIN1,TGFBR3_x000D_
GO:0030154	0.000285709	1.87811	26.6976	45	1713	cell differentiation	GO_BP	ANGPT2,ANGPTL4,ANP32B,ANXA2,APOD,ARHGEF1,BCL2,BCL6,BMPR1B,BTG1,CAPN2,CAST,CBFB,CD74,CDKN1A,CLIC1,CLIC4,CLMN,CLU,COL6A1,CSF1,DDIT4,DICER1,DOCK1,EDN1,EFHD1,FGF2,FGR,FLNB,GADD45B,GFAP,GNA12,GPRC5B,GSN,HCLS1,HIPK2,HYDIN,IFI16,IQGAP1,ITGB1,ITGB4,ITPKB,KAT2B,KIF13B,KIF5B,KLF15,LMNA,LPL,MCL1,MED12,MSN,MYC,MYO1E,NEBL,NFKBIA,NUMA1,NUPR1,PAK2,PALLD,PARD3,PBXIP1,PIP4K2A,PLEKHB1,PLXNB1,PLXNB2,RAB27A,RHOC,RHO…
GO:0035329	0.000292359	9.79771	0.594763	5	35	hippo signaling	GO_BP	STK3,TEAD1,TJP2,WWTR1,YAP1_x000D_
[truncated: 610 more rows]

## Sheet: M_age_correlated
GOID	Pvalue	OddsRatio	ExpCount	Count	Size	Term	GO_type	genes_x000D_
[truncated: 885 more rows]
