# Supplementary material for: Meta-analysis of human prefrontal cortex reveals activation of GFAP and decline of synaptic transmission in the aging brain
Source: Acta Neuropathol Commun. 2020 Mar 5;8:26. doi: 10.1186/s40478-020-00907-8 (PMC7059712; doi:10.1186/s40478-020-00907-8)
Supplement: Supplementary file 7 — Additional file 7: Supplementary Table 6. Over-represented KEGG pathways in genes anti-correlated and correlated with age. (A) anti-correlated in female, (B) anti-correlated in male, (C) correlated in female, (D) correlated in male. Genes for GO analysis were filtered with Bonferroni-corrected p < 0.05 and r < − 0.1 for anti-correlated genes or r > 0.1 for correlated genes. [file 40478_2020_907_MOESM7_ESM.xlsx]

## Sheet: age_F_anticorrelated
keggid	kegg_name	sig_pw	n_pw	n_all	n_sig	p_hyper	q_hyper	genes_x000D_
hsa05032	Morphine addiction - Homo sapiens (human)	14	90	6906	220	7.7526e-07	0.000144974	ADCY1,DRD1,GABBR1,GABBR2,GABRA5,GABRB3,GNB1,GNG3,GNG4,KCNJ6,KCNJ9,PDE2A,PDE7B,PRKCB_x000D_
hsa04723	Retrograde endocannabinoid signaling - Homo sapiens (human)	17	142	6906	220	2.27267e-06	0.000212494	ADCY1,CNR1,DAGLA,GABRA5,GABRB3,GNB1,GNG3,GNG4,KCNJ6,KCNJ9,NDUFB11,NDUFS2,PLCB1,PLCB4,PRKCB,RIMS1,SLC17A7_x000D_
hsa04724	Glutamatergic synapse - Homo sapiens (human)	14	111	6906	220	9.96173e-06	0.000620948	ADCY1,GNB1,GNG3,GNG4,GRIK1,GRIK3,GRM3,HOMER1,PLCB1,PLCB4,PPP3CB,PRKCB,SLC17A7,SLC1A1_x000D_
hsa04070	Phosphatidylinositol signaling system - Homo sapiens (human)	12	98	6906	220	5.85182e-05	0.00268257	CDIPT,DGKB,DGKZ,INPP4A,ITPKA,PI4KA,PIK3R2,PIP5K1B,PIP5K1C,PLCB1,PLCB4,PRKCB_x000D_
hsa04728	Dopaminergic synapse - Homo sapiens (human)	14	132	6906	220	7.17265e-05	0.00268257	ARNTL,DRD1,GNAL,GNB1,GNG3,GNG4,KCNJ6,KCNJ9,PLCB1,PLCB4,PPP1CA,PPP2R5C,PPP3CB,PRKCB_x000D_
hsa04020	Calcium signaling pathway - Homo sapiens (human)	16	182	6906	220	0.000209672	0.00573825	ADCY1,ADRA1D,ATP2B2,CACNA1G,CAMK4,CCKBR,DRD1,GNAL,HTR2A,ITPKA,P2RX5,PLCB1,PLCB4,PPP3CB,PRKCB,SLC8A2_x000D_
hsa04925	Aldosterone synthesis and secretion - Homo sapiens (human)	11	97	6906	220	0.000238622	0.00573825	ADCY1,ATP2B2,CACNA1G,CAMK1,CAMK4,DAGLA,KCNK3,PDE2A,PLCB1,PLCB4,PRKCB_x000D_
hsa04921	Oxytocin signaling pathway - Homo sapiens (human)	14	148	6906	220	0.000245487	0.00573825	ADCY1,CACNB2,CACNB3,CACNG3,CAMK1,CAMK4,KCNJ6,KCNJ9,MYL6B,PLCB1,PLCB4,PPP1CA,PPP3CB,PRKCB_x000D_
hsa04727	GABAergic synapse - Homo sapiens (human)	10	89	6906	220	0.000493045	0.00979335	ADCY1,GABBR1,GABBR2,GABRA5,GABRB3,GNB1,GNG3,GNG4,KCNJ6,PRKCB_x000D_
hsa00562	Inositol phosphate metabolism - Homo sapiens (human)	9	74	6906	220	0.000523709	0.00979335	CDIPT,INPP4A,ITPKA,PI4KA,PIP5K1B,PIP5K1C,PLCB1,PLCB4,TPI1_x000D_
hsa04713	Circadian entrainment - Homo sapiens (human)	10	95	6906	220	0.000829675	0.0139135	ADCY1,CACNA1G,GNB1,GNG3,GNG4,KCNJ6,KCNJ9,PLCB1,PLCB4,PRKCB_x000D_
hsa04725	Cholinergic synapse - Homo sapiens (human)	11	113	6906	220	0.000892842	0.0139135	ADCY1,CAMK4,GNB1,GNG3,GNG4,KCNJ6,KCNQ2,PIK3R2,PLCB1,PLCB4,PRKCB_x000D_
hsa04072	Phospholipase D signaling pathway - Homo sapiens (human)	12	139	6906	220	0.00152289	0.0219062	ADCY1,AGPAT1,DGKB,DGKZ,GRM3,MTOR,PIK3R2,PIP5K1B,PIP5K1C,PLCB1,PLCB4,RALA_x000D_
hsa04666	Fc gamma R-mediated phagocytosis - Homo sapiens (human)	9	87	6906	220	0.0016999	0.0227059	ARPC2,ARPC5,ASAP1,ASAP2,PIK3R2,PIP5K1B,PIP5K1C,PRKCB,PRKCD_x000D_
hsa04726	Serotonergic synapse - Homo sapiens (human)	10	111	6906	220	0.00271912	0.0338984	GABRB3,GNB1,GNG3,GNG4,HTR2A,KCNJ6,KCNJ9,PLCB1,PLCB4,PRKCB_x000D_
hsa04721	Synaptic vesicle cycle - Homo sapiens (human)	7	63	6906	220	0.00367588	0.0429619	ATP6V0B,ATP6V0D1,NAPA,RIMS1,SLC17A7,STX1A,UNC13A_x000D_
hsa04720	Long-term potentiation - Homo sapiens (human)	7	68	6906	220	0.00563419	0.0612692	ADCY1,CAMK4,PLCB1,PLCB4,PPP1CA,PPP3CB,PRKCB_x000D_
hsa01100	Metabolic pathways - Homo sapiens (human)	52	1171	6906	220	0.00618529	0.0612692	ACOT8,ACP2,ADK,AGPAT1,AHCY,ATP6V0B,ATP6V0D1,B3GALNT1,B3GALT2,B3GAT1,B3GNT2,B4GALNT1,B4GALT3,CDIPT,COX5A,CYP26B1,DDOST,DGKB,DGKZ,DLAT,ENOPH1,EXTL1,GALNT1,GALNT14,GLCE,GUK1,HMGCR,HMGCS1,HMOX2,INPP4A,ITPKA,MAN1A1,MCAT,MGAT4B,NDUFB11,NDUFS2,PDHB,PI4KA,PIP5K1B,PIP5K1C,PLCB1,PLCB4,PLD3,POLR2E,POLR3K,PPCS,SMPD3,ST8SIA5,TM7SF2,TPI1,TUSC3,UROS_x000D_
hsa04261	Adrenergic signaling in cardiomyocytes - Homo sapiens (human)	11	145	6906	220	0.00639333	0.0612692	ADCY1,ADRA1D,ATP2B2,CACNB2,CACNB3,CACNG3,PLCB1,PLCB4,PPP1CA,PPP2R5C,TPM3_x000D_
hsa04080	Neuroactive ligand-receptor interaction - Homo sapiens (human)	17	275	6906	220	0.00655286	0.0612692	ADRA1D,ADRA2A,CCKBR,CNR1,DRD1,GABBR1,GABBR2,GABRA5,GABRB3,GRIK1,GRIK3,GRM3,HTR2A,MCHR1,NPY1R,P2RX5,SSTR1_x000D_
hsa00533	Glycosaminoglycan biosynthesis - keratan sulfate - Homo sapiens (human)	3	15	6906	220	0.0109284	0.0885312	B3GNT2,B4GALT3,CHST2_x000D_
hsa04750	Inflammatory mediator regulation of TRP channels - Homo sapiens (human)	8	96	6906	220	0.0111785	0.0885312	ADCY1,HTR2A,PIK3R2,PLCB1,PLCB4,PPP1CA,PRKCB,PRKCD_x000D_
hsa00601	Glycosphingolipid biosynthesis - lacto and neolacto series - Homo sapiens (human)	4	28	6906	220	0.0112531	0.0885312	B3GALNT1,B3GALT2,B3GNT2,B4GALT3_x000D_
hsa04062	Chemokine signaling pathway - Homo sapiens (human)	12	179	6906	220	0.0116402	0.0885312	ADCY1,CX3CL1,CXCL14,GNB1,GNG3,GNG4,PIK3R2,PLCB1,PLCB4,PRKCB,PRKCD,PRKCZ_x000D_
hsa04371	Apelin signaling pathway - Homo sapiens (human)	10	137	6906	220	0.0118357	0.0885312	ADCY1,CAMK4,GNB1,GNG3,GNG4,MTOR,PLCB1,PLCB4,SLC8A2,SMAD3_x000D_
hsa04930	Type II diabetes mellitus - Homo sapiens (human)	5	45	6906	220	0.0135845	0.0977041	CACNA1G,MTOR,PIK3R2,PRKCD,PRKCZ_x000D_
hsa04927	Cortisol synthesis and secretion - Homo sapiens (human)	6	64	6906	220	0.0157193	0.108871	ADCY1,CACNA1G,KCNK3,PLCB1,PLCB4,SMAD3_x000D_
hsa00510	N-Glycan biosynthesis - Homo sapiens (human)	5	49	6906	220	0.0191469	0.127874	B4GALT3,DDOST,MAN1A1,MGAT4B,TUSC3_x000D_
hsa04540	Gap junction - Homo sapiens (human)	7	87	6906	220	0.0204877	0.13211	ADCY1,DRD1,HTR2A,PLCB1,PLCB4,PRKCB,TUBA1A_x000D_
hsa05031	Amphetamine addiction - Homo sapiens (human)	6	69	6906	220	0.0220647	0.136337	CAMK4,DRD1,PPP1CA,PPP3CB,PRKCB,STX1A_x000D_
hsa04926	Relaxin signaling pathway - Homo sapiens (human)	9	130	6906	220	0.0226014	0.136337	ADCY1,GNB1,GNG3,GNG4,PIK3R2,PLCB1,PLCB4,PRKCZ,SMAD3_x000D_
hsa04915	Estrogen signaling pathway - Homo sapiens (human)	9	136	6906	220	0.0292183	0.167421	ADCY1,GABBR1,GABBR2,KCNJ6,KCNJ9,PIK3R2,PLCB1,PLCB4,PRKCD_x000D_
hsa05231	Choline metabolism in cancer - Homo sapiens (human)	7	94	6906	220	0.0298315	0.167421	DGKB,DGKZ,MTOR,PIK3R2,PIP5K1B,PIP5K1C,PRKCB_x000D_
hsa04270	Vascular smooth muscle contraction - Homo sapiens (human)	8	116	6906	220	0.0313283	0.167421	ADCY1,ADRA1D,MYL6B,PLCB1,PLCB4,PPP1CA,PRKCB,PRKCD_x000D_
hsa04022	cGMP-PKG signaling pathway - Homo sapiens (human)	10	160	6906	220	0.0313354	0.167421	ADCY1,ADRA1D,ADRA2A,ATP2B2,PDE2A,PLCB1,PLCB4,PPP1CA,PPP3CB,SLC8A2_x000D_
hsa04971	Gastric acid secretion - Homo sapiens (human)	6	76	6906	220	0.0335587	0.173474	ADCY1,CCKBR,PLCB1,PLCB4,PRKCB,SST_x000D_
hsa04730	Long-term depression - Homo sapiens (human)	5	57	6906	220	0.0343237	0.173474	CRH,GNAZ,PLCB1,PLCB4,PRKCB_x000D_
hsa04933	AGE-RAGE signaling pathway in diabetic complications - Homo sapiens (human)	7	98	6906	220	0.03629	0.178585	PIK3R2,PLCB1,PLCB4,PRKCB,PRKCD,PRKCZ,SMAD3_x000D_
hsa04010	MAPK signaling pathway - Homo sapiens (human)	15	290	6906	220	0.0432837	0.20754	BDNF,CACNA1G,CACNB2,CACNB3,CACNG3,DUSP3,DUSP7,NLK,PPP3CB,PPP5C,PRKCB,PTPRR,RASGRF1,RASGRP1,STMN1_x000D_
hsa04911	Insulin secretion - Homo sapiens (human)	6	84	6906	220	0.0507639	0.22736	ADCY1,KCNN1,PLCB1,PLCB4,PRKCB,STX1A_x000D_
hsa04360	Axon guidance - Homo sapiens (human)	10	174	6906	220	0.0507821	0.22736	CDK5,EFNB3,EPHA3,EPHA4,EPHA5,PAK6,PIK3R2,PPP3CB,PRKCZ,SLIT1_x000D_
hsa04024	cAMP signaling pathway - Homo sapiens (human)	11	198	6906	220	0.0510648	0.22736	ADCY1,ATP2B2,BDNF,CAMK4,DRD1,GABBR1,GABBR2,NPY1R,PIK3R2,PPP1CA,SSTR1_x000D_
hsa05010	Alzheimer's disease - Homo sapiens (human)	9	152	6906	220	0.0532342	0.231507	APBB1,CDK5,COX5A,NDUFB11,NDUFS2,PLCB1,PLCB4,PPP3CB,SNCA_x000D_
hsa04970	Salivary secretion - Homo sapiens (human)	6	87	6906	220	0.0583891	0.248154	ADCY1,ADRA1D,ATP2B2,PLCB1,PLCB4,PRKCB_x000D_
hsa04961	Endocrine and other factor-regulated calcium reabsorption - Homo sapiens (human)	4	48	6906	220	0.0655925	0.272573	CALB1,PLCB1,PLCB4,PRKCB_x000D_
hsa05012	Parkinson's disease - Homo sapiens (human)	7	115	6906	220	0.0736876	0.294347	COX5A,DRD1,GNAL,HTRA2,NDUFB11,NDUFS2,SNCA_x000D_
hsa05030	Cocaine addiction - Homo sapiens (human)	4	50	6906	220	0.0739802	0.294347	BDNF,CDK5,DRD1,GRM3_x000D_
hsa05146	Amoebiasis - Homo sapiens (human)	6	95	6906	220	0.0819045	0.319086	ADCY1,GNAL,PIK3R2,PLCB1,PLCB4,PRKCB_x000D_
hsa04611	Platelet activation - Homo sapiens (human)	7	119	6906	220	0.0849188	0.322594	ADCY1,PIK3R2,PLCB1,PLCB4,PPP1CA,PRKCZ,RASGRP1_x000D_
hsa04260	Cardiac muscle contraction - Homo sapiens (human)	5	74	6906	220	0.0862551	0.322594	CACNB2,CACNB3,CACNG3,COX5A,TPM3_x000D_
hsa00604	Glycosphingolipid biosynthesis - ganglio series - Homo sapiens (human)	2	16	6906	220	0.0904765	0.331747	B4GALNT1,ST8SIA5_x000D_
hsa00561	Glycerolipid metabolism - Homo sapiens (human)	4	54	6906	220	0.0922899	0.331889	AGPAT1,DGKB,DGKZ,POLR2E_x000D_
hsa05130	Pathogenic Escherichia coli infection - Homo sapiens (human)	4	55	6906	220	0.0971757	0.34157	ARPC2,ARPC5,TUBA1A,YWHAZ_x000D_
hsa05143	African trypanosomiasis - Homo sapiens (human)	3	35	6906	220	0.0991803	0.34157	PLCB1,PLCB4,PRKCB_x000D_
hsa00515	Mannose type O-glycan biosynthesis - Homo sapiens (human)	2	17	6906	220	0.100462	0.34157	B3GAT1,B4GALT3_x000D_
hsa05142	Chagas disease (American trypanosomiasis) - Homo sapiens (human)	6	101	6906	220	0.102542	0.342419	ADCY1,GNAL,PIK3R2,PLCB1,PLCB4,SMAD3_x000D_
hsa04144	Endocytosis - Homo sapiens (human)	11	226	6906	220	0.10618	0.348344	ARF3,ARF5,ARPC2,ARPC5,ASAP1,ASAP2,PIP5K1B,PIP5K1C,PRKCZ,SMAD3,SNX3_x000D_
hsa05034	Alcoholism - Homo sapiens (human)	9	176	6906	220	0.108689	0.350428	BDNF,CAMK4,CRH,DRD1,GNB1,GNG3,GNG4,HDAC9,PPP1CA_x000D_
hsa00120	Primary bile acid biosynthesis - Homo sapiens (human)	2	18	6906	220	0.110736	0.350975	ACOT8,CYP46A1_x000D_
hsa04931	Insulin resistance - Homo sapiens (human)	6	105	6906	220	0.117681	0.366771	MTOR,PIK3R2,PPP1CA,PRKCB,PRKCD,PRKCZ_x000D_
hsa04068	FoxO signaling pathway - Homo sapiens (human)	7	131	6906	220	0.124113	0.380478	CCNG2,CDKN2D,HOMER1,NLK,PIK3R2,PLK2,SMAD3_x000D_
hsa00564	Glycerophospholipid metabolism - Homo sapiens (human)	5	85	6906	220	0.13387	0.403768	AGPAT1,CDIPT,DGKB,DGKZ,PLD3_x000D_
hsa05033	Nicotine addiction - Homo sapiens (human)	3	41	6906	220	0.141153	0.418977	GABRA5,GABRB3,SLC17A7_x000D_
hsa00230	Purine metabolism - Homo sapiens (human)	8	162	6906	220	0.144884	0.423333	ADCY1,ADK,ENTPD6,GUK1,PDE2A,PDE7B,POLR2E,POLR3K_x000D_
hsa05414	Dilated cardiomyopathy (DCM) - Homo sapiens (human)	5	88	6906	220	0.148557	0.427388	ADCY1,CACNB2,CACNB3,CACNG3,TPM3_x000D_
hsa04912	GnRH signaling pathway - Homo sapiens (human)	5	91	6906	220	0.163897	0.442095	ADCY1,PLCB1,PLCB4,PRKCB,PRKCD_x000D_
hsa04520	Adherens junction - Homo sapiens (human)	4	67	6906	220	0.164329	0.442095	NLK,PTPRJ,SMAD3,SSX2IP_x000D_
hsa05221	Acute myeloid leukemia - Homo sapiens (human)	4	67	6906	220	0.164329	0.442095	CCNA1,MTOR,PIK3R2,RUNX1T1_x000D_
hsa00900	Terpenoid backbone biosynthesis - Homo sapiens (human)	2	23	6906	220	0.16549	0.442095	HMGCR,HMGCS1_x000D_
hsa04940	Type I diabetes mellitus - Homo sapiens (human)	2	23	6906	220	0.16549	0.442095	PTPRN,PTPRN2_x000D_
hsa04919	Thyroid hormone signaling pathway - Homo sapiens (human)	6	117	6906	220	0.169189	0.44561	DIO2,MTOR,PIK3R2,PLCB1,PLCB4,PRKCB_x000D_
hsa04071	Sphingolipid signaling pathway - Homo sapiens (human)	6	118	6906	220	0.173859	0.451549	PIK3R2,PLCB1,PLCB4,PPP2R5C,PRKCB,PRKCZ_x000D_
hsa04152	AMPK signaling pathway - Homo sapiens (human)	6	119	6906	220	0.178581	0.453284	CCNA1,HMGCR,MTOR,PIK3R2,PPP2R5C,RAB14_x000D_
hsa04014	Ras signaling pathway - Homo sapiens (human)	10	226	6906	220	0.183852	0.453284	BDNF,GNB1,GNG3,GNG4,PAK6,PIK3R2,PRKCB,RALA,RASGRF1,RASGRP1_x000D_
hsa00534	Glycosaminoglycan biosynthesis - heparan sulfate / heparin - Homo sapiens (human)	2	25	6906	220	0.188529	0.453284	EXTL1,GLCE_x000D_
hsa05412	Arrhythmogenic right ventricular cardiomyopathy (ARVC) - Homo sapiens (human)	4	71	6906	220	0.189684	0.453284	ACTN2,CACNB2,CACNB3,CACNG3_x000D_
hsa04140	Autophagy - animal - Homo sapiens (human)	6	122	6906	220	0.193054	0.453284	MTOR,NRBF2,PIK3R2,PRKCD,RRAGB,ULK2_x000D_
hsa05016	Huntington's disease - Homo sapiens (human)	8	175	6906	220	0.194527	0.453284	BDNF,COX5A,IFT57,NDUFB11,NDUFS2,PLCB1,PLCB4,POLR2E_x000D_
hsa04015	Rap1 signaling pathway - Homo sapiens (human)	9	202	6906	220	0.194954	0.453284	ADCY1,CNR1,MAGI1,PIK3R2,PLCB1,PLCB4,PRKCB,PRKCZ,RALA_x000D_
hsa04066	HIF-1 signaling pathway - Homo sapiens (human)	5	97	6906	220	0.196342	0.453284	MTOR,PDHB,PIK3R2,PLCB4,PRKCB_x000D_
hsa04972	Pancreatic secretion - Homo sapiens (human)	5	97	6906	220	0.196342	0.453284	ADCY1,ATP2B2,PLCB1,PLCB4,PRKCB_x000D_
hsa04810	Regulation of actin cytoskeleton - Homo sapiens (human)	9	204	6906	220	0.202583	0.461987	ARPC2,ARPC5,FGD1,MYH10,PAK6,PIK3R2,PIP5K1B,PIP5K1C,PPP1CA_x000D_
hsa03018	RNA degradation - Homo sapiens (human)	4	75	6906	220	0.216187	0.481272	CNOT7,EXOSC5,LSM4,LSM7_x000D_
hsa04918	Thyroid hormone synthesis - Homo sapiens (human)	4	75	6906	220	0.216187	0.481272	ADCY1,PLCB1,PLCB4,PRKCB_x000D_
hsa05212	Pancreatic cancer - Homo sapiens (human)	4	76	6906	220	0.222967	0.486629	MTOR,PIK3R2,RALA,SMAD3_x000D_
hsa00512	Mucin type O-glycan biosynthesis - Homo sapiens (human)	2	28	6906	220	0.223797	0.486629	GALNT1,GALNT14_x000D_
hsa00190	Oxidative phosphorylation - Homo sapiens (human)	5	103	6906	220	0.230803	0.496093	ATP6V0B,ATP6V0D1,COX5A,NDUFB11,NDUFS2_x000D_
hsa04923	Regulation of lipolysis in adipocytes - Homo sapiens (human)	3	54	6906	220	0.246563	0.520205	ADCY1,NPY1R,PIK3R2_x000D_
hsa04136	Autophagy - other - Homo sapiens (human)	2	30	6906	220	0.247584	0.520205	MTOR,ULK2_x000D_
hsa00020	Citrate cycle (TCA cycle) - Homo sapiens (human)	2	31	6906	220	0.259515	0.539214	DLAT,PDHB_x000D_
hsa05410	Hypertrophic cardiomyopathy (HCM) - Homo sapiens (human)	4	82	6906	220	0.264701	0.543946	CACNB2,CACNB3,CACNG3,TPM3_x000D_
hsa03020	RNA polymerase - Homo sapiens (human)	2	32	6906	220	0.271452	0.551756	POLR2E,POLR3K_x000D_
hsa05132	Salmonella infection - Homo sapiens (human)	4	84	6906	220	0.278935	0.557819	ARPC2,ARPC5,DYNC1LI1,MYH10_x000D_
hsa04370	VEGF signaling pathway - Homo sapiens (human)	3	58	6906	220	0.281266	0.557819	PIK3R2,PPP3CB,PRKCB_x000D_
hsa00860	Porphyrin and chlorophyll metabolism - Homo sapiens (human)	2	33	6906	220	0.283384	0.557819	HMOX2,UROS_x000D_
hsa05161	Hepatitis B - Homo sapiens (human)	6	140	6906	220	0.287698	0.560412	CCNA1,EGR3,PIK3R2,PRKCB,SMAD3,YWHAZ_x000D_
hsa04012	ErbB signaling pathway - Homo sapiens (human)	4	86	6906	220	0.29329	0.565414	MTOR,PAK6,PIK3R2,PRKCB_x000D_
hsa04211	Longevity regulating pathway - Homo sapiens (human)	4	87	6906	220	0.300504	0.567619	ADCY1,CAMK4,MTOR,PIK3R2_x000D_
hsa05210	Colorectal cancer - Homo sapiens (human)	4	87	6906	220	0.300504	0.567619	MTOR,PIK3R2,RALA,SMAD3_x000D_
hsa04114	Oocyte meiosis - Homo sapiens (human)	5	115	6906	220	0.304055	0.568582	ADCY1,PPP1CA,PPP2R5C,PPP3CB,YWHAZ_x000D_
hsa04130	SNARE interactions in vesicular transport - Homo sapiens (human)	2	35	6906	220	0.307184	0.568747	STX1A,VTI1B_x000D_
hsa04213	Longevity regulating pathway - multiple species - Homo sapiens (human)	3	62	6906	220	0.316376	0.578283	ADCY1,MTOR,PIK3R2_x000D_
hsa04310	Wnt signaling pathway - Homo sapiens (human)	6	146	6906	220	0.321334	0.578283	NLK,PLCB1,PLCB4,PPP3CB,PRKCB,SMAD3_x000D_
hsa05131	Shigellosis - Homo sapiens (human)	3	63	6906	220	0.325179	0.578283	ARPC2,ARPC5,ATP6V0D1_x000D_
hsa04722	Neurotrophin signaling pathway - Homo sapiens (human)	5	119	6906	220	0.329289	0.578283	ARHGDIG,BDNF,CAMK4,PIK3R2,PRKCD_x000D_
hsa04960	Aldosterone-regulated sodium reabsorption - Homo sapiens (human)	2	37	6906	220	0.330831	0.578283	PIK3R2,PRKCB_x000D_
hsa04924	Renin secretion - Homo sapiens (human)	3	64	6906	220	0.333981	0.578283	PLCB1,PLCB4,PPP3CB_x000D_
hsa05230	Central carbon metabolism in cancer - Homo sapiens (human)	3	64	6906	220	0.333981	0.578283	MTOR,PDHB,PIK3R2_x000D_
hsa04142	Lysosome - Homo sapiens (human)	5	122	6906	220	0.348354	0.596798	ACP2,AP1S1,ATP6V0B,ATP6V0D1,GNPTAB_x000D_
hsa00010	Glycolysis / Gluconeogenesis - Homo sapiens (human)	3	66	6906	220	0.35157	0.596798	DLAT,PDHB,TPI1_x000D_
hsa00620	Pyruvate metabolism - Homo sapiens (human)	2	39	6906	220	0.354249	0.596798	DLAT,PDHB_x000D_
hsa04218	Cellular senescence - Homo sapiens (human)	6	153	6906	220	0.361247	0.603153	CCNA1,MTOR,PIK3R2,PPP1CA,PPP3CB,SMAD3_x000D_
hsa05100	Bacterial invasion of epithelial cells - Homo sapiens (human)	3	68	6906	220	0.369106	0.610822	ARPC2,ARPC5,PIK3R2_x000D_
hsa04934	Cushing's syndrome - Homo sapiens (human)	6	155	6906	220	0.372723	0.611396	ADCY1,CACNA1G,CRH,KCNK3,PLCB1,PLCB4_x000D_
hsa04973	Carbohydrate digestion and absorption - Homo sapiens (human)	2	41	6906	220	0.377376	0.613646	PIK3R2,PRKCB_x000D_
hsa04145	Phagosome - Homo sapiens (human)	5	128	6906	220	0.386633	0.620002	ATP6V0B,ATP6V0D1,CORO1A,DYNC1LI1,TUBA1A_x000D_
hsa04922	Glucagon signaling pathway - Homo sapiens (human)	4	99	6906	220	0.387915	0.620002	PDHB,PLCB1,PLCB4,PPP3CB_x000D_
hsa03040	Spliceosome - Homo sapiens (human)	5	129	6906	220	0.393012	0.6211	CDC40,LSM4,LSM7,SF3B5,TXNL4A_x000D_
hsa04662	B cell receptor signaling pathway - Homo sapiens (human)	3	71	6906	220	0.395245	0.6211	PIK3R2,PPP3CB,PRKCB_x000D_
hsa05214	Glioma - Homo sapiens (human)	3	72	6906	220	0.403899	0.627102	MTOR,PIK3R2,PRKCB_x000D_
hsa04916	Melanogenesis - Homo sapiens (human)	4	102	6906	220	0.409695	0.627102	ADCY1,PLCB1,PLCB4,PRKCB_x000D_
hsa04714	Thermogenesis - Homo sapiens (human)	7	192	6906	220	0.412867	0.627102	ADCY1,CNR1,COX5A,MTOR,NDUFB11,NDUFS2,SMARCA2_x000D_
hsa04660	T cell receptor signaling pathway - Homo sapiens (human)	4	103	6906	220	0.416923	0.627102	PAK6,PIK3R2,PPP3CB,RASGRP1_x000D_
hsa00270	Cysteine and methionine metabolism - Homo sapiens (human)	2	45	6906	220	0.422539	0.627102	AHCY,ENOPH1_x000D_
hsa03050	Proteasome - Homo sapiens (human)	2	45	6906	220	0.422539	0.627102	PSMD8,PSME3_x000D_
hsa04962	Vasopressin-regulated water reabsorption - Homo sapiens (human)	2	45	6906	220	0.422539	0.627102	ARHGDIG,DYNC1LI1_x000D_
hsa04510	Focal adhesion - Homo sapiens (human)	7	195	6906	220	0.428659	0.628359	PAK6,PIK3R2,PIP5K1C,PPP1CA,PRKCB,RASGRF1,RELN_x000D_
hsa04530	Tight junction - Homo sapiens (human)	6	165	6906	220	0.430107	0.628359	ACTR3B,MAGI1,MYH10,MYL6B,PRKCZ,TUBA1A_x000D_
hsa04913	Ovarian steroidogenesis - Homo sapiens (human)	2	48	6906	220	0.455289	0.654916	ADCY1,PLCB4_x000D_
hsa05110	Vibrio cholerae infection - Homo sapiens (human)	2	48	6906	220	0.455289	0.654916	ATP6V0B,ATP6V0D1_x000D_
hsa01521	EGFR tyrosine kinase inhibitor resistance - Homo sapiens (human)	3	80	6906	220	0.471598	0.673198	MTOR,PIK3R2,PRKCB_x000D_
hsa04742	Taste transduction - Homo sapiens (human)	3	82	6906	220	0.487997	0.691329	GABBR1,GABBR2,GABRA5_x000D_
hsa05167	Kaposi's sarcoma-associated herpesvirus infection - Homo sapiens (human)	6	178	6906	220	0.503301	0.705566	GNB1,GNG3,GNG4,MTOR,PIK3R2,PPP3CB_x000D_
hsa04150	mTOR signaling pathway - Homo sapiens (human)	5	147	6906	220	0.505593	0.705566	MTOR,PIK3R2,PRKCB,RRAGB,ULK2_x000D_
hsa00480	Glutathione metabolism - Homo sapiens (human)	2	54	6906	220	0.517454	0.716366	GGCT,POLR2E_x000D_
hsa05169	Epstein-Barr virus infection - Homo sapiens (human)	6	182	6906	220	0.525196	0.716366	CCNA1,PIK3R2,POLR2E,POLR3K,PSMD8,YWHAZ_x000D_
hsa05165	Human papillomavirus infection - Homo sapiens (human)	10	309	6906	220	0.526497	0.716366	CCNA1,HDAC9,MAGI1,MTOR,PIK3R2,PPP2R5C,PRKCZ,RELN,TUBG1,TUBG2_x000D_
hsa04514	Cell adhesion molecules (CAMs) - Homo sapiens (human)	4	119	6906	220	0.528655	0.716366	NLGN1,NLGN4X,NRXN1,NRXN3_x000D_
hsa04110	Cell cycle - Homo sapiens (human)	4	123	6906	220	0.554995	0.746648	CCNA1,CDKN2D,SMAD3,YWHAZ_x000D_
hsa04914	Progesterone-mediated oocyte maturation - Homo sapiens (human)	3	92	6906	220	0.565986	0.755996	ADCY1,CCNA1,PIK3R2_x000D_
hsa04623	Cytosolic DNA-sensing pathway - Homo sapiens (human)	2	60	6906	220	0.57475	0.759374	POLR2E,POLR3K_x000D_
hsa05203	Viral carcinogenesis - Homo sapiens (human)	6	192	6906	220	0.578134	0.759374	ATP6V0D1,CCNA1,EGR3,HDAC9,PIK3R2,YWHAZ_x000D_
hsa04659	Th17 cell differentiation - Homo sapiens (human)	3	94	6906	220	0.580698	0.759374	MTOR,PPP3CB,SMAD3_x000D_
hsa01522	Endocrine resistance - Homo sapiens (human)	3	95	6906	220	0.587936	0.7635	ADCY1,MTOR,PIK3R2_x000D_
hsa05215	Prostate cancer - Homo sapiens (human)	3	96	6906	220	0.595094	0.767466	ETV5,MTOR,PIK3R2_x000D_
hsa00240	Pyrimidine metabolism - Homo sapiens (human)	3	98	6906	220	0.609167	0.780235	ENTPD6,POLR2E,POLR3K_x000D_
hsa03010	Ribosome - Homo sapiens (human)	4	134	6906	220	0.623167	0.781412	MRPL3,MRPS11,MRPS12,MRPS7_x000D_
hsa05225	Hepatocellular carcinoma - Homo sapiens (human)	5	168	6906	220	0.625166	0.781412	MTOR,PIK3R2,PRKCB,SMAD3,SMARCA2_x000D_
hsa04115	p53 signaling pathway - Homo sapiens (human)	2	66	6906	220	0.626955	0.781412	CCNG2,RPRM_x000D_
hsa05120	Epithelial cell signaling in Helicobacter pylori infection - Homo sapiens (human)	2	67	6906	220	0.635158	0.781412	ATP6V0B,ATP6V0D1_x000D_
hsa05211	Renal cell carcinoma - Homo sapiens (human)	2	67	6906	220	0.635158	0.781412	PAK6,PIK3R2_x000D_
hsa05223	Non-small cell lung cancer - Homo sapiens (human)	2	67	6906	220	0.635158	0.781412	PIK3R2,PRKCB_x000D_
hsa04910	Insulin signaling pathway - Homo sapiens (human)	4	138	6906	220	0.646272	0.789889	MTOR,PIK3R2,PPP1CA,PRKCZ_x000D_
hsa04976	Bile secretion - Homo sapiens (human)	2	70	6906	220	0.658924	0.79496	ADCY1,HMGCR_x000D_
hsa05323	Rheumatoid arthritis - Homo sapiens (human)	2	70	6906	220	0.658924	0.79496	ATP6V0B,ATP6V0D1_x000D_
hsa04932	Non-alcoholic fatty liver disease (NAFLD) - Homo sapiens (human)	4	143	6906	220	0.673821	0.802875	COX5A,NDUFB11,NDUFS2,PIK3R2_x000D_
hsa03008	Ribosome biogenesis in eukaryotes - Homo sapiens (human)	2	72	6906	220	0.674072	0.802875	EIF6,NHP2_x000D_
hsa04670	Leukocyte transendothelial migration - Homo sapiens (human)	3	109	6906	220	0.680639	0.805566	PIK3R2,PRKCB,THY1_x000D_
hsa05200	Pathways in cancer - Homo sapiens (human)	15	520	6906	220	0.695359	0.816218	ADCY1,CCNA1,GNB1,GNG3,GNG4,MTOR,PIK3R2,PLCB1,PLCB4,PRKCB,RALA,RASGRP1,RUNX1T1,SMAD3,TPM3_x000D_
hsa01200	Carbon metabolism - Homo sapiens (human)	3	112	6906	220	0.698368	0.816218	DLAT,PDHB,TPI1_x000D_
hsa05220	Chronic myeloid leukemia - Homo sapiens (human)	2	79	6906	220	0.722832	0.839563	PIK3R2,SMAD3_x000D_
hsa04390	Hippo signaling pathway - Homo sapiens (human)	4	154	6906	220	0.729113	0.84163	PPP1CA,PRKCZ,SMAD3,YWHAZ_x000D_
hsa04146	Peroxisome - Homo sapiens (human)	2	82	6906	220	0.741779	0.847113	ABCD2,ACOT8_x000D_
hsa04141	Protein processing in endoplasmic reticulum - Homo sapiens (human)	4	157	6906	220	0.742923	0.847113	DDOST,HSPBP1,MAN1A1,TUSC3_x000D_
hsa04650	Natural killer cell mediated cytotoxicity - Homo sapiens (human)	3	125	6906	220	0.766636	0.859904	PIK3R2,PPP3CB,PRKCB_x000D_
hsa05152	Tuberculosis - Homo sapiens (human)	4	163	6906	220	0.768936	0.859904	ATP6V0B,ATP6V0D1,CORO1A,PPP3CB_x000D_
hsa04621	NOD-like receptor signaling pathway - Homo sapiens (human)	4	164	6906	220	0.773067	0.859904	PANX1,PLCB1,PLCB4,PRKCD_x000D_
hsa04380	Osteoclast differentiation - Homo sapiens (human)	3	127	6906	220	0.775944	0.859904	CAMK4,PIK3R2,PPP3CB_x000D_
hsa04151	PI3K-Akt signaling pathway - Homo sapiens (human)	9	346	6906	220	0.781126	0.859904	BDNF,GNB1,GNG3,GNG4,MTOR,PIK3R2,PPP2R5C,RELN,YWHAZ_x000D_
hsa03015	mRNA surveillance pathway - Homo sapiens (human)	2	89	6906	220	0.781731	0.859904	PPP1CA,PPP2R5C_x000D_
hsa04974	Protein digestion and absorption - Homo sapiens (human)	2	90	6906	220	0.786976	0.860611	SLC1A1,SLC8A2_x000D_
hsa04210	Apoptosis - Homo sapiens (human)	3	134	6906	220	0.806159	0.876464	HTRA2,PIK3R2,TUBA1A_x000D_
hsa05202	Transcriptional misregulation in cancer - Homo sapiens (human)	4	181	6906	220	0.834747	0.902299	CCNA1,ETV5,MLF1,RUNX1T1_x000D_
hsa05226	Gastric cancer - Homo sapiens (human)	3	150	6906	220	0.862569	0.92334	MTOR,PIK3R2,SMAD3_x000D_
hsa04668	TNF signaling pathway - Homo sapiens (human)	2	108	6906	220	0.864089	0.92334	CX3CL1,PIK3R2_x000D_
hsa05205	Proteoglycans in cancer - Homo sapiens (human)	4	201	6906	220	0.888828	0.944379	MTOR,PIK3R2,PPP1CA,PRKCB_x000D_
hsa05206	MicroRNAs in cancer - Homo sapiens (human)	5	248	6906	220	0.90246	0.953446	FSCN1,MTOR,PIK3R2,PRKCB,STMN1_x000D_
hsa05160	Hepatitis C - Homo sapiens (human)	2	128	6906	220	0.919278	0.965758	PIK3R2,PSME3_x000D_
hsa05418	Fluid shear stress and atherosclerosis - Homo sapiens (human)	2	138	6906	220	0.938224	0.976613	PIK3R2,PRKCZ_x000D_
hsa04550	Signaling pathways regulating pluripotency of stem cells - Homo sapiens (human)	2	140	6906	220	0.941471	0.976613	PIK3R2,SMAD3_x000D_
hsa05166	HTLV-I infection - Homo sapiens (human)	4	235	6906	220	0.946038	0.976613	ADCY1,PIK3R2,PPP3CB,SMAD3_x000D_
hsa05224	Breast cancer - Homo sapiens (human)	2	148	6906	220	0.952913	0.976613	MTOR,PIK3R2_x000D_
hsa04630	Jak-STAT signaling pathway - Homo sapiens (human)	2	156	6906	220	0.962206	0.976613	MTOR,PIK3R2_x000D_
hsa05164	Influenza A - Homo sapiens (human)	2	157	6906	220	0.963236	0.976613	PIK3R2,PRKCB_x000D_
hsa05168	Herpes simplex infection - Homo sapiens (human)	2	160	6906	220	0.966168	0.976613	ARNTL,PPP1CA_x000D_
hsa04740	Olfactory transduction - Homo sapiens (human)	5	402	6906	220	0.996816	0.997778	GNAL,GNB1,NCALD,PDE2A,SLC8A2_x000D_
hsa04060	Cytokine-cytokine receptor interaction - Homo sapiens (human)	2	254	6906	220	0.997778	0.997778	CX3CL1,CXCL14_x000D_

## Sheet: age_M_anticorrelated
keggid	kegg_name	sig_pw	n_pw	n_all	n_sig	p_hyper	q_hyper	genes_x000D_
hsa04724	Glutamatergic synapse - Homo sapiens (human)	27	111	6906	366	1.14165e-11	2.66005e-09	ADCY1,ADCY2,ADCY7,DLG4,GNB1,GNG3,GNG4,GNG7,GRIA4,GRIK1,GRIK3,GRIN2A,GRIN2B,GRM2,GRM3,GRM5,GRM7,HOMER1,MAPK1,PLCB1,PLCB4,PPP3CB,PRKCB,SHANK2,SLC17A7,SLC1A1,SLC1A6_x000D_
hsa04713	Circadian entrainment - Homo sapiens (human)	21	95	6906	366	1.50772e-08	1.75649e-06	ADCY1,ADCY2,ADCY7,CACNA1G,CACNA1H,CALM1,CALM3,CAMK2A,GNB1,GNG3,GNG4,GNG7,GRIA4,GRIN2A,GRIN2B,KCNJ6,MAPK1,PLCB1,PLCB4,PRKCB,PRKG2_x000D_
hsa04020	Calcium signaling pathway - Homo sapiens (human)	29	182	6906	366	7.28931e-08	5.66136e-06	ADCY1,ADCY2,ADCY7,ADRA1D,ATP2B2,CACNA1G,CACNA1H,CALM1,CALM3,CAMK2A,CAMK4,CCKBR,CHRM2,DRD1,EDNRA,GNAL,GRIN2A,GRM5,GRPR,HTR2A,ITPKA,P2RX5,PDGFRA,PLCB1,PLCB4,PPP3CB,PRKCB,PTGER3,SLC8A2_x000D_
hsa04720	Long-term potentiation - Homo sapiens (human)	16	68	6906	366	3.26281e-07	1.39063e-05	ADCY1,CALM1,CALM3,CAMK2A,CAMK4,GRIN2A,GRIN2B,GRM5,HRAS,MAPK1,PLCB1,PLCB4,PPP1CA,PPP1R1A,PPP3CB,PRKCB_x000D_
hsa04723	Retrograde endocannabinoid signaling - Homo sapiens (human)	24	142	6906	366	3.31294e-07	1.39063e-05	ADCY1,ADCY2,ADCY7,CNR1,DAGLA,GABRA4,GABRA5,GABRB3,GNB1,GNG3,GNG4,GNG7,GRIA4,GRM5,KCNJ6,MAPK1,MGLL,NDUFS3,NDUFS4,PLCB1,PLCB4,PRKCB,RIMS1,SLC17A7_x000D_
hsa04725	Cholinergic synapse - Homo sapiens (human)	21	113	6906	366	3.58102e-07	1.39063e-05	ADCY1,ADCY2,ADCY7,CAMK2A,CAMK4,CHRM2,CHRNA4,CREB3L1,GNB1,GNG3,GNG4,GNG7,HRAS,KCNJ6,KCNQ2,KCNQ3,MAPK1,PIK3R2,PLCB1,PLCB4,PRKCB_x000D_
hsa04921	Oxytocin signaling pathway - Homo sapiens (human)	24	148	6906	366	7.27923e-07	2.35537e-05	ADCY1,ADCY2,ADCY7,CACNA2D1,CACNB2,CACNB3,CACNG3,CACNG4,CALM1,CALM3,CAMK1,CAMK2A,CAMK4,CAMKK2,EEF2,HRAS,KCNJ6,MAPK1,MEF2C,PLCB1,PLCB4,PPP1CA,PPP3CB,PRKCB_x000D_
hsa05032	Morphine addiction - Homo sapiens (human)	18	90	6906	366	8.08709e-07	2.35537e-05	ADCY1,ADCY2,ADCY7,DRD1,GABBR2,GABRA4,GABRA5,GABRB3,GNB1,GNG3,GNG4,GNG7,GRK5,KCNJ6,PDE2A,PDE7B,PDE8B,PRKCB_x000D_
hsa04728	Dopaminergic synapse - Homo sapiens (human)	22	132	6906	366	1.3246e-06	3.42925e-05	ARNTL,CALM1,CALM3,CAMK2A,CREB3L1,DRD1,GNAL,GNB1,GNG3,GNG4,GNG7,GRIA4,GRIN2A,GRIN2B,KCNJ6,KIF5C,PLCB1,PLCB4,PPP1CA,PPP2R5C,PPP3CB,PRKCB_x000D_
hsa05031	Amphetamine addiction - Homo sapiens (human)	15	69	6906	366	2.25268e-06	5.24874e-05	ARC,CALM1,CALM3,CAMK2A,CAMK4,CREB3L1,DRD1,GRIA4,GRIN2A,GRIN2B,PDYN,PPP1CA,PPP3CB,PRKCB,STX1A_x000D_
hsa04925	Aldosterone synthesis and secretion - Homo sapiens (human)	18	97	6906	366	2.54468e-06	5.39009e-05	ADCY1,ADCY2,ADCY7,ATP2B2,CACNA1G,CACNA1H,CALM1,CALM3,CAMK1,CAMK2A,CAMK4,CREB3L1,DAGLA,KCNK3,PDE2A,PLCB1,PLCB4,PRKCB_x000D_
hsa04022	cGMP-PKG signaling pathway - Homo sapiens (human)	24	160	6906	366	3.06598e-06	5.95312e-05	ADCY1,ADCY2,ADCY7,ADRA1D,ADRA2A,ATP2B2,BAD,CALM1,CALM3,CAMK2A,CREB3L1,EDNRA,KCNMB2,MAPK1,MEF2A,MEF2C,MEF2D,PDE2A,PLCB1,PLCB4,PPP1CA,PPP3CB,PRKG2,SLC8A2_x000D_
hsa04371	Apelin signaling pathway - Homo sapiens (human)	21	137	6906	366	9.09094e-06	0.000162938	ADCY1,ADCY2,ADCY7,BECN1,CALM1,CALM3,CAMK4,EGR1,GNB1,GNG3,GNG4,GNG7,HRAS,MAPK1,MEF2A,MEF2C,MEF2D,PLCB1,PLCB4,SLC8A2,SMAD3_x000D_
hsa04261	Adrenergic signaling in cardiomyocytes - Homo sapiens (human)	21	145	6906	366	2.22164e-05	0.000369745	ADCY1,ADCY2,ADCY7,ADRA1D,ATP2B2,CACNA2D1,CACNB2,CACNB3,CACNG3,CACNG4,CALM1,CALM3,CAMK2A,CREB3L1,MAPK1,PLCB1,PLCB4,PPP1CA,PPP1R1A,PPP2R5C,TPM3_x000D_
hsa04540	Gap junction - Homo sapiens (human)	15	87	6906	366	4.36042e-05	0.000658929	ADCY1,ADCY2,ADCY7,DRD1,GRM5,HRAS,HTR2A,MAPK1,PDGFRA,PLCB1,PLCB4,PRKCB,PRKG2,TUBA1A,TUBB2A_x000D_
hsa05030	Cocaine addiction - Homo sapiens (human)	11	50	6906	366	4.58937e-05	0.000658929	BDNF,CDK5,CDK5R1,CREB3L1,DLG4,DRD1,GRIN2A,GRIN2B,GRM2,GRM3,PDYN_x000D_
hsa04080	Neuroactive ligand-receptor interaction - Homo sapiens (human)	31	275	6906	366	4.80764e-05	0.000658929	ADRA1D,ADRA2A,CCKBR,CHRM2,CHRNA2,CHRNA4,CNR1,DRD1,EDNRA,GABBR2,GABRA4,GABRA5,GABRB3,GLRA2,GRIA4,GRIK1,GRIK3,GRIN2A,GRIN2B,GRM2,GRM3,GRM5,GRM7,GRPR,HCRTR1,HTR2A,MCHR1,NPY1R,P2RX5,PTGER3,SSTR1_x000D_
hsa04927	Cortisol synthesis and secretion - Homo sapiens (human)	12	64	6906	366	0.000110041	0.00139398	ADCY1,ADCY2,ADCY7,CACNA1G,CACNA1H,CREB3L1,KCNA4,KCNK3,PDE8B,PLCB1,PLCB4,SMAD3_x000D_
hsa04024	cAMP signaling pathway - Homo sapiens (human)	24	198	6906	366	0.000113672	0.00139398	ADCY1,ADCY2,ADCY7,ATP2B2,BAD,BDNF,CALM1,CALM3,CAMK2A,CAMK4,CHRM2,CREB3L1,DRD1,EDNRA,GABBR2,GRIA4,GRIN2A,GRIN2B,MAPK1,NPY1R,PIK3R2,PPP1CA,PTGER3,SSTR1_x000D_
hsa04072	Phospholipase D signaling pathway - Homo sapiens (human)	19	139	6906	366	0.0001214	0.00141431	ADCY1,ADCY2,ADCY7,CYTH3,DGKB,DGKZ,GRM2,GRM3,GRM5,GRM7,HRAS,MAPK1,PDGFRA,PIK3R2,PIP5K1B,PIP5K1C,PLCB1,PLCB4,RALA_x000D_
hsa04144	Endocytosis - Homo sapiens (human)	26	226	6906	366	0.000141815	0.00157347	AGAP2,ARF3,ARF5,ARPC2,ARPC5,ARPC5L,ASAP1,ASAP2,CAPZA2,CDC42,CYTH3,GIT1,GRK5,HRAS,IQSEC2,KIF5C,NEDD4L,PDGFRA,PIP5K1B,PIP5K1C,PRKCI,PRKCZ,RAB11FIP2,SMAD3,SNX2,SNX3_x000D_
hsa04727	GABAergic synapse - Homo sapiens (human)	14	89	6906	366	0.000216439	0.00229229	ADCY1,ADCY2,ADCY7,GABBR2,GABRA4,GABRA5,GABRB3,GAD1,GNB1,GNG3,GNG4,GNG7,KCNJ6,PRKCB_x000D_
hsa04912	GnRH signaling pathway - Homo sapiens (human)	14	91	6906	366	0.000275032	0.00278619	ADCY1,ADCY2,ADCY7,CALM1,CALM3,CAMK2A,CDC42,HRAS,MAPK1,MMP2,PLCB1,PLCB4,PRKCB,PRKCD_x000D_
hsa04360	Axon guidance - Homo sapiens (human)	21	174	6906	366	0.000321996	0.00312605	CAMK2A,CDC42,CDK5,CXCL12,EFNB3,EPHA3,EPHA4,EPHA5,EPHB2,EPHB3,FZD3,HRAS,MAPK1,PAK6,PIK3R2,PPP3CB,PRKCZ,RND1,SEMA6B,SLIT1,TRPC3_x000D_
hsa04015	Rap1 signaling pathway - Homo sapiens (human)	23	202	6906	366	0.000398229	0.0037115	ADCY1,ADCY2,ADCY7,CALM1,CALM3,CDC42,CNR1,FGF9,GRIN2A,GRIN2B,HRAS,IGF1,MAGI1,MAPK1,PDGFRA,PIK3R2,PLCB1,PLCB4,PRKCB,PRKCI,PRKCZ,RALA,RGS14_x000D_
hsa04911	Insulin secretion - Homo sapiens (human)	13	84	6906	366	0.000426159	0.00381904	ADCY1,ADCY2,ADCY7,ADCYAP1,CAMK2A,CREB3L1,KCNMB2,KCNN1,PLCB1,PLCB4,PRKCB,STX1A,VAMP2_x000D_
hsa04926	Relaxin signaling pathway - Homo sapiens (human)	17	130	6906	366	0.000467461	0.00402827	ADCY1,ADCY2,ADCY7,CALM1,CREB3L1,GNB1,GNG3,GNG4,GNG7,HRAS,MAPK1,MMP2,PIK3R2,PLCB1,PLCB4,PRKCZ,SMAD3_x000D_
hsa04750	Inflammatory mediator regulation of TRP channels - Homo sapiens (human)	14	96	6906	366	0.000484084	0.00402827	ADCY1,ADCY2,ADCY7,CALM1,CALM3,CAMK2A,HTR2A,IGF1,PIK3R2,PLCB1,PLCB4,PPP1CA,PRKCB,PRKCD_x000D_
hsa04666	Fc gamma R-mediated phagocytosis - Homo sapiens (human)	13	87	6906	366	0.000603309	0.00484727	ARPC2,ARPC5,ARPC5L,ASAP1,ASAP2,CDC42,MAPK1,MARCKS,PIK3R2,PIP5K1B,PIP5K1C,PRKCB,PRKCD_x000D_
hsa04916	Melanogenesis - Homo sapiens (human)	14	102	6906	366	0.000900901	0.006997	ADCY1,ADCY2,ADCY7,CALM1,CALM3,CAMK2A,CREB3L1,FZD3,HRAS,MAPK1,PLCB1,PLCB4,PRKCB,WNT10B_x000D_
hsa05010	Alzheimer's disease - Homo sapiens (human)	18	152	6906	366	0.00106508	0.00800528	BAD,BID,CALM1,CALM3,CDK5,CDK5R1,COX8A,CYCS,GRIN2A,GRIN2B,MAPK1,NDUFS3,NDUFS4,PLCB1,PLCB4,PPP3CB,RTN4,UQCR11_x000D_
hsa05033	Nicotine addiction - Homo sapiens (human)	8	41	6906	366	0.0011791	0.00843072	CHRNA4,GABRA4,GABRA5,GABRB3,GRIA4,GRIN2A,GRIN2B,SLC17A7_x000D_
hsa04062	Chemokine signaling pathway - Homo sapiens (human)	20	179	6906	366	0.00119405	0.00843072	ADCY1,ADCY2,ADCY7,CDC42,CX3CL1,CXCL12,CXCL14,GNB1,GNG3,GNG4,GNG7,GRK5,HRAS,MAPK1,PIK3R2,PLCB1,PLCB4,PRKCB,PRKCD,PRKCZ_x000D_
hsa04934	Cushing's syndrome - Homo sapiens (human)	18	155	6906	366	0.0013367	0.00916031	ADCY1,ADCY2,ADCY7,APC,CACNA1G,CACNA1H,CAMK2A,CCND2,CREB3L1,CRH,FZD3,KCNA4,KCNK3,MAPK1,PDE8B,PLCB1,PLCB4,WNT10B_x000D_
hsa04010	MAPK signaling pathway - Homo sapiens (human)	28	290	6906	366	0.00140883	0.00937879	BDNF,CACNA1G,CACNA1H,CACNA2D1,CACNB2,CACNB3,CACNG3,CACNG4,CDC42,DUSP3,DUSP6,DUSP7,DUSP8,FGF9,HRAS,IGF1,MAPK1,MAPK8IP1,MAPKAPK5,MEF2C,NLK,PDGFRA,PPP3CB,PPP5C,PRKCB,PTPRR,RASGRF1,RASGRP1_x000D_
hsa04070	Phosphatidylinositol signaling system - Homo sapiens (human)	13	98	6906	366	0.00187006	0.0121034	CALM1,CALM3,DGKB,DGKZ,INPP4A,ITPKA,PI4KA,PIK3R2,PIP5K1B,PIP5K1C,PLCB1,PLCB4,PRKCB_x000D_
hsa04970	Salivary secretion - Homo sapiens (human)	12	87	6906	366	0.00197856	0.0124596	ADCY1,ADCY2,ADCY7,ADRA1D,ATP2B2,CALM1,CALM3,PLCB1,PLCB4,PRKCB,PRKG2,VAMP2_x000D_
hsa04971	Gastric acid secretion - Homo sapiens (human)	11	76	6906	366	0.00204033	0.0125104	ADCY1,ADCY2,ADCY7,CALM1,CALM3,CAMK2A,CCKBR,PLCB1,PLCB4,PRKCB,SST_x000D_
hsa05034	Alcoholism - Homo sapiens (human)	19	176	6906	366	0.00234896	0.0140336	BDNF,CALM1,CALM3,CAMK4,CAMKK2,CREB3L1,CRH,DRD1,GNB1,GNG3,GNG4,GNG7,GRIN2A,GRIN2B,HDAC9,HRAS,MAPK1,PDYN,PPP1CA_x000D_
hsa04810	Regulation of actin cytoskeleton - Homo sapiens (human)	21	204	6906	366	0.00254479	0.0148234	ABI2,APC,ARHGEF7,ARPC2,ARPC5,ARPC5L,CDC42,CHRM2,FGD1,FGF9,GIT1,HRAS,MAPK1,MYH10,MYL12B,PAK6,PDGFRA,PIK3R2,PIP5K1B,PIP5K1C,PPP1CA_x000D_
hsa04270	Vascular smooth muscle contraction - Homo sapiens (human)	14	116	6906	366	0.00313072	0.0177917	ADCY1,ADCY2,ADCY7,ADRA1D,CALM1,CALM3,EDNRA,KCNMB2,MAPK1,PLCB1,PLCB4,PPP1CA,PRKCB,PRKCD_x000D_
hsa04014	Ras signaling pathway - Homo sapiens (human)	22	226	6906	366	0.00405389	0.0224894	BAD,BDNF,CALM1,CALM3,CDC42,FGF9,GNB1,GNG3,GNG4,GNG7,GRIN2A,GRIN2B,HRAS,IGF1,MAPK1,PAK6,PDGFRA,PIK3R2,PRKCB,RALA,RASGRF1,RASGRP1_x000D_
hsa04933	AGE-RAGE signaling pathway in diabetic complications - Homo sapiens (human)	12	98	6906	366	0.00537253	0.0284514	CDC42,EGR1,HRAS,MAPK1,MMP2,PIK3R2,PLCB1,PLCB4,PRKCB,PRKCD,PRKCZ,SMAD3_x000D_
hsa04915	Estrogen signaling pathway - Homo sapiens (human)	15	136	6906	366	0.00537279	0.0284514	ADCY1,ADCY2,ADCY7,CALM1,CALM3,CREB3L1,GABBR2,HRAS,KCNJ6,MAPK1,MMP2,PIK3R2,PLCB1,PLCB4,PRKCD_x000D_
hsa04721	Synaptic vesicle cycle - Homo sapiens (human)	9	63	6906	366	0.00557403	0.0288611	ATP6V0B,ATP6V0D1,CAMK2A,CPLX3,RIMS1,SLC17A7,STX1A,UNC13A,VAMP2_x000D_
hsa05200	Pathways in cancer - Homo sapiens (human)	41	520	6906	366	0.00606702	0.0306958	ADCY1,ADCY2,ADCY7,APC,BAD,BID,CALM1,CALM3,CAMK2A,CCNA1,CCND2,CDC42,CXCL12,CYCS,EDNRA,FGF9,FZD3,GNB1,GNG3,GNG4,GNG7,HRAS,IGF1,IL12RB2,LAMB1,MAPK1,MMP2,PDGFRA,PIK3R2,PLCB1,PLCB4,PRKCB,PTGER3,RALA,RARB,RASGRP1,RUNX1T1,SMAD3,TPM3,TRAF5,WNT10B_x000D_
hsa04924	Renin secretion - Homo sapiens (human)	9	64	6906	366	0.00619187	0.0306958	ADCYAP1,CALM1,CALM3,CTSB,EDNRA,PLCB1,PLCB4,PPP3CB,PRKG2_x000D_
hsa00533	Glycosaminoglycan biosynthesis - keratan sulfate - Homo sapiens (human)	4	15	6906	366	0.00664434	0.0322528	B3GNT2,B4GALT2,B4GALT3,CHST2_x000D_
hsa04923	Regulation of lipolysis in adipocytes - Homo sapiens (human)	8	54	6906	366	0.00704865	0.033517	ADCY1,ADCY2,ADCY7,MGLL,NPY1R,PIK3R2,PRKG2,PTGER3_x000D_
hsa04520	Adherens junction - Homo sapiens (human)	9	67	6906	366	0.00836464	0.0389792	ACP1,CDC42,CSNK2A1,MAPK1,NLK,PTPRF,PTPRJ,SMAD3,SSX2IP_x000D_
hsa04730	Long-term depression - Homo sapiens (human)	8	57	6906	366	0.00975568	0.043093	CRH,HRAS,IGF1,MAPK1,PLCB1,PLCB4,PRKCB,PRKG2_x000D_
hsa00740	Riboflavin metabolism - Homo sapiens (human)	3	9	6906	366	0.00976164	0.043093	ACP1,ACP2,RFK_x000D_
hsa04611	Platelet activation - Homo sapiens (human)	13	119	6906	366	0.00998723	0.043093	ADCY1,ADCY2,ADCY7,MAPK1,MYL12B,PIK3R2,PLCB1,PLCB4,PPP1CA,PRKCI,PRKCZ,PRKG2,RASGRP1_x000D_
hsa04722	Neurotrophin signaling pathway - Homo sapiens (human)	13	119	6906	366	0.00998723	0.043093	ARHGDIG,BAD,BDNF,CALM1,CALM3,CAMK2A,CAMK4,CDC42,HRAS,MAPK1,PIK3R2,PRKCD,SH2B3_x000D_
hsa05214	Glioma - Homo sapiens (human)	9	72	6906	366	0.0132133	0.0559764	CALM1,CALM3,CAMK2A,HRAS,IGF1,MAPK1,PDGFRA,PIK3R2,PRKCB_x000D_
hsa04726	Serotonergic synapse - Homo sapiens (human)	12	111	6906	366	0.0141063	0.0586923	GABRB3,GNB1,GNG3,GNG4,GNG7,HRAS,HTR2A,KCNJ6,MAPK1,PLCB1,PLCB4,PRKCB_x000D_
hsa04211	Longevity regulating pathway - Homo sapiens (human)	10	87	6906	366	0.0161906	0.0661826	ADCY1,ADCY2,ADCY7,CAMK4,CAMKK2,CREB3L1,EIF4E2,HRAS,IGF1,PIK3R2_x000D_
hsa05414	Dilated cardiomyopathy (DCM) - Homo sapiens (human)	10	88	6906	366	0.017437	0.0700487	ADCY1,ADCY2,ADCY7,CACNA2D1,CACNB2,CACNB3,CACNG3,CACNG4,IGF1,TPM3_x000D_
hsa04114	Oocyte meiosis - Homo sapiens (human)	12	115	6906	366	0.0182703	0.0721523	ADCY1,ADCY2,ADCY7,CALM1,CALM3,CAMK2A,IGF1,MAPK1,PPP1CA,PPP2R5C,PPP3CB,YWHAZ_x000D_
hsa05130	Pathogenic Escherichia coli infection - Homo sapiens (human)	7	55	6906	366	0.0250757	0.0973771	ARPC2,ARPC5,ARPC5L,CDC42,TUBA1A,TUBB2A,YWHAZ_x000D_
hsa05231	Choline metabolism in cancer - Homo sapiens (human)	10	94	6906	366	0.0264469	0.101018	DGKB,DGKZ,HRAS,LYPLA1,MAPK1,PDGFRA,PIK3R2,PIP5K1B,PIP5K1C,PRKCB_x000D_
hsa04370	VEGF signaling pathway - Homo sapiens (human)	7	58	6906	366	0.032491	0.122103	BAD,CDC42,HRAS,MAPK1,PIK3R2,PPP3CB,PRKCB_x000D_
hsa00534	Glycosaminoglycan biosynthesis - heparan sulfate / heparin - Homo sapiens (human)	4	25	6906	366	0.0406148	0.145034	EXTL1,GLCE,HS2ST1,XYLT1_x000D_
hsa05012	Parkinson's disease - Homo sapiens (human)	11	115	6906	366	0.040687	0.145034	BID,COX8A,CYCS,DRD1,GNAL,NDUFS3,NDUFS4,PINK1,UBE2G1,UBE2J1,UQCR11_x000D_
hsa00562	Inositol phosphate metabolism - Homo sapiens (human)	8	74	6906	366	0.0410827	0.145034	INPP4A,ITPKA,PI4KA,PIP5K1B,PIP5K1C,PLCB1,PLCB4,TPI1_x000D_
hsa04260	Cardiac muscle contraction - Homo sapiens (human)	8	74	6906	366	0.0410827	0.145034	CACNA2D1,CACNB2,CACNB3,CACNG3,CACNG4,COX8A,TPM3,UQCR11_x000D_
hsa00510	N-Glycan biosynthesis - Homo sapiens (human)	6	49	6906	366	0.0434372	0.150004	B4GALT2,B4GALT3,DPM2,MAN1A1,MGAT4B,ST6GAL1_x000D_
hsa04960	Aldosterone-regulated sodium reabsorption - Homo sapiens (human)	5	37	6906	366	0.0439353	0.150004	IGF1,MAPK1,NEDD4L,PIK3R2,PRKCB_x000D_
hsa04068	FoxO signaling pathway - Homo sapiens (human)	12	131	6906	366	0.0444217	0.150004	AGAP2,CCND2,CCNG2,CDKN2D,HOMER1,HRAS,IGF1,MAPK1,NLK,PIK3R2,PLK2,SMAD3_x000D_
hsa04310	Wnt signaling pathway - Homo sapiens (human)	13	146	6906	366	0.0453674	0.151009	APC,CAMK2A,CCND2,CSNK2A1,DKK2,FZD3,NLK,PLCB1,PLCB4,PPP3CB,PRKCB,SMAD3,WNT10B_x000D_
hsa00230	Purine metabolism - Homo sapiens (human)	14	162	6906	366	0.0478994	0.157191	ADCY1,ADCY2,ADCY7,AMPD2,DCK,GUK1,ITPA,PDE2A,PDE6D,PDE7B,PDE8B,POLR1D,POLR3K,PRPS2_x000D_
hsa05014	Amyotrophic lateral sclerosis (ALS) - Homo sapiens (human)	6	51	6906	366	0.0512717	0.165662	BAD,BID,CYCS,GRIN2A,GRIN2B,PPP3CB_x000D_
hsa00650	Butanoate metabolism - Homo sapiens (human)	4	27	6906	366	0.0519026	0.165662	AACS,GAD1,HMGCS1,OXCT1_x000D_
hsa04510	Focal adhesion - Homo sapiens (human)	16	195	6906	366	0.0536193	0.168828	BAD,CCND2,CDC42,HRAS,IGF1,LAMB1,MAPK1,MYL12B,PAK6,PDGFRA,PIK3R2,PIP5K1C,PPP1CA,PRKCB,RASGRF1,RELN_x000D_
hsa00515	Mannose type O-glycan biosynthesis - Homo sapiens (human)	3	17	6906	366	0.0577647	0.179456	B3GAT1,B4GALT2,B4GALT3_x000D_
hsa01521	EGFR tyrosine kinase inhibitor resistance - Homo sapiens (human)	8	80	6906	366	0.0603288	0.184955	BAD,EIF4E2,HRAS,IGF1,MAPK1,PDGFRA,PIK3R2,PRKCB_x000D_
hsa05221	Acute myeloid leukemia - Homo sapiens (human)	7	67	6906	366	0.0630178	0.190239	BAD,CCNA1,DUSP6,HRAS,MAPK1,PIK3R2,RUNX1T1_x000D_
hsa01522	Endocrine resistance - Homo sapiens (human)	9	95	6906	366	0.0636853	0.190239	ADCY1,ADCY2,ADCY7,BAD,HRAS,IGF1,MAPK1,MMP2,PIK3R2_x000D_
hsa05161	Hepatitis B - Homo sapiens (human)	12	140	6906	366	0.067142	0.198026	BAD,CAMK2A,CCNA1,CREB3L1,CYCS,EGR3,HRAS,MAPK1,PIK3R2,PRKCB,SMAD3,YWHAZ_x000D_
hsa04066	HIF-1 signaling pathway - Homo sapiens (human)	9	97	6906	366	0.0707551	0.206074	CAMK2A,EIF4E2,IGF1,MAPK1,NPPA,PDHB,PIK3R2,PLCB4,PRKCB_x000D_
hsa00100	Steroid biosynthesis - Homo sapiens (human)	3	19	6906	366	0.0762031	0.216528	NSDHL,SQLE,TM7SF2_x000D_
hsa00514	Other types of O-glycan biosynthesis - Homo sapiens (human)	3	19	6906	366	0.0762031	0.216528	B4GALT2,B4GALT3,ST6GAL1_x000D_
hsa04922	Glucagon signaling pathway - Homo sapiens (human)	9	99	6906	366	0.0782954	0.219793	ADCY2,CALM1,CALM3,CAMK2A,CREB3L1,PDHB,PLCB1,PLCB4,PPP3CB_x000D_
hsa04120	Ubiquitin mediated proteolysis - Homo sapiens (human)	11	130	6906	366	0.0831654	0.230685	CDC34,GRIK3,MGRN1,NEDD4L,RHOBTB2,UBE2B,UBE2D1,UBE2G1,UBE2J1,UBE2K,UBE2W_x000D_
hsa04930	Type II diabetes mellitus - Homo sapiens (human)	5	45	6906	366	0.087802	0.240681	CACNA1G,MAPK1,PIK3R2,PRKCD,PRKCZ_x000D_
hsa05210	Colorectal cancer - Homo sapiens (human)	8	87	6906	366	0.0889551	0.241006	APC,BAD,CYCS,HRAS,MAPK1,PIK3R2,RALA,SMAD3_x000D_
hsa05218	Melanoma - Homo sapiens (human)	7	73	6906	366	0.0906729	0.242837	BAD,FGF9,HRAS,IGF1,MAPK1,PDGFRA,PIK3R2_x000D_
hsa04530	Tight junction - Homo sapiens (human)	13	165	6906	366	0.0979164	0.259256	ACTR3B,CDC42,DLG2,DLG3,EPB41L4B,JAM2,MAGI1,MYH10,MYL12B,NEDD4L,PRKCI,PRKCZ,TUBA1A_x000D_
hsa04918	Thyroid hormone synthesis - Homo sapiens (human)	7	75	6906	366	0.101196	0.264929	ADCY1,ADCY2,ADCY7,CREB3L1,PLCB1,PLCB4,PRKCB_x000D_
hsa04913	Ovarian steroidogenesis - Homo sapiens (human)	5	48	6906	366	0.108534	0.278698	ADCY1,ADCY2,ADCY7,IGF1,PLCB4_x000D_
hsa04213	Longevity regulating pathway - multiple species - Homo sapiens (human)	6	62	6906	366	0.108848	0.278698	ADCY1,ADCY2,ADCY7,HRAS,IGF1,PIK3R2_x000D_
hsa00072	Synthesis and degradation of ketone bodies - Homo sapiens (human)	2	11	6906	366	0.112322	0.283328	HMGCS1,OXCT1_x000D_
hsa04910	Insulin signaling pathway - Homo sapiens (human)	11	138	6906	366	0.11415	0.283328	BAD,CALM1,CALM3,EIF4E2,HRAS,MAPK1,PIK3R2,PPP1CA,PRKCI,PRKCZ,PTPRF_x000D_
hsa05131	Shigellosis - Homo sapiens (human)	6	63	6906	366	0.115268	0.283328	ARPC2,ARPC5,ARPC5L,ATP6V0D1,CDC42,MAPK1_x000D_
hsa04390	Hippo signaling pathway - Homo sapiens (human)	12	154	6906	366	0.11552	0.283328	APC,CCND2,DLG2,DLG3,DLG4,FZD3,PPP1CA,PRKCI,PRKCZ,SMAD3,WNT10B,YWHAZ_x000D_
hsa04940	Type I diabetes mellitus - Homo sapiens (human)	3	23	6906	366	0.119538	0.290128	GAD1,PTPRN,PTPRN2_x000D_
hsa05146	Amoebiasis - Homo sapiens (human)	8	95	6906	366	0.129822	0.311841	ADCY1,ARG2,GNAL,LAMB1,PIK3R2,PLCB1,PLCB4,PRKCB_x000D_
hsa05215	Prostate cancer - Homo sapiens (human)	8	96	6906	366	0.135519	0.316037	BAD,CREB3L1,ETV5,HRAS,IGF1,MAPK1,PDGFRA,PIK3R2_x000D_
hsa04115	p53 signaling pathway - Homo sapiens (human)	6	66	6906	366	0.135631	0.316037	BID,CCND2,CCNG2,CYCS,IGF1,RPRM_x000D_
hsa05016	Huntington's disease - Homo sapiens (human)	13	175	6906	366	0.136349	0.316037	ARPC5L,BDNF,COX8A,CREB3L1,CYCS,DLG4,GRIN2B,GRM5,NDUFS3,NDUFS4,PLCB1,PLCB4,UQCR11_x000D_
hsa04714	Thermogenesis - Homo sapiens (human)	14	192	6906	366	0.139606	0.316037	ACSL6,ADCY1,ADCY2,ADCY7,CNR1,COX8A,CREB3L1,HRAS,MGLL,NDUFS3,NDUFS4,PRKG2,SMARCA2,UQCR11_x000D_
hsa05165	Human papillomavirus infection - Homo sapiens (human)	21	309	6906	366	0.142625	0.316037	APC,BAD,CCNA1,CCND2,CDC42,CREB3L1,DLG2,DLG3,FZD3,HDAC9,HRAS,LAMB1,MAGI1,MAPK1,PIK3R2,PPP2R5C,PRKCI,PRKCZ,RELN,TUBG1,WNT10B_x000D_
hsa05211	Renal cell carcinoma - Homo sapiens (human)	6	67	6906	366	0.142774	0.316037	BAD,CDC42,HRAS,MAPK1,PAK6,PIK3R2_x000D_
hsa05223	Non-small cell lung cancer - Homo sapiens (human)	6	67	6906	366	0.142774	0.316037	BAD,HRAS,MAPK1,PIK3R2,PRKCB,RARB_x000D_
hsa05410	Hypertrophic cardiomyopathy (HCM) - Homo sapiens (human)	7	82	6906	366	0.142936	0.316037	CACNA2D1,CACNB2,CACNB3,CACNG3,CACNG4,IGF1,TPM3_x000D_
hsa01100	Metabolic pathways - Homo sapiens (human)	70	1171	6906	366	0.143777	0.316037	ACOT8,ACP1,ACP2,ACSL6,ALPL,AMPD2,ARG2,ATP6V0B,ATP6V0D1,B3GAT1,B3GNT2,B4GALNT1,B4GALT2,B4GALT3,COX8A,CYCS,CYP26A1,CYP26B1,DCK,DCTPP1,DGKB,DGKZ,DHRS9,DLAT,DPM2,ETNK2,EXTL1,GAD1,GALNT1,GALNT14,GLCE,GUK1,HMGCR,HMGCS1,HMOX2,IDH2,INPP4A,ITPA,ITPKA,LIPC,LPCAT1,MAN1A1,MGAT4B,MGLL,NDUFS3,NDUFS4,NNT,NSDHL,PANK3,PDHB,PI4KA,PIP5K1B,PIP5K1C,PLCB1,PLCB4,PLD3,POLR1D,POLR3K,PRPS2,PTGIS,RFK,SMPD3,SQLE,ST6GAL1,ST8…
hsa05167	Kaposi's sarcoma-associated herpesvirus infection - Homo sapiens (human)	13	178	6906	366	0.149307	0.320826	BECN1,BID,CALM1,CALM3,CYCS,GNB1,GNG3,GNG4,GNG7,HRAS,MAPK1,PIK3R2,PPP3CB_x000D_
hsa05416	Viral myocarditis - Homo sapiens (human)	4	39	6906	366	0.149777	0.320826	BID,CXADR,CYCS,EIF4G1_x000D_
hsa05100	Bacterial invasion of epithelial cells - Homo sapiens (human)	6	68	6906	366	0.150086	0.320826	ARHGAP10,ARPC2,ARPC5,ARPC5L,CDC42,PIK3R2_x000D_
hsa04150	mTOR signaling pathway - Homo sapiens (human)	11	147	6906	366	0.155879	0.327847	EIF4E2,FZD3,HRAS,IGF1,MAPK1,MAPKAP1,PIK3R2,PRKCB,PRR5,ULK2,WNT10B_x000D_
hsa05132	Salmonella infection - Homo sapiens (human)	7	84	6906	366	0.156185	0.327847	ARPC2,ARPC5,ARPC5L,CDC42,DYNC1LI1,MAPK1,MYH10_x000D_
hsa00564	Glycerophospholipid metabolism - Homo sapiens (human)	7	85	6906	366	0.163014	0.339127	DGKB,DGKZ,ETNK2,LPCAT1,LPCAT3,LYPLA1,PLD3_x000D_
hsa04919	Thyroid hormone signaling pathway - Homo sapiens (human)	9	117	6906	366	0.166948	0.344237	BAD,DIO2,HRAS,MAPK1,PIK3R2,PLCB1,PLCB4,PRKCB,SLC16A2_x000D_
hsa04012	ErbB signaling pathway - Homo sapiens (human)	7	86	6906	366	0.169975	0.347404	BAD,CAMK2A,HRAS,MAPK1,PAK6,PIK3R2,PRKCB_x000D_
hsa04071	Sphingolipid signaling pathway - Homo sapiens (human)	9	118	6906	366	0.172901	0.350313	BID,HRAS,MAPK1,PIK3R2,PLCB1,PLCB4,PPP2R5C,PRKCB,PRKCZ_x000D_
hsa04514	Cell adhesion molecules (CAMs) - Homo sapiens (human)	9	119	6906	366	0.178952	0.359447	ALCAM,JAM2,MPZL1,NLGN1,NLGN4X,NRXN1,NRXN2,NRXN3,PTPRF_x000D_
hsa00601	Glycosphingolipid biosynthesis - lacto and neolacto series - Homo sapiens (human)	3	28	6906	366	0.1832	0.364834	B3GNT2,B4GALT2,B4GALT3_x000D_
hsa04744	Phototransduction - Homo sapiens (human)	3	29	6906	366	0.19687	0.387025	CALM1,CALM3,GNB1_x000D_
hsa04140	Autophagy - animal - Homo sapiens (human)	9	122	6906	366	0.197665	0.387025	BAD,BECN1,CAMKK2,CTSB,HRAS,MAPK1,PIK3R2,PRKCD,ULK2_x000D_
hsa05213	Endometrial cancer - Homo sapiens (human)	5	59	6906	366	0.201521	0.391286	APC,BAD,HRAS,MAPK1,PIK3R2_x000D_
hsa00604	Glycosphingolipid biosynthesis - ganglio series - Homo sapiens (human)	2	16	6906	366	0.206821	0.393314	B4GALNT1,ST8SIA5_x000D_
hsa00730	Thiamine metabolism - Homo sapiens (human)	2	16	6906	366	0.206821	0.393314	ACP1,ALPL_x000D_
hsa04550	Signaling pathways regulating pluripotency of stem cells - Homo sapiens (human)	10	140	6906	366	0.207629	0.393314	ACVR2A,APC,DLX5,FZD3,HRAS,IGF1,MAPK1,PIK3R2,SMAD3,WNT10B_x000D_
hsa05212	Pancreatic cancer - Homo sapiens (human)	6	76	6906	366	0.214059	0.396268	BAD,CDC42,MAPK1,PIK3R2,RALA,SMAD3_x000D_
hsa04962	Vasopressin-regulated water reabsorption - Homo sapiens (human)	4	45	6906	366	0.214064	0.396268	ARHGDIG,CREB3L1,DYNC1LI1,VAMP2_x000D_
hsa04914	Progesterone-mediated oocyte maturation - Homo sapiens (human)	7	92	6906	366	0.214291	0.396268	ADCY1,ADCY2,ADCY7,CCNA1,IGF1,MAPK1,PIK3R2_x000D_
hsa05203	Viral carcinogenesis - Homo sapiens (human)	13	192	6906	366	0.217771	0.399532	ATP6V0D1,BAD,CCNA1,CCND2,CDC42,CREB3L1,EGR3,HDAC9,HRAS,MAPK1,PIK3R2,TRAF5,YWHAZ_x000D_
hsa00020	Citrate cycle (TCA cycle) - Homo sapiens (human)	3	31	6906	366	0.224893	0.409375	DLAT,IDH2,PDHB_x000D_
hsa04215	Apoptosis - multiple species - Homo sapiens (human)	3	32	6906	366	0.239184	0.432014	BECN1,BID,CYCS_x000D_
hsa05152	Tuberculosis - Homo sapiens (human)	11	163	6906	366	0.245894	0.435456	ATP6V0B,ATP6V0D1,BAD,BID,CALM1,CALM3,CAMK2A,CORO1A,CYCS,MAPK1,PPP3CB_x000D_
hsa00120	Primary bile acid biosynthesis - Homo sapiens (human)	2	18	6906	366	0.246696	0.435456	ACOT8,CYP46A1_x000D_
hsa00910	Nitrogen metabolism - Homo sapiens (human)	2	18	6906	366	0.246696	0.435456	CA4,CA7_x000D_
hsa04961	Endocrine and other factor-regulated calcium reabsorption - Homo sapiens (human)	4	48	6906	366	0.248675	0.435648	CALB1,PLCB1,PLCB4,PRKCB_x000D_
hsa05230	Central carbon metabolism in cancer - Homo sapiens (human)	5	64	6906	366	0.25055	0.435658	HRAS,MAPK1,PDGFRA,PDHB,PIK3R2_x000D_
hsa04972	Pancreatic secretion - Homo sapiens (human)	7	97	6906	366	0.254084	0.43853	ADCY1,ADCY2,ADCY7,ATP2B2,PLCB1,PLCB4,PRKCB_x000D_
hsa05120	Epithelial cell signaling in Helicobacter pylori infection - Homo sapiens (human)	5	67	6906	366	0.281297	0.481023	ATP6V0B,ATP6V0D1,CDC42,GIT1,JAM2_x000D_
hsa05143	African trypanosomiasis - Homo sapiens (human)	3	35	6906	366	0.282833	0.481023	PLCB1,PLCB4,PRKCB_x000D_
hsa00770	Pantothenate and CoA biosynthesis - Homo sapiens (human)	2	20	6906	366	0.286807	0.48111	AASDHPPT,PANK3_x000D_
hsa05142	Chagas disease (American trypanosomiasis) - Homo sapiens (human)	7	101	6906	366	0.287371	0.48111	ADCY1,GNAL,MAPK1,PIK3R2,PLCB1,PLCB4,SMAD3_x000D_
hsa04151	PI3K-Akt signaling pathway - Homo sapiens (human)	21	346	6906	366	0.289079	0.48111	BAD,BDNF,CCND2,CHRM2,CREB3L1,EIF4E2,FGF9,GAD1,GNB1,GNG3,GNG4,GNG7,HRAS,IGF1,LAMB1,MAPK1,PDGFRA,PIK3R2,PPP2R5C,RELN,YWHAZ_x000D_
hsa04218	Cellular senescence - Homo sapiens (human)	10	153	6906	366	0.292445	0.48326	CALM1,CALM3,CCNA1,CCND2,HRAS,MAPK1,PIK3R2,PPP1CA,PPP3CB,SMAD3_x000D_
hsa04152	AMPK signaling pathway - Homo sapiens (human)	8	119	6906	366	0.295466	0.484814	CAMKK2,CCNA1,CREB3L1,EEF2,HMGCR,IGF1,PIK3R2,PPP2R5C_x000D_
hsa04660	T cell receptor signaling pathway - Homo sapiens (human)	7	103	6906	366	0.304392	0.495968	CDC42,HRAS,MAPK1,PAK6,PIK3R2,PPP3CB,RASGRP1_x000D_
hsa00532	Glycosaminoglycan biosynthesis - chondroitin sulfate / dermatan sulfate - Homo sapiens (human)	2	21	6906	366	0.3068	0.49642	UST,XYLT1_x000D_
hsa04917	Prolactin signaling pathway - Homo sapiens (human)	5	70	6906	366	0.312729	0.499081	CCND2,HRAS,MAPK1,PIK3R2,SOCS7_x000D_
hsa04976	Bile secretion - Homo sapiens (human)	5	70	6906	366	0.312729	0.499081	ADCY1,ADCY2,ADCY7,AQP9,HMGCR_x000D_
hsa00561	Glycerolipid metabolism - Homo sapiens (human)	4	54	6906	366	0.32077	0.502216	DGKB,DGKZ,LIPC,MGLL_x000D_
hsa04931	Insulin resistance - Homo sapiens (human)	7	105	6906	366	0.321612	0.502216	CREB3L1,PIK3R2,PPP1CA,PRKCB,PRKCD,PRKCZ,PTPRF_x000D_
hsa04662	B cell receptor signaling pathway - Homo sapiens (human)	5	71	6906	366	0.323315	0.502216	HRAS,MAPK1,PIK3R2,PPP3CB,PRKCB_x000D_
hsa05412	Arrhythmogenic right ventricular cardiomyopathy (ARVC) - Homo sapiens (human)	5	71	6906	366	0.323315	0.502216	CACNA2D1,CACNB2,CACNB3,CACNG3,CACNG4_x000D_
hsa05216	Thyroid cancer - Homo sapiens (human)	3	38	6906	366	0.327093	0.504719	HRAS,MAPK1,TPM3_x000D_
hsa01524	Platinum drug resistance - Homo sapiens (human)	5	73	6906	366	0.344598	0.524116	BAD,BID,CYCS,MAPK1,PIK3R2_x000D_
hsa00900	Terpenoid backbone biosynthesis - Homo sapiens (human)	2	23	6906	366	0.346411	0.524116	HMGCR,HMGCS1_x000D_
hsa03060	Protein export - Homo sapiens (human)	2	23	6906	366	0.346411	0.524116	SEC61G,SPCS3_x000D_
hsa04670	Leukocyte transendothelial migration - Homo sapiens (human)	7	109	6906	366	0.356491	0.532645	CDC42,CXCL12,JAM2,MMP2,MYL12B,PIK3R2,PRKCB_x000D_
hsa04216	Ferroptosis - Homo sapiens (human)	3	40	6906	366	0.356621	0.532645	ACSL6,LPCAT3,PIK3R2_x000D_
hsa05222	Small cell lung cancer - Homo sapiens (human)	6	93	6906	366	0.370997	0.547592	CREB3L1,CYCS,LAMB1,PIK3R2,RARB,TRAF5_x000D_
hsa05219	Bladder cancer - Homo sapiens (human)	3	41	6906	366	0.371328	0.547592	HRAS,MAPK1,MMP2_x000D_
hsa05225	Hepatocellular carcinoma - Homo sapiens (human)	10	168	6906	366	0.399248	0.582531	APC,BAD,FZD3,HRAS,MAPK1,PIK3R2,PRKCB,SMAD3,SMARCA2,WNT10B_x000D_
hsa05226	Gastric cancer - Homo sapiens (human)	9	150	6906	366	0.400021	0.582531	APC,FGF9,FZD3,HRAS,MAPK1,PIK3R2,RARB,SMAD3,WNT10B_x000D_
hsa05220	Chronic myeloid leukemia - Homo sapiens (human)	5	79	6906	366	0.408714	0.591493	BAD,HRAS,MAPK1,PIK3R2,SMAD3_x000D_
hsa04210	Apoptosis - Homo sapiens (human)	8	134	6906	366	0.416879	0.599585	BAD,BID,CTSB,CYCS,HRAS,MAPK1,PIK3R2,TUBA1A_x000D_
hsa03050	Proteasome - Homo sapiens (human)	3	45	6906	366	0.429353	0.611666	PSMD7,PSMD8,PSME3_x000D_
hsa04137	Mitophagy - animal - Homo sapiens (human)	4	63	6906	366	0.430529	0.611666	BECN1,CSNK2A1,HRAS,PINK1_x000D_
hsa04146	Peroxisome - Homo sapiens (human)	5	82	6906	366	0.440536	0.619706	ABCD2,ACOT8,ACSL6,IDH2,PXMP4_x000D_
hsa00512	Mucin type O-glycan biosynthesis - Homo sapiens (human)	2	28	6906	366	0.441507	0.619706	GALNT1,GALNT14_x000D_
hsa05418	Fluid shear stress and atherosclerosis - Homo sapiens (human)	8	138	6906	366	0.449556	0.627225	ACVR2A,CALM1,CALM3,MEF2A,MEF2C,MMP2,PIK3R2,PRKCZ_x000D_
hsa00190	Oxidative phosphorylation - Homo sapiens (human)	6	103	6906	366	0.466671	0.647228	ATP6V0B,ATP6V0D1,COX8A,NDUFS3,NDUFS4,UQCR11_x000D_
hsa05110	Vibrio cholerae infection - Homo sapiens (human)	3	48	6906	366	0.471596	0.650189	ATP6V0B,ATP6V0D1,SEC61G_x000D_
hsa04136	Autophagy - other - Homo sapiens (human)	2	30	6906	366	0.477403	0.651389	BECN1,ULK2_x000D_
hsa05166	HTLV-I infection - Homo sapiens (human)	13	235	6906	366	0.478058	0.651389	ADCY1,ADCY2,ADCY7,APC,CCND2,EGR1,FZD3,HRAS,PDGFRA,PIK3R2,PPP3CB,SMAD3,WNT10B_x000D_
hsa00280	"Valine, leucine and isoleucine degradation - Homo sapiens (human)"	3	49	6906	366	0.485365	0.6575	AACS,HMGCS1,OXCT1_x000D_
hsa04932	Non-alcoholic fatty liver disease (NAFLD) - Homo sapiens (human)	8	143	6906	366	0.489962	0.659891	BID,CDC42,COX8A,CYCS,NDUFS3,NDUFS4,PIK3R2,UQCR11_x000D_
hsa05202	Transcriptional misregulation in cancer - Homo sapiens (human)	10	181	6906	366	0.493207	0.660444	CCNA1,CCND2,DUSP6,ETV5,IGF1,MEF2C,MLF1,PROM1,RUNX1T1,TSPAN7_x000D_
hsa05205	Proteoglycans in cancer - Homo sapiens (human)	11	201	6906	366	0.501327	0.667481	CAMK2A,CDC42,FZD3,HRAS,IGF1,MAPK1,MMP2,PIK3R2,PPP1CA,PRKCB,WNT10B_x000D_
hsa03020	RNA polymerase - Homo sapiens (human)	2	32	6906	366	0.51186	0.67104	POLR1D,POLR3K_x000D_
hsa04710	Circadian rhythm - Homo sapiens (human)	2	32	6906	366	0.51186	0.67104	ARNTL,NPAS2_x000D_
hsa01230	Biosynthesis of amino acids - Homo sapiens (human)	4	70	6906	366	0.51264	0.67104	ARG2,IDH2,PRPS2,TPI1_x000D_
hsa04145	Phagosome - Homo sapiens (human)	7	128	6906	366	0.521936	0.679392	ATP6V0B,ATP6V0D1,CORO1A,DYNC1LI1,SEC61G,TUBA1A,TUBB2A_x000D_
hsa05224	Breast cancer - Homo sapiens (human)	8	148	6906	366	0.529531	0.685448	APC,FGF9,FZD3,HRAS,IGF1,MAPK1,PIK3R2,WNT10B_x000D_
hsa00830	Retinol metabolism - Homo sapiens (human)	3	54	6906	366	0.551426	0.709846	CYP26A1,CYP26B1,DHRS9_x000D_
hsa04130	SNARE interactions in vesicular transport - Homo sapiens (human)	2	35	6906	366	0.560668	0.713856	STX1A,VAMP2_x000D_
hsa05020	Prion diseases - Homo sapiens (human)	2	35	6906	366	0.560668	0.713856	EGR1,MAPK1_x000D_
hsa04141	Protein processing in endoplasmic reticulum - Homo sapiens (human)	8	157	6906	366	0.59764	0.755318	BAG1,HSPBP1,MAN1A1,PDIA6,SEC61G,UBE2D1,UBE2G1,UBE2J1_x000D_
hsa00240	Pyrimidine metabolism - Homo sapiens (human)	5	98	6906	366	0.599716	0.755318	DCK,DCTPP1,POLR1D,POLR3K,UCK2_x000D_
hsa04658	Th1 and Th2 cell differentiation - Homo sapiens (human)	4	79	6906	366	0.609411	0.763402	IL12RB2,MAPK1,PPP3CB,TRAF5_x000D_
hsa00620	Pyruvate metabolism - Homo sapiens (human)	2	39	6906	366	0.620167	0.772721	DLAT,PDHB_x000D_
hsa04142	Lysosome - Homo sapiens (human)	6	122	6906	366	0.633709	0.781508	ACP2,ATP6V0B,ATP6V0D1,CTSB,GNPTAB,MCOLN1_x000D_
hsa05169	Epstein-Barr virus infection - Homo sapiens (human)	9	182	6906	366	0.633927	0.781508	CCNA1,CSNK2A1,PIK3R2,POLR1D,POLR3K,PSMD7,PSMD8,TRAF5,YWHAZ_x000D_
hsa04742	Taste transduction - Homo sapiens (human)	4	82	6906	366	0.638933	0.782718	GABBR2,GABRA4,GABRA5,SCN2A_x000D_
hsa04110	Cell cycle - Homo sapiens (human)	6	123	6906	366	0.641627	0.782718	CCNA1,CCND2,CDC6,CDKN2D,SMAD3,YWHAZ_x000D_
hsa04973	Carbohydrate digestion and absorption - Homo sapiens (human)	2	41	6906	366	0.64751	0.78578	PIK3R2,PRKCB_x000D_
hsa04650	Natural killer cell mediated cytotoxicity - Homo sapiens (human)	6	125	6906	366	0.657154	0.793352	BID,HRAS,MAPK1,PIK3R2,PPP3CB,PRKCB_x000D_
hsa00565	Ether lipid metabolism - Homo sapiens (human)	2	42	6906	366	0.660587	0.793385	LPCAT1,PLD3_x000D_
hsa05217	Basal cell carcinoma - Homo sapiens (human)	3	64	6906	366	0.667251	0.79728	APC,FZD3,WNT10B_x000D_
hsa04668	TNF signaling pathway - Homo sapiens (human)	5	108	6906	366	0.685097	0.809155	CREB3L1,CX3CL1,MAPK1,PIK3R2,TRAF5_x000D_
hsa00010	Glycolysis / Gluconeogenesis - Homo sapiens (human)	3	66	6906	366	0.687608	0.809155	DLAT,PDHB,TPI1_x000D_
hsa04664	Fc epsilon RI signaling pathway - Homo sapiens (human)	3	66	6906	366	0.687608	0.809155	HRAS,MAPK1,PIK3R2_x000D_
hsa04064	NF-kappa B signaling pathway - Homo sapiens (human)	4	90	6906	366	0.710309	0.831668	CSNK2A1,CXCL12,PRKCB,TRAF5_x000D_
hsa01200	Carbon metabolism - Homo sapiens (human)	5	112	6906	366	0.715598	0.833671	DLAT,IDH2,PDHB,PRPS2,TPI1_x000D_
hsa05323	Rheumatoid arthritis - Homo sapiens (human)	3	70	6906	366	0.725498	0.839924	ATP6V0B,ATP6V0D1,CXCL12_x000D_
hsa04630	Jak-STAT signaling pathway - Homo sapiens (human)	7	156	6906	366	0.728175	0.839924	CCND2,HRAS,IL12RB2,MPL,PDGFRA,PIK3R2,SOCS7_x000D_
hsa03008	Ribosome biogenesis in eukaryotes - Homo sapiens (human)	3	72	6906	366	0.743054	0.852864	CSNK2A1,NHP2,RPP40_x000D_
hsa05133	Pertussis - Homo sapiens (human)	3	73	6906	366	0.751492	0.85468	CALM1,CALM3,MAPK1_x000D_
hsa05168	Herpes simplex infection - Homo sapiens (human)	7	160	6906	366	0.751972	0.85468	ARNTL,CALM1,CDC34,CSNK2A1,CYCS,PPP1CA,TRAF5_x000D_
hsa05321	Inflammatory bowel disease (IBD) - Homo sapiens (human)	2	52	6906	366	0.77076	0.863163	IL12RB2,SMAD3_x000D_
hsa05145	Toxoplasmosis - Homo sapiens (human)	4	98	6906	366	0.770848	0.863163	BAD,CYCS,LAMB1,MAPK1_x000D_
hsa05206	MicroRNAs in cancer - Homo sapiens (human)	11	248	6906	366	0.772282	0.863163	APC,CCND2,FSCN1,FZD3,HRAS,MAPK1,MARCKS,PDGFRA,PIK3R2,PRKCB,SOX4_x000D_
hsa04621	NOD-like receptor signaling pathway - Homo sapiens (human)	7	164	6906	366	0.774253	0.863163	CDC42,CTSB,MAPK1,PLCB1,PLCB4,PRKCD,TRAF5_x000D_
hsa00480	Glutathione metabolism - Homo sapiens (human)	2	54	6906	366	0.78865	0.875026	GGCT,IDH2_x000D_
hsa04612	Antigen processing and presentation - Homo sapiens (human)	2	56	6906	366	0.805301	0.887386	CTSB,PSME3_x000D_
hsa04380	Osteoclast differentiation - Homo sapiens (human)	5	127	6906	366	0.81109	0.887386	CAMK4,FHL2,MAPK1,PIK3R2,PPP3CB_x000D_
hsa04512	ECM-receptor interaction - Homo sapiens (human)	3	81	6906	366	0.811216	0.887386	AGRN,LAMB1,RELN_x000D_
hsa05160	Hepatitis C - Homo sapiens (human)	5	128	6906	366	0.816433	0.88892	BAD,HRAS,MAPK1,PIK3R2,PSME3_x000D_
hsa05140	Leishmaniasis - Homo sapiens (human)	2	58	6906	366	0.820777	0.889493	MAPK1,PRKCB_x000D_
hsa04623	Cytosolic DNA-sensing pathway - Homo sapiens (human)	2	60	6906	366	0.835143	0.8979	POLR1D,POLR3K_x000D_
hsa04350	TGF-beta signaling pathway - Homo sapiens (human)	3	85	6906	366	0.836242	0.8979	ACVR2A,MAPK1,SMAD3_x000D_
hsa03015	mRNA surveillance pathway - Homo sapiens (human)	3	89	6906	366	0.858362	0.917423	ETF1,PPP1CA,PPP2R5C_x000D_
hsa04974	Protein digestion and absorption - Homo sapiens (human)	3	90	6906	366	0.863467	0.918666	COL5A2,SLC1A1,SLC8A2_x000D_
hsa04657	IL-17 signaling pathway - Homo sapiens (human)	3	91	6906	366	0.86841	0.919725	MAPK1,MAPK4,TRAF5_x000D_
hsa04659	Th17 cell differentiation - Homo sapiens (human)	3	94	6906	366	0.882306	0.92753	MAPK1,PPP3CB,SMAD3_x000D_
hsa00983	Drug metabolism - other enzymes - Homo sapiens (human)	2	69	6906	366	0.887722	0.92753	ITPA,UCK2_x000D_
hsa04920	Adipocytokine signaling pathway - Homo sapiens (human)	2	69	6906	366	0.887722	0.92753	ACSL6,CAMKK2_x000D_
hsa04620	Toll-like receptor signaling pathway - Homo sapiens (human)	3	100	6906	366	0.906243	0.942655	MAPK1,PIK3R2,TLR7_x000D_
hsa05162	Measles - Homo sapiens (human)	4	131	6906	366	0.922812	0.953886	CCND2,CSNK2A1,PIK3R2,TLR7_x000D_
hsa05164	Influenza A - Homo sapiens (human)	5	157	6906	366	0.925229	0.953886	CYCS,MAPK1,PIK3R2,PRKCB,TLR7_x000D_
hsa03013	RNA transport - Homo sapiens (human)	4	157	6906	366	0.970521	0.987699	EIF4E2,EIF4G1,PRMT5,RPP40_x000D_
hsa04217	Necroptosis - Homo sapiens (human)	4	157	6906	366	0.970521	0.987699	BID,CAMK2A,SPATA2L,TRAF5_x000D_
hsa03040	Spliceosome - Homo sapiens (human)	3	129	6906	366	0.970743	0.987699	CDC40,LSM4,TXNL4A_x000D_
hsa03010	Ribosome - Homo sapiens (human)	3	134	6906	366	0.976284	0.988501	MRPL28,MRPS11,MRPS12_x000D_
hsa04060	Cytokine-cytokine receptor interaction - Homo sapiens (human)	7	254	6906	366	0.984052	0.988501	ACVR2A,CX3CL1,CXCL12,CXCL14,IL12RB2,MPL,PDGFRA_x000D_
hsa05322	Systemic lupus erythematosus - Homo sapiens (human)	2	112	6906	366	0.984259	0.988501	GRIN2A,GRIN2B_x000D_
hsa04740	Olfactory transduction - Homo sapiens (human)	11	402	6906	366	0.996396	0.996396	CALM1,CALM3,CAMK2A,GNAL,GNB1,GNG7,NCALD,OR1F1,PDE2A,PRKG2,SLC8A2_x000D_

## Sheet: age_F_correlated
keggid	kegg_name	sig_pw	n_pw	n_all	n_sig	p_hyper	q_hyper	genes_x000D_
hsa05205	Proteoglycans in cancer - Homo sapiens (human)	14	201	6906	145	7.55201e-05	0.0109504	ARHGEF1,CD44,CDKN1A,FGF2,FLNB,GAB1,HCLS1,IQGAP1,MSN,MYC,RPS6,SDC4,STAT3,TLR2_x000D_
hsa04066	HIF-1 signaling pathway - Homo sapiens (human)	9	97	6906	145	0.000183806	0.0133259	ANGPT2,BCL2,CDKN1A,EDN1,IFNGR1,MKNK2,RPS6,STAT3,TIMP1_x000D_
hsa04392	Hippo signaling pathway - multiple species - Homo sapiens (human)	5	30	6906	145	0.000355337	0.0171746	RASSF4,STK3,TEAD1,WWTR1,YAP1_x000D_
hsa04510	Focal adhesion - Homo sapiens (human)	12	195	6906	145	0.000772609	0.0214463	BCL2,CAPN2,COL6A1,DOCK1,FLNB,ITGB4,ITGB8,PAK2,SPP1,TLN1,VWF,ZYX_x000D_
hsa04151	PI3K-Akt signaling pathway - Homo sapiens (human)	17	346	6906	145	0.000877513	0.0214463	ANGPT2,BCL2,CDKN1A,COL6A1,CSF1,DDIT4,FGF2,ITGB4,ITGB8,MCL1,MYC,OSMR,RPS6,SGK1,SPP1,TLR2,VWF_x000D_
hsa04010	MAPK signaling pathway - Homo sapiens (human)	15	290	6906	145	0.0010651	0.0214463	ANGPT2,CSF1,FGF2,FLNB,GADD45B,GNA12,IL1R1,MAP3K6,MAPKAPK2,MKNK2,MYC,PAK2,STK3,TGFB3,TNFRSF1A_x000D_
hsa04810	Regulation of actin cytoskeleton - Homo sapiens (human)	12	204	6906	145	0.00114739	0.0214463	ARHGEF1,DOCK1,FGF2,GNA12,GSN,IQGAP1,ITGB4,ITGB8,LIMK2,MSN,PAK2,PIP4K2A_x000D_
hsa05167	Kaposi's sarcoma-associated herpesvirus infection - Homo sapiens (human)	11	178	6906	145	0.00123816	0.0214463	ANGPT2,CALML4,CDKN1A,FGF2,IFNGR1,MAPKAPK2,MYC,NFKBIA,STAT3,TNFRSF1A,ZFP36_x000D_
hsa04218	Cellular senescence - Homo sapiens (human)	10	153	6906	145	0.00135306	0.0214463	CALML4,CAPN2,CDKN1A,GADD45B,HIPK2,MAPKAPK2,MYC,TGFB3,TRAF3IP2,ZFP36L1_x000D_
hsa04512	ECM-receptor interaction - Homo sapiens (human)	7	81	6906	145	0.00147905	0.0214463	CD44,COL6A1,ITGB4,ITGB8,SDC4,SPP1,VWF_x000D_
hsa05145	Toxoplasmosis - Homo sapiens (human)	7	98	6906	145	0.00438036	0.0577411	BCL2,IFNGR1,NFKBIA,STAT3,TGFB3,TLR2,TNFRSF1A_x000D_
hsa04630	Jak-STAT signaling pathway - Homo sapiens (human)	9	156	6906	145	0.00539126	0.0651444	BCL2,CDKN1A,GFAP,IFNGR1,IL13RA1,MCL1,MYC,OSMR,STAT3_x000D_
hsa05418	Fluid shear stress and atherosclerosis - Homo sapiens (human)	8	138	6906	145	0.00832314	0.092835	BCL2,BMPR1B,CALML4,EDN1,IL1R1,PECAM1,SDC4,TNFRSF1A_x000D_
hsa05210	Colorectal cancer - Homo sapiens (human)	6	87	6906	145	0.00967706	0.0974458	BCL2,CDKN1A,GADD45B,MYC,RALGDS,TGFB3_x000D_
hsa05131	Shigellosis - Homo sapiens (human)	5	63	6906	145	0.0100806	0.0974458	CD44,DOCK1,HCLS1,NFKBIA,RHOG_x000D_
hsa05202	Transcriptional misregulation in cancer - Homo sapiens (human)	9	181	6906	145	0.0136761	0.123939	AFF1,BCL6,CDKN1A,GADD45B,H3F3B,MYC,NUPR1,SP1,ZBTB16_x000D_
hsa04920	Adipocytokine signaling pathway - Homo sapiens (human)	5	69	6906	145	0.0145898	0.124442	ACSL5,ADIPOR2,NFKBIA,STAT3,TNFRSF1A_x000D_
hsa04390	Hippo signaling pathway - Homo sapiens (human)	8	154	6906	145	0.0154821	0.124717	BMPR1B,MYC,PARD3,STK3,TEAD1,TGFB3,WWTR1,YAP1_x000D_
hsa03320	PPAR signaling pathway - Homo sapiens (human)	5	71	6906	145	0.0163515	0.124787	ACSL5,ANGPTL4,DBI,LPL,PLIN2_x000D_
hsa05152	Tuberculosis - Homo sapiens (human)	8	163	6906	145	0.0210754	0.139739	BCL2,CALML4,CD74,IFNGR1,LAMP2,TGFB3,TLR2,TNFRSF1A_x000D_
hsa05212	Pancreatic cancer - Homo sapiens (human)	5	76	6906	145	0.0213609	0.139739	CDKN1A,GADD45B,RALGDS,STAT3,TGFB3_x000D_
hsa04978	Mineral absorption - Homo sapiens (human)	4	51	6906	145	0.0217294	0.139739	MT1F,MT1M,MT1X,MT2A_x000D_
hsa04210	Apoptosis - Homo sapiens (human)	7	134	6906	145	0.0223455	0.139739	BCL2,CAPN2,GADD45B,LMNA,MCL1,NFKBIA,TNFRSF1A_x000D_
hsa05321	Inflammatory bowel disease (IBD) - Homo sapiens (human)	4	52	6906	145	0.0231671	0.139739	IFNGR1,STAT3,TGFB3,TLR2_x000D_
hsa05220	Chronic myeloid leukemia - Homo sapiens (human)	5	79	6906	145	0.0247996	0.139739	CDKN1A,GADD45B,MYC,NFKBIA,TGFB3_x000D_
hsa05166	HTLV-I infection - Homo sapiens (human)	10	235	6906	145	0.0257224	0.139739	CDKN1A,CRTC3,IL1R1,KAT2B,MYC,NFKBIA,TGFB3,TLN1,TNFRSF1A,ZFP36_x000D_
hsa01521	EGFR tyrosine kinase inhibitor resistance - Homo sapiens (human)	5	80	6906	145	0.0260204	0.139739	BCL2,FGF2,GAB1,RPS6,STAT3_x000D_
hsa05161	Hepatitis B - Homo sapiens (human)	7	140	6906	145	0.0275897	0.142875	BCL2,CDKN1A,MYC,NFKBIA,STAT3,TGFB3,TLR2_x000D_
hsa05140	Leishmaniasis - Homo sapiens (human)	4	58	6906	145	0.0329958	0.164979	IFNGR1,NFKBIA,TGFB3,TLR2_x000D_
hsa05169	Epstein-Barr virus infection - Homo sapiens (human)	8	182	6906	145	0.0373314	0.178162	BCL2,CD44,CDKN1A,FGR,MYC,NFKBIA,STAT3,VIM_x000D_
hsa05226	Gastric cancer - Homo sapiens (human)	7	150	6906	145	0.0380898	0.178162	BCL2,CDKN1A,FGF2,GAB1,GADD45B,MYC,TGFB3_x000D_
hsa04064	NF-kappa B signaling pathway - Homo sapiens (human)	5	90	6906	145	0.0403614	0.182887	BCL2,GADD45B,IL1R1,NFKBIA,TNFRSF1A_x000D_
hsa05216	Thyroid cancer - Homo sapiens (human)	3	38	6906	145	0.0448046	0.193793	CDKN1A,GADD45B,MYC_x000D_
hsa05222	Small cell lung cancer - Homo sapiens (human)	5	93	6906	145	0.045441	0.193793	BCL2,CDKN1A,GADD45B,MYC,NFKBIA_x000D_
hsa05211	Renal cell carcinoma - Homo sapiens (human)	4	67	6906	145	0.0516875	0.214134	CDKN1A,GAB1,PAK2,TGFB3_x000D_
hsa05100	Bacterial invasion of epithelial cells - Homo sapiens (human)	4	68	6906	145	0.054058	0.217734	DOCK1,GAB1,HCLS1,RHOG_x000D_
hsa04068	FoxO signaling pathway - Homo sapiens (human)	6	131	6906	145	0.0570895	0.223729	BCL6,CDKN1A,GADD45B,SGK1,STAT3,TGFB3_x000D_
hsa05142	Chagas disease (American trypanosomiasis) - Homo sapiens (human)	5	101	6906	145	0.0607808	0.231927	IFNGR1,NFKBIA,TGFB3,TLR2,TNFRSF1A_x000D_
hsa04931	Insulin resistance - Homo sapiens (human)	5	105	6906	145	0.0694307	0.25814	GFPT2,MLXIP,NFKBIA,STAT3,TNFRSF1A_x000D_
hsa05206	MicroRNAs in cancer - Homo sapiens (human)	9	248	6906	145	0.0765435	0.273176	BCL2,CD44,CDKN1A,DDIT4,DICER1,MCL1,MYC,STAT3,VIM_x000D_
hsa05200	Pathways in cancer - Homo sapiens (human)	16	520	6906	145	0.0778723	0.273176	ARHGEF1,BCL2,CALML4,CDKN1A,FGF2,GADD45B,GNA12,IFNGR1,IL13RA1,MYC,NFKBIA,RALGDS,SP1,STAT3,TGFB3,ZBTB16_x000D_
hsa05144	Malaria - Homo sapiens (human)	3	48	6906	145	0.0791268	0.273176	PECAM1,TGFB3,TLR2_x000D_
hsa04610	Complement and coagulation cascades - Homo sapiens (human)	4	79	6906	145	0.083911	0.28049	CFH,CLU,SERPING1,VWF_x000D_
hsa04060	Cytokine-cytokine receptor interaction - Homo sapiens (human)	9	254	6906	145	0.0858794	0.28049	BMPR1B,CSF1,IFNGR1,IL13RA1,IL1R1,OSMR,TGFB3,TNFRSF1A,TNFRSF25_x000D_
hsa04979	Cholesterol metabolism - Homo sapiens (human)	3	50	6906	145	0.0870487	0.28049	ANGPTL4,LPL,NPC2_x000D_
hsa04640	Hematopoietic cell lineage - Homo sapiens (human)	4	82	6906	145	0.0932109	0.287566	CD22,CD44,CSF1,IL1R1_x000D_
hsa05410	Hypertrophic cardiomyopathy (HCM) - Homo sapiens (human)	4	82	6906	145	0.0932109	0.287566	ITGB4,ITGB8,LMNA,TGFB3_x000D_
hsa04014	Ras signaling pathway - Homo sapiens (human)	8	226	6906	145	0.102372	0.296097	ANGPT2,CALML4,CSF1,FGF2,GAB1,PAK2,PLA2G16,RALGDS_x000D_
hsa04350	TGF-beta signaling pathway - Homo sapiens (human)	4	85	6906	145	0.10298	0.296097	BMPR1B,MYC,SP1,TGFB3_x000D_
hsa04514	Cell adhesion molecules (CAMs) - Homo sapiens (human)	5	119	6906	145	0.104728	0.296097	CD22,ITGB8,PECAM1,SDC4,VCAN_x000D_
hsa04722	Neurotrophin signaling pathway - Homo sapiens (human)	5	119	6906	145	0.104728	0.296097	BCL2,CALML4,GAB1,MAPKAPK2,NFKBIA_x000D_
hsa04012	ErbB signaling pathway - Homo sapiens (human)	4	86	6906	145	0.106337	0.296097	CDKN1A,GAB1,MYC,PAK2_x000D_
hsa05134	Legionellosis - Homo sapiens (human)	3	55	6906	145	0.108229	0.296097	CLK1,NFKBIA,TLR2_x000D_
hsa05414	Dilated cardiomyopathy (DCM) - Homo sapiens (human)	4	88	6906	145	0.1132	0.303962	ITGB4,ITGB8,LMNA,TGFB3_x000D_
hsa05168	Herpes simplex infection - Homo sapiens (human)	6	160	6906	145	0.11979	0.315811	CD74,EEF1D,IFNGR1,NFKBIA,TLR2,TNFRSF1A_x000D_
hsa05213	Endometrial cancer - Homo sapiens (human)	3	59	6906	145	0.126465	0.324463	CDKN1A,GADD45B,MYC_x000D_
hsa04380	Osteoclast differentiation - Homo sapiens (human)	5	127	6906	145	0.128219	0.324463	CSF1,IFNGR1,IL1R1,NFKBIA,TNFRSF1A_x000D_
hsa05160	Hepatitis C - Homo sapiens (human)	5	128	6906	145	0.131314	0.324463	CDKN1A,NFKBIA,STAT3,TLR2,TNFRSF1A_x000D_
hsa04015	Rap1 signaling pathway - Homo sapiens (human)	7	202	6906	145	0.132023	0.324463	ANGPT2,CALML4,CSF1,FGF2,PARD3,RALGDS,TLN1_x000D_
hsa04659	Th17 cell differentiation - Homo sapiens (human)	4	94	6906	145	0.134914	0.326042	IFNGR1,IL1R1,NFKBIA,STAT3_x000D_
hsa05146	Amoebiasis - Homo sapiens (human)	4	95	6906	145	0.138689	0.32929	IL1R1,SERPINB6,TGFB3,TLR2_x000D_
hsa05162	Measles - Homo sapiens (human)	5	131	6906	145	0.1408	0.32929	IFNGR1,MSN,NFKBIA,STAT3,TLR2_x000D_
hsa04215	Apoptosis - multiple species - Homo sapiens (human)	2	32	6906	145	0.144591	0.332788	BCL2,TNFRSF1A_x000D_
hsa04070	Phosphatidylinositol signaling system - Homo sapiens (human)	4	98	6906	145	0.150265	0.335207	CALML4,ITPKB,MTM1,PIP4K2A_x000D_
hsa04933	AGE-RAGE signaling pathway in diabetic complications - Homo sapiens (human)	4	98	6906	145	0.150265	0.335207	BCL2,EDN1,STAT3,TGFB3_x000D_
hsa04915	Estrogen signaling pathway - Homo sapiens (human)	5	136	6906	145	0.157254	0.340521	BCL2,CALML4,FKBP5,SP1,TRIP10_x000D_
hsa04360	Axon guidance - Homo sapiens (human)	6	174	6906	145	0.158806	0.340521	BMPR1B,LIMK2,PAK2,PARD3,PLXNB1,PLXNB2_x000D_
hsa04910	Insulin signaling pathway - Homo sapiens (human)	5	138	6906	145	0.16405	0.340521	CALML4,MKNK2,RHOQ,RPS6,TRIP10_x000D_
hsa05221	Acute myeloid leukemia - Homo sapiens (human)	3	67	6906	145	0.165857	0.340521	MYC,STAT3,ZBTB16_x000D_
hsa05223	Non-small cell lung cancer - Homo sapiens (human)	3	67	6906	145	0.165857	0.340521	CDKN1A,GADD45B,STAT3_x000D_
hsa04130	SNARE interactions in vesicular transport - Homo sapiens (human)	2	35	6906	145	0.166738	0.340521	SNAP23,VAMP3_x000D_
hsa05323	Rheumatoid arthritis - Homo sapiens (human)	3	70	6906	145	0.181473	0.365467	CSF1,TGFB3,TLR2_x000D_
hsa05412	Arrhythmogenic right ventricular cardiomyopathy (ARVC) - Homo sapiens (human)	3	71	6906	145	0.186765	0.370972	ITGB4,ITGB8,LMNA_x000D_
hsa04668	TNF signaling pathway - Homo sapiens (human)	4	108	6906	145	0.191307	0.371143	CSF1,EDN1,NFKBIA,TNFRSF1A_x000D_
hsa05214	Glioma - Homo sapiens (human)	3	72	6906	145	0.192098	0.371143	CALML4,CDKN1A,GADD45B_x000D_
hsa04150	mTOR signaling pathway - Homo sapiens (human)	5	147	6906	145	0.196017	0.371143	DDIT4,LPIN1,RPS6,SGK1,TNFRSF1A_x000D_
hsa05218	Melanoma - Homo sapiens (human)	3	73	6906	145	0.197469	0.371143	CDKN1A,FGF2,GADD45B_x000D_
hsa05224	Breast cancer - Homo sapiens (human)	5	148	6906	145	0.199698	0.371143	CDKN1A,FGF2,GADD45B,MYC,SP1_x000D_
hsa00562	Inositol phosphate metabolism - Homo sapiens (human)	3	74	6906	145	0.202876	0.371143	ITPKB,MTM1,PIP4K2A_x000D_
hsa04216	Ferroptosis - Homo sapiens (human)	2	40	6906	145	0.204768	0.371143	ACSL5,CP_x000D_
hsa05219	Bladder cancer - Homo sapiens (human)	2	41	6906	145	0.212494	0.38039	CDKN1A,MYC_x000D_
hsa05203	Viral carcinogenesis - Homo sapiens (human)	6	192	6906	145	0.215909	0.38179	CDKN1A,GSN,KAT2B,MAPKAPK2,NFKBIA,STAT3_x000D_
hsa00565	Ether lipid metabolism - Homo sapiens (human)	2	42	6906	145	0.220247	0.384769	CHPT1,PLA2G16_x000D_
hsa04217	Necroptosis - Homo sapiens (human)	5	157	6906	145	0.233836	0.403646	BCL2,CAPN2,IFNGR1,STAT3,TNFRSF1A_x000D_
hsa04611	Platelet activation - Homo sapiens (human)	4	119	6906	145	0.239974	0.409368	ARHGEF1,SNAP23,TLN1,VWF_x000D_
hsa00330	Arginine and proline metabolism - Homo sapiens (human)	2	45	6906	145	0.243631	0.410774	PRODH,SMOX_x000D_
hsa04142	Lysosome - Homo sapiens (human)	4	122	6906	145	0.253733	0.421255	LAMP2,LITAF,NPC2,TPP1_x000D_
hsa04110	Cell cycle - Homo sapiens (human)	4	123	6906	145	0.258356	0.421255	CDKN1A,GADD45B,MYC,TGFB3_x000D_
hsa05132	Salmonella infection - Homo sapiens (human)	3	84	6906	145	0.258563	0.421255	FLNB,IFNGR1,RHOG_x000D_
hsa00564	Glycerophospholipid metabolism - Homo sapiens (human)	3	85	6906	145	0.264255	0.423008	CHPT1,LPIN1,PLA2G16_x000D_
hsa04530	Tight junction - Homo sapiens (human)	5	165	6906	145	0.265474	0.423008	ARHGAP17,HCLS1,MSN,PARD3,TJP2_x000D_
hsa05225	Hepatocellular carcinoma - Homo sapiens (human)	5	168	6906	145	0.27759	0.437505	CDKN1A,GAB1,GADD45B,MYC,TGFB3_x000D_
hsa05014	Amyotrophic lateral sclerosis (ALS) - Homo sapiens (human)	2	51	6906	145	0.2906	0.453087	BCL2,TNFRSF1A_x000D_
hsa04657	IL-17 signaling pathway - Homo sapiens (human)	3	91	6906	145	0.298685	0.460738	NFKBIA,S100A8,TRAF3IP2_x000D_
hsa00561	Glycerolipid metabolism - Homo sapiens (human)	2	54	6906	145	0.313995	0.474987	LPIN1,LPL_x000D_
hsa05231	Choline metabolism in cancer - Homo sapiens (human)	3	94	6906	145	0.316011	0.474987	CHPT1,RALGDS,SP1_x000D_
hsa01522	Endocrine resistance - Homo sapiens (human)	3	95	6906	145	0.321793	0.474987	BCL2,CDKN1A,SP1_x000D_
hsa05165	Human papillomavirus infection - Homo sapiens (human)	8	309	6906	145	0.322814	0.474987	CDKN1A,COL6A1,ITGB4,ITGB8,PARD3,SPP1,TNFRSF1A,VWF_x000D_
hsa04371	Apelin signaling pathway - Homo sapiens (human)	4	137	6906	145	0.32448	0.474987	APLNR,CALML4,RPS6,SPP1_x000D_
hsa05215	Prostate cancer - Homo sapiens (human)	3	96	6906	145	0.327577	0.474987	BCL2,CDKN1A,NFKBIA_x000D_
hsa04550	Signaling pathways regulating pluripotency of stem cells - Homo sapiens (human)	4	140	6906	145	0.33886	0.486482	BMPR1B,FGF2,MYC,STAT3_x000D_
hsa04620	Toll-like receptor signaling pathway - Homo sapiens (human)	3	100	6906	145	0.350697	0.497315	NFKBIA,SPP1,TLR2_x000D_
hsa04932	Non-alcoholic fatty liver disease (NAFLD) - Homo sapiens (human)	4	143	6906	145	0.353265	0.497315	ADIPOR2,CALML4,MLXIP,TNFRSF1A_x000D_
hsa04137	Mitophagy - animal - Homo sapiens (human)	2	63	6906	145	0.382915	0.533871	CALCOCO2,SP1_x000D_
hsa04924	Renin secretion - Homo sapiens (human)	2	64	6906	145	0.390406	0.534046	AQP1,CALML4_x000D_
hsa05217	Basal cell carcinoma - Homo sapiens (human)	2	64	6906	145	0.390406	0.534046	CDKN1A,GADD45B_x000D_
hsa05010	Alzheimer's disease - Homo sapiens (human)	4	152	6906	145	0.396439	0.537231	CALML4,CAPN2,LPL,TNFRSF1A_x000D_
hsa04115	p53 signaling pathway - Homo sapiens (human)	2	66	6906	145	0.405268	0.544109	CDKN1A,GADD45B_x000D_
hsa04520	Adherens junction - Homo sapiens (human)	2	67	6906	145	0.412634	0.548917	IQGAP1,PARD3_x000D_
hsa04976	Bile secretion - Homo sapiens (human)	2	70	6906	145	0.43446	0.564939	AQP1,AQP4_x000D_
hsa04662	B cell receptor signaling pathway - Homo sapiens (human)	2	71	6906	145	0.441639	0.564939	CD22,NFKBIA_x000D_
hsa04270	Vascular smooth muscle contraction - Homo sapiens (human)	3	116	6906	145	0.441673	0.564939	ARHGEF1,CALML4,GNA12_x000D_
hsa04919	Thyroid hormone signaling pathway - Homo sapiens (human)	3	117	6906	145	0.44722	0.564939	KAT2B,MED12,MYC_x000D_
hsa04071	Sphingolipid signaling pathway - Homo sapiens (human)	3	118	6906	145	0.452745	0.564939	BCL2,GNA12,TNFRSF1A_x000D_
hsa04621	NOD-like receptor signaling pathway - Homo sapiens (human)	4	164	6906	145	0.453237	0.564939	BCL2,IFI16,NFKBIA,TXNIP_x000D_
hsa01524	Platinum drug resistance - Homo sapiens (human)	2	73	6906	145	0.455848	0.564939	BCL2,CDKN1A_x000D_
hsa05133	Pertussis - Homo sapiens (human)	2	73	6906	145	0.455848	0.564939	CALML4,SERPING1_x000D_
hsa04140	Autophagy - animal - Homo sapiens (human)	3	122	6906	145	0.474614	0.583213	BCL2,DDIT4,LAMP2_x000D_
hsa04658	Th1 and Th2 cell differentiation - Homo sapiens (human)	2	79	6906	145	0.4972	0.605832	IFNGR1,NFKBIA_x000D_
hsa04145	Phagosome - Homo sapiens (human)	3	128	6906	145	0.506656	0.612209	LAMP2,TLR2,VAMP3_x000D_
hsa04146	Peroxisome - Homo sapiens (human)	2	82	6906	145	0.517121	0.619691	ABCD4,ACSL5_x000D_
hsa04062	Chemokine signaling pathway - Homo sapiens (human)	4	179	6906	145	0.521635	0.619975	FGR,NFKBIA,PARD3,STAT3_x000D_
hsa04666	Fc gamma R-mediated phagocytosis - Homo sapiens (human)	2	87	6906	145	0.54915	0.647372	GSN,LIMK2_x000D_
hsa04072	Phospholipase D signaling pathway - Homo sapiens (human)	3	139	6906	145	0.562666	0.657956	GAB1,GNA12,RALGDS_x000D_
hsa04750	Inflammatory mediator regulation of TRP channels - Homo sapiens (human)	2	96	6906	145	0.602994	0.699473	CALML4,IL1R1_x000D_
hsa04916	Melanogenesis - Homo sapiens (human)	2	102	6906	145	0.636134	0.725671	CALML4,EDN1_x000D_
hsa04660	T cell receptor signaling pathway - Homo sapiens (human)	2	103	6906	145	0.641444	0.725671	NFKBIA,PAK2_x000D_
hsa04141	Protein processing in endoplasmic reticulum - Homo sapiens (human)	3	157	6906	145	0.645597	0.725671	BCL2,CAPN2,SEC31B_x000D_
hsa05164	Influenza A - Homo sapiens (human)	3	157	6906	145	0.645597	0.725671	IFNGR1,NFKBIA,TNFRSF1A_x000D_
hsa04670	Leukocyte transendothelial migration - Homo sapiens (human)	2	109	6906	145	0.672036	0.749579	MSN,PECAM1_x000D_
hsa04926	Relaxin signaling pathway - Homo sapiens (human)	2	130	6906	145	0.762807	0.844328	EDN1,NFKBIA_x000D_
hsa04728	Dopaminergic synapse - Homo sapiens (human)	2	132	6906	145	0.770214	0.846068	CALML4,KIF5B_x000D_
hsa04261	Adrenergic signaling in cardiomyocytes - Homo sapiens (human)	2	145	6906	145	0.813637	0.887048	BCL2,CALML4_x000D_
hsa04921	Oxytocin signaling pathway - Homo sapiens (human)	2	148	6906	145	0.822565	0.890089	CALML4,CDKN1A_x000D_
hsa04934	Cushing's syndrome - Homo sapiens (human)	2	155	6906	145	0.841929	0.90316	CDKN1A,SP1_x000D_
hsa03013	RNA transport - Homo sapiens (human)	2	157	6906	145	0.847102	0.90316	CASC3,THOC2_x000D_
hsa04022	cGMP-PKG signaling pathway - Homo sapiens (human)	2	160	6906	145	0.854574	0.904477	CALML4,GNA12_x000D_
hsa05016	Huntington's disease - Homo sapiens (human)	2	175	6906	145	0.887197	0.927492	SP1,TGM2_x000D_
hsa05034	Alcoholism - Homo sapiens (human)	2	176	6906	145	0.889113	0.927492	CALML4,H3F3B_x000D_
hsa04020	Calcium signaling pathway - Homo sapiens (human)	2	182	6906	145	0.899993	0.932135	CALML4,ITPKB_x000D_
hsa04714	Thermogenesis - Homo sapiens (human)	2	192	6906	145	0.915954	0.941939	ACSL5,RPS6_x000D_
hsa04024	cAMP signaling pathway - Homo sapiens (human)	2	198	6906	145	0.924357	0.943886	CALML4,NFKBIA_x000D_
hsa04144	Endocytosis - Homo sapiens (human)	2	226	6906	145	0.954149	0.967494	KIF5B,PARD3_x000D_
hsa04080	Neuroactive ligand-receptor interaction - Homo sapiens (human)	2	275	6906	145	0.981482	0.988297	APLNR,PARD3_x000D_
hsa01100	Metabolic pathways - Homo sapiens (human)	14	1171	6906	145	0.995833	0.995833	ACO1,ACSL5,ACSS3,AHCYL1,CHPT1,CRYL1,DSE,GFPT2,ITPKB,LPIN1,LSS,MTM1,PLA2G16,PRODH_x000D_

## Sheet: age_M_correlated
keggid	kegg_name	sig_pw	n_pw	n_all	n_sig	p_hyper	q_hyper	genes_x000D_
hsa04810	Regulation of actin cytoskeleton - Homo sapiens (human)	20	204	6906	294	0.000399908	0.0859803	ARHGEF6,DOCK1,ENAH,EZR,FGF1,FGF2,FGFR1,FGFR2,FGFR3,GSN,IQGAP1,ITGB4,ITGB8,MSN,MYH14,MYLK,PIP4K2A,PTK2,PXN,RDX_x000D_
hsa04979	Cholesterol metabolism - Homo sapiens (human)	8	50	6906	294	0.00110558	0.118849	CYP27A1,LPL,LRP2,NPC1,NPC2,PLTP,SOAT1,SORT1_x000D_
hsa05205	Proteoglycans in cancer - Homo sapiens (human)	18	201	6906	294	0.00218787	0.156797	CAMK2G,CD44,COL21A1,EZR,FGF2,FGFR1,FLNB,GAB1,IQGAP1,MSN,PTCH1,PTK2,PXN,RDX,RPS6,SDC4,TGFB2,TLR4_x000D_
hsa00310	Lysine degradation - Homo sapiens (human)	7	46	6906	294	0.00302586	0.16264	ALDH2,ALDH3A2,BBOX1,EZH1,OGDHL,PLOD2,PLOD3_x000D_
hsa04530	Tight junction - Homo sapiens (human)	15	165	6906	294	0.00434463	0.186819	AMOT,AMOTL2,EZR,JAM3,MICALL2,MPDZ,MSN,MYH14,RAPGEF6,RDX,SYMPK,TJAP1,TJP1,TJP2,TNXB_x000D_
hsa04512	ECM-receptor interaction - Homo sapiens (human)	9	81	6906	294	0.00717689	0.257172	CD44,COL4A5,ITGB4,ITGB8,LAMA2,SDC4,SPP1,TNXB,VWF_x000D_
hsa01230	Biosynthesis of amino acids - Homo sapiens (human)	8	70	6906	294	0.00933449	0.271289	ACO1,ALDOC,CPS1,MAT2A,MTR,PC,PGAM2,PHGDH_x000D_
hsa00410	beta-Alanine metabolism - Homo sapiens (human)	5	32	6906	294	0.0105746	0.271289	ALDH2,ALDH3A2,ALDH6A1,OGDHL,SMOX_x000D_
hsa00330	Arginine and proline metabolism - Homo sapiens (human)	6	45	6906	294	0.0113717	0.271289	ALDH2,ALDH3A2,GATM,MAOB,PRODH,SMOX_x000D_
hsa00340	Histidine metabolism - Homo sapiens (human)	4	22	6906	294	0.0128265	0.271289	ALDH2,ALDH3A2,ASPA,MAOB_x000D_
hsa04390	Hippo signaling pathway - Homo sapiens (human)	13	154	6906	294	0.0138799	0.271289	AMOT,BMPR1B,CRB1,CTNNA1,CTNNA3,FGF1,SOX2,STK3,TGFB2,TGFB3,TP53BP2,WWTR1,YAP1_x000D_
hsa04151	PI3K-Akt signaling pathway - Homo sapiens (human)	23	346	6906	294	0.0217914	0.379603	BCL2,COL4A5,CREB5,DDIT4,FGF1,FGF2,FGFR1,FGFR2,FGFR3,ITGB4,ITGB8,JAK1,LAMA2,LPAR1,NTRK2,PTK2,RPS6,SGK1,SGK3,SPP1,TLR4,TNXB,VWF_x000D_
hsa00790	Folate biosynthesis - Homo sapiens (human)	4	26	6906	294	0.0229527	0.379603	MOCS1,PCBD1,QDPR,SPR_x000D_
hsa05100	Bacterial invasion of epithelial cells - Homo sapiens (human)	7	68	6906	294	0.0248353	0.3814	CTNNA1,CTNNA3,DNM2,DOCK1,GAB1,PTK2,PXN_x000D_
hsa04142	Lysosome - Homo sapiens (human)	10	122	6906	294	0.0346234	0.43073	CTSH,GALC,LAMP1,LAMP2,LAPTM4A,LITAF,NPC1,NPC2,SORT1,TPP1_x000D_
hsa04550	Signaling pathways regulating pluripotency of stem cells - Homo sapiens (human)	11	140	6906	294	0.0359291	0.43073	BMPR1B,FGF2,FGFR1,FGFR2,FGFR3,ID4,IL6ST,JAK1,LIFR,SMAD9,SOX2_x000D_
hsa04392	Hippo signaling pathway - multiple species - Homo sapiens (human)	4	30	6906	294	0.0368726	0.43073	RASSF2,STK3,WWTR1,YAP1_x000D_
hsa00562	Inositol phosphate metabolism - Homo sapiens (human)	7	74	6906	294	0.0372396	0.43073	ALDH6A1,INPP5B,ITPKB,MTM1,PIK3C2A,PIP4K2A,SYNJ2_x000D_
hsa04510	Focal adhesion - Homo sapiens (human)	14	195	6906	294	0.0381409	0.43073	BCL2,CAPN2,COL4A5,DOCK1,FLNB,ITGB4,ITGB8,LAMA2,MYLK,PTK2,PXN,SPP1,TNXB,VWF_x000D_
hsa00270	Cysteine and methionine metabolism - Homo sapiens (human)	5	45	6906	294	0.0410917	0.43073	AHCYL1,MAT2A,MTR,POLA1,TST_x000D_
hsa04670	Leukocyte transendothelial migration - Homo sapiens (human)	9	109	6906	294	0.0420713	0.43073	CTNNA1,CTNNA3,EZR,JAM3,MSN,PTK2,PTK2B,PXN,RAPGEF3_x000D_
hsa05146	Amoebiasis - Homo sapiens (human)	8	95	6906	294	0.0486644	0.456225	COL4A5,GNA14,LAMA2,PTK2,SERPINB6,TGFB2,TGFB3,TLR4_x000D_
hsa04610	Complement and coagulation cascades - Homo sapiens (human)	7	79	6906	294	0.0502522	0.456225	C5,CFH,CFI,CLU,KLKB1,SERPING1,VWF_x000D_
hsa00670	One carbon pool by folate - Homo sapiens (human)	3	20	6906	294	0.0509275	0.456225	ALDH1L1,MTR,TYMS_x000D_
hsa01521	EGFR tyrosine kinase inhibitor resistance - Homo sapiens (human)	7	80	6906	294	0.0531601	0.457177	BCL2,FGF2,FGFR2,FGFR3,GAB1,JAK1,RPS6_x000D_
hsa05145	Toxoplasmosis - Homo sapiens (human)	8	98	6906	294	0.0565878	0.467938	BCL2,HSPA2,JAK1,LAMA2,NFKBIA,TGFB2,TGFB3,TLR4_x000D_
hsa04520	Adherens junction - Homo sapiens (human)	6	67	6906	294	0.0645782	0.495996	CTNNA1,CTNNA3,FGFR1,IQGAP1,SORBS1,TJP1_x000D_
hsa05321	Inflammatory bowel disease (IBD) - Homo sapiens (human)	5	52	6906	294	0.0689835	0.495996	IL5,STAT4,TGFB2,TGFB3,TLR4_x000D_
hsa05161	Hepatitis B - Homo sapiens (human)	10	140	6906	294	0.0746676	0.495996	BCL2,CREB5,JAK1,NFATC3,NFKBIA,PTK2B,STAT4,TGFB2,TGFB3,TLR4_x000D_
hsa00380	Tryptophan metabolism - Homo sapiens (human)	4	38	6906	294	0.0764849	0.495996	ALDH2,ALDH3A2,MAOB,OGDHL_x000D_
hsa04931	Insulin resistance - Homo sapiens (human)	8	105	6906	294	0.078115	0.495996	CREB5,GFPT2,MLXIP,MLXIPL,NFKBIA,PPARGC1A,SLC27A3,SREBF1_x000D_
hsa00561	Glycerolipid metabolism - Homo sapiens (human)	5	54	6906	294	0.0784847	0.495996	ALDH2,ALDH3A2,DGKG,LPIN1,LPL_x000D_
hsa05200	Pathways in cancer - Homo sapiens (human)	29	520	6906	294	0.0791129	0.495996	BCL2,CAMK2G,COL4A5,CTNNA1,CTNNA3,FGF1,FGF2,FGFR1,FGFR2,FGFR3,GSTP1,HDAC1,HEY2,IL15RA,IL5,IL6ST,JAK1,LAMA2,LPAR1,NFE2L2,NFKBIA,PTCH1,PTK2,RASGRP3,RPS6KA5,STAT4,TGFB2,TGFB3,ZBTB16_x000D_
hsa03320	PPAR signaling pathway - Homo sapiens (human)	6	71	6906	294	0.0807435	0.495996	CYP27A1,DBI,LPL,PLIN2,PLTP,SORBS1_x000D_
hsa05412	Arrhythmogenic right ventricular cardiomyopathy (ARVC) - Homo sapiens (human)	6	71	6906	294	0.0807435	0.495996	CTNNA1,CTNNA3,GJA1,ITGB4,ITGB8,LAMA2_x000D_
hsa00260	"Glycine, serine and threonine metabolism - Homo sapiens (human)"	4	40	6906	294	0.0887619	0.530106	GATM,MAOB,PGAM2,PHGDH_x000D_
hsa05140	Leishmaniasis - Homo sapiens (human)	5	58	6906	294	0.0994692	0.577997	JAK1,NFKBIA,TGFB2,TGFB3,TLR4_x000D_
hsa01200	Carbon metabolism - Homo sapiens (human)	8	112	6906	294	0.103941	0.58809	ACO1,ALDH6A1,ALDOC,CPS1,OGDHL,PC,PGAM2,PHGDH_x000D_
hsa04360	Axon guidance - Homo sapiens (human)	11	174	6906	294	0.122441	0.662844	BMPR1B,CAMK2G,ENAH,NFATC3,PLXNB1,PLXNB2,PLXNB3,PTCH1,PTK2,RYK,SEMA3B_x000D_
hsa04070	Phosphatidylinositol signaling system - Homo sapiens (human)	7	98	6906	294	0.12332	0.662844	DGKG,INPP5B,ITPKB,MTM1,PIK3C2A,PIP4K2A,SYNJ2_x000D_
hsa05410	Hypertrophic cardiomyopathy (HCM) - Homo sapiens (human)	6	82	6906	294	0.135589	0.711013	ITGB4,ITGB8,LAMA2,TGFB2,TGFB3,TNNT2_x000D_
hsa00020	Citrate cycle (TCA cycle) - Homo sapiens (human)	3	31	6906	294	0.143543	0.718721	ACO1,OGDHL,PC_x000D_
hsa01100	Metabolic pathways - Homo sapiens (human)	57	1171	6906	294	0.145778	0.718721	ACADVL,ACO1,ACSS3,AHCYL1,AK2,ALAD,ALDH2,ALDH3A2,ALDH6A1,ALDOC,AMPD3,ASPA,CHKA,CPS1,CRYL1,CYP27A1,CYP2J2,DGKG,DHRS3,EPHX2,GALC,GALNT6,GATM,GFPT2,GYG1,HSD11B1,HSD17B4,INPP5B,ITPKB,KDSR,LPIN1,LSS,MAN2A2,MAOB,MAT2A,MOCS1,MTM1,MTR,NT5C2,OGDHL,PAICS,PC,PGAM2,PHGDH,PIK3C2A,PLA2G16,POLA1,POMT2,PRODH,PTGDS,QDPR,QPRT,SPR,SYNJ2,TST,TYMS,UPP1_x000D_
hsa05132	Salmonella infection - Homo sapiens (human)	6	84	6906	294	0.147087	0.718721	DYNC1LI2,FLNB,MYH14,PLEKHM2,TJP1,TLR4_x000D_
hsa04350	TGF-beta signaling pathway - Homo sapiens (human)	6	85	6906	294	0.152998	0.73099	BMPR1B,ID4,SMAD9,TGFB2,TGFB3,ZFYVE16_x000D_
hsa04978	Mineral absorption - Homo sapiens (human)	4	51	6906	294	0.170791	0.74664	CYBRD1,MT1F,MT1X,MT2A_x000D_
hsa05414	Dilated cardiomyopathy (DCM) - Homo sapiens (human)	6	88	6906	294	0.171345	0.74664	ITGB4,ITGB8,LAMA2,TGFB2,TGFB3,TNNT2_x000D_
hsa04010	MAPK signaling pathway - Homo sapiens (human)	16	290	6906	294	0.172515	0.74664	FGF1,FGF2,FGFR1,FGFR2,FGFR3,FLNB,HSPA2,MAP3K6,MAP4K4,NFATC3,NTRK2,RASGRP3,RPS6KA5,STK3,TGFB2,TGFB3_x000D_
hsa00053	Ascorbate and aldarate metabolism - Homo sapiens (human)	2	18	6906	294	0.17711	0.74664	ALDH2,ALDH3A2_x000D_
hsa00120	Primary bile acid biosynthesis - Homo sapiens (human)	2	18	6906	294	0.17711	0.74664	CYP27A1,HSD17B4_x000D_
hsa00910	Nitrogen metabolism - Homo sapiens (human)	2	18	6906	294	0.17711	0.74664	CA2,CPS1_x000D_
hsa04130	SNARE interactions in vesicular transport - Homo sapiens (human)	3	35	6906	294	0.185437	0.753256	SNAP23,VAMP1,VAMP3_x000D_
hsa05226	Gastric cancer - Homo sapiens (human)	9	150	6906	294	0.188795	0.753256	BCL2,CTNNA1,CTNNA3,FGF1,FGF2,FGFR2,GAB1,TGFB2,TGFB3_x000D_
hsa00100	Steroid biosynthesis - Homo sapiens (human)	2	19	6906	294	0.192693	0.753256	LSS,SOAT1_x000D_
hsa00514	Other types of O-glycan biosynthesis - Homo sapiens (human)	2	19	6906	294	0.192693	0.753256	PLOD3,POMT2_x000D_
hsa00250	"Alanine, aspartate and glutamate metabolism - Homo sapiens (human)"	3	36	6906	294	0.196373	0.753933	ASPA,CPS1,GFPT2_x000D_
hsa05134	Legionellosis - Homo sapiens (human)	4	55	6906	294	0.205526	0.775229	CLK1,HSPA2,NFKBIA,TLR4_x000D_
hsa04630	Jak-STAT signaling pathway - Homo sapiens (human)	9	156	6906	294	0.219794	0.812507	BCL2,GFAP,IFNW1,IL15RA,IL5,IL6ST,JAK1,LIFR,STAT4_x000D_
hsa05215	Prostate cancer - Homo sapiens (human)	6	96	6906	294	0.224276	0.812507	BCL2,CREB5,FGFR1,FGFR2,GSTP1,NFKBIA_x000D_
hsa00620	Pyruvate metabolism - Homo sapiens (human)	3	39	6906	294	0.230038	0.812507	ALDH2,ALDH3A2,PC_x000D_
hsa05150	Staphylococcus aureus infection - Homo sapiens (human)	3	40	6906	294	0.241493	0.812507	C5,CFH,CFI_x000D_
hsa04514	Cell adhesion molecules (CAMs) - Homo sapiens (human)	7	119	6906	294	0.243185	0.812507	CD22,ITGB8,JAM3,NEO1,NFASC,SDC4,VCAN_x000D_
hsa04722	Neurotrophin signaling pathway - Homo sapiens (human)	7	119	6906	294	0.243185	0.812507	BCL2,CAMK2G,GAB1,NFKBIA,NTRK2,RPS6KA5,SORT1_x000D_
hsa04658	Th1 and Th2 cell differentiation - Homo sapiens (human)	5	79	6906	294	0.245642	0.812507	IL5,JAK1,NFATC3,NFKBIA,STAT4_x000D_
hsa05220	Chronic myeloid leukemia - Homo sapiens (human)	5	79	6906	294	0.245642	0.812507	GAB2,HDAC1,NFKBIA,TGFB2,TGFB3_x000D_
hsa00590	Arachidonic acid metabolism - Homo sapiens (human)	4	61	6906	294	0.260911	0.849937	CYP2J2,EPHX2,PLA2G16,PTGDS_x000D_
hsa04110	Cell cycle - Homo sapiens (human)	7	123	6906	294	0.269409	0.852998	HDAC1,MCM7,SMC1A,STAG1,STAG2,TGFB2,TGFB3_x000D_
hsa04964	Proximal tubule bicarbonate reclamation - Homo sapiens (human)	2	24	6906	294	0.272336	0.852998	AQP1,CA2_x000D_
hsa04911	Insulin secretion - Homo sapiens (human)	5	84	6906	294	0.286613	0.852998	ADCYAP1R1,CAMK2G,CREB5,KCNN3,RIMS2_x000D_
hsa00071	Fatty acid degradation - Homo sapiens (human)	3	44	6906	294	0.28809	0.852998	ACADVL,ALDH2,ALDH3A2_x000D_
hsa00600	Sphingolipid metabolism - Homo sapiens (human)	3	44	6906	294	0.28809	0.852998	GALC,KDSR,PTGDS_x000D_
hsa00760	Nicotinate and nicotinamide metabolism - Homo sapiens (human)	2	25	6906	294	0.288356	0.852998	NT5C2,QPRT_x000D_
hsa05230	Central carbon metabolism in cancer - Homo sapiens (human)	4	64	6906	294	0.289623	0.852998	FGFR1,FGFR2,FGFR3,PGAM2_x000D_
hsa04962	Vasopressin-regulated water reabsorption - Homo sapiens (human)	3	45	6906	294	0.299866	0.854235	AQP4,CREB5,DYNC1LI2_x000D_
hsa00010	Glycolysis / Gluconeogenesis - Homo sapiens (human)	4	66	6906	294	0.309003	0.854235	ALDH2,ALDH3A2,ALDOC,PGAM2_x000D_
hsa04340	Hedgehog signaling pathway - Homo sapiens (human)	3	46	6906	294	0.311667	0.854235	BCL2,LRP2,PTCH1_x000D_
hsa05120	Epithelial cell signaling in Helicobacter pylori infection - Homo sapiens (human)	4	67	6906	294	0.318743	0.854235	ADAM17,JAM3,NFKBIA,TJP1_x000D_
hsa03015	mRNA surveillance pathway - Homo sapiens (human)	5	89	6906	294	0.328732	0.854235	CASC3,CPSF1,SMG6,SRRM1,SYMPK_x000D_
hsa05144	Malaria - Homo sapiens (human)	3	48	6906	294	0.335296	0.854235	TGFB2,TGFB3,TLR4_x000D_
hsa00591	Linoleic acid metabolism - Homo sapiens (human)	2	28	6906	294	0.336073	0.854235	CYP2J2,PLA2G16_x000D_
hsa05165	Human papillomavirus infection - Homo sapiens (human)	15	309	6906	294	0.336631	0.854235	COL4A5,CREB5,HDAC1,HEY2,ITGB4,ITGB8,JAK1,LAMA2,MX1,PTK2,PXN,SPP1,TNXB,UBR4,VWF_x000D_
hsa05031	Amphetamine addiction - Homo sapiens (human)	4	69	6906	294	0.33829	0.854235	CAMK2G,CREB5,HDAC1,MAOB_x000D_
hsa00280	"Valine, leucine and isoleucine degradation - Homo sapiens (human)"	3	49	6906	294	0.347102	0.854235	ALDH2,ALDH3A2,ALDH6A1_x000D_
hsa00520	Amino sugar and nucleotide sugar metabolism - Homo sapiens (human)	3	49	6906	294	0.347102	0.854235	CYB5R2,CYB5R3,GFPT2_x000D_
hsa04330	Notch signaling pathway - Homo sapiens (human)	3	49	6906	294	0.347102	0.854235	ADAM17,HDAC1,KAT2B_x000D_
hsa04976	Bile secretion - Homo sapiens (human)	4	70	6906	294	0.348082	0.854235	AQP1,AQP4,CA2,EPHX1_x000D_
hsa04141	Protein processing in endoplasmic reticulum - Homo sapiens (human)	8	157	6906	294	0.352593	0.854235	BCL2,CAPN2,CRYAB,HSPA2,LMAN1,NFE2L2,UBE4B,WFS1_x000D_
hsa04662	B cell receptor signaling pathway - Homo sapiens (human)	4	71	6906	294	0.35788	0.854235	CD22,NFATC3,NFKBIA,RASGRP3_x000D_
hsa05222	Small cell lung cancer - Homo sapiens (human)	5	93	6906	294	0.362863	0.854235	BCL2,COL4A5,LAMA2,NFKBIA,PTK2_x000D_
hsa04371	Apelin signaling pathway - Homo sapiens (human)	7	137	6906	294	0.365817	0.854235	APLNR,LIPE,MYLK,PPARGC1A,RPS6,RYR1,SPP1_x000D_
hsa05206	MicroRNAs in cancer - Homo sapiens (human)	12	248	6906	294	0.365838	0.854235	BCL2,CD44,DDIT4,DICER1,EZR,FGFR3,HDAC1,RDX,RPS6KA5,TGFB2,TNXB,VIM_x000D_
hsa04014	Ras signaling pathway - Homo sapiens (human)	11	226	6906	294	0.367722	0.854235	FGF1,FGF2,FGFR1,FGFR2,FGFR3,FOXO4,GAB1,GAB2,NTRK2,PLA2G16,RASGRP3_x000D_
hsa04910	Insulin signaling pathway - Homo sapiens (human)	7	138	6906	294	0.37286	0.854235	LIPE,PHKA2,PPARGC1A,RHOQ,RPS6,SORBS1,SREBF1_x000D_
hsa04072	Phospholipase D signaling pathway - Homo sapiens (human)	7	139	6906	294	0.37991	0.854235	DGKG,DNM2,GAB1,GAB2,LPAR1,PTK2B,RAPGEF3_x000D_
hsa04713	Circadian entrainment - Homo sapiens (human)	5	95	6906	294	0.379978	0.854235	ADCYAP1R1,CAMK2G,JAM3,RPS6KA5,RYR1_x000D_
hsa00230	Purine metabolism - Homo sapiens (human)	8	162	6906	294	0.385251	0.854235	AK2,AMPD3,ENTPD2,GMPR,NT5C2,PAICS,PDE8A,POLA1_x000D_
hsa05152	Tuberculosis - Homo sapiens (human)	8	163	6906	294	0.391806	0.854235	BCL2,CAMK2G,JAK1,LAMP1,LAMP2,TGFB2,TGFB3,TLR4_x000D_
hsa03018	RNA degradation - Homo sapiens (human)	4	75	6906	294	0.396991	0.854235	BTG1,EXOSC10,PAN2,TOB1_x000D_
hsa04971	Gastric acid secretion - Homo sapiens (human)	4	76	6906	294	0.40672	0.854235	CA2,CAMK2G,EZR,MYLK_x000D_
hsa05212	Pancreatic cancer - Homo sapiens (human)	4	76	6906	294	0.40672	0.854235	ARHGEF6,JAK1,TGFB2,TGFB3_x000D_
hsa00640	Propanoate metabolism - Homo sapiens (human)	2	33	6906	294	0.413176	0.854235	ACSS3,ALDH6A1_x000D_
hsa00860	Porphyrin and chlorophyll metabolism - Homo sapiens (human)	2	33	6906	294	0.413176	0.854235	ALAD,CP_x000D_
hsa04672	Intestinal immune network for IgA production - Homo sapiens (human)	2	33	6906	294	0.413176	0.854235	IL15RA,IL5_x000D_
hsa04922	Glucagon signaling pathway - Homo sapiens (human)	5	99	6906	294	0.414142	0.854235	CAMK2G,CREB5,PGAM2,PHKA2,PPARGC1A_x000D_
hsa05130	Pathogenic Escherichia coli infection - Homo sapiens (human)	3	55	6906	294	0.417185	0.854235	ADAM17,EZR,TLR4_x000D_
hsa05225	Hepatocellular carcinoma - Homo sapiens (human)	8	168	6906	294	0.424602	0.860916	GAB1,GSTP1,NFE2L2,PHF10,SMARCC2,SMARCD2,TGFB2,TGFB3_x000D_
hsa05142	Chagas disease (American trypanosomiasis) - Homo sapiens (human)	5	101	6906	294	0.43113	0.860916	GNA14,NFKBIA,TGFB2,TGFB3,TLR4_x000D_
hsa05203	Viral carcinogenesis - Homo sapiens (human)	9	192	6906	294	0.43246	0.860916	CREB5,GSN,HDAC1,IL6ST,JAK1,KAT2B,NFKBIA,PXN,UBR4_x000D_
hsa03030	DNA replication - Homo sapiens (human)	2	37	6906	294	0.471559	0.921684	MCM7,POLA1_x000D_
hsa04960	Aldosterone-regulated sodium reabsorption - Homo sapiens (human)	2	37	6906	294	0.471559	0.921684	NR3C2,SGK1_x000D_
hsa05162	Measles - Homo sapiens (human)	6	131	6906	294	0.487234	0.934091	HSPA2,JAK1,MSN,MX1,NFKBIA,TLR4_x000D_
hsa00564	Glycerophospholipid metabolism - Homo sapiens (human)	4	85	6906	294	0.49235	0.934091	CHKA,DGKG,LPIN1,PLA2G16_x000D_
hsa04015	Rap1 signaling pathway - Homo sapiens (human)	9	202	6906	294	0.493466	0.934091	FGF1,FGF2,FGFR1,FGFR2,FGFR3,LPAR1,RAPGEF3,RAPGEF6,RASGRP3_x000D_
hsa04213	Longevity regulating pathway - multiple species - Homo sapiens (human)	3	62	6906	294	0.495571	0.934091	CRYAB,HDAC1,HSPA2_x000D_
hsa00980	Metabolism of xenobiotics by cytochrome P450 - Homo sapiens (human)	3	63	6906	294	0.50635	0.934091	EPHX1,GSTP1,HSD11B1_x000D_
hsa05131	Shigellosis - Homo sapiens (human)	3	63	6906	294	0.50635	0.934091	CD44,DOCK1,NFKBIA_x000D_
hsa04216	Ferroptosis - Homo sapiens (human)	2	40	6906	294	0.512998	0.934091	CP,SLC7A11_x000D_
hsa04020	Calcium signaling pathway - Homo sapiens (human)	8	182	6906	294	0.515074	0.934091	CAMK2G,GNA14,ITPKB,MYLK,P2RX7,PHKA2,PTK2B,RYR1_x000D_
hsa04924	Renin secretion - Homo sapiens (human)	3	64	6906	294	0.517008	0.934091	ADCYAP1R1,AQP1,CLCA4_x000D_
hsa05219	Bladder cancer - Homo sapiens (human)	2	41	6906	294	0.526329	0.943006	FGFR3,RPS6KA5_x000D_
hsa04664	Fc epsilon RI signaling pathway - Homo sapiens (human)	3	66	6906	294	0.53795	0.945265	CD22,GAB2,IL5_x000D_
hsa05418	Fluid shear stress and atherosclerosis - Homo sapiens (human)	6	138	6906	294	0.538554	0.945265	BCL2,BMPR1B,GSTP1,NFE2L2,PTK2,SDC4_x000D_
hsa05166	HTLV-I infection - Homo sapiens (human)	10	235	6906	294	0.547487	0.945265	CRTC3,IL15RA,JAK1,KAT2B,NFATC3,NFKBIA,TGFB2,TGFB3,TNXB,TRRAP_x000D_
hsa05211	Renal cell carcinoma - Homo sapiens (human)	3	67	6906	294	0.548225	0.945265	GAB1,TGFB2,TGFB3_x000D_
hsa04621	NOD-like receptor signaling pathway - Homo sapiens (human)	7	164	6906	294	0.552491	0.945265	BCL2,JAK1,NFKBIA,P2RX7,TLR4,TRIP6,TXNIP_x000D_
hsa04622	RIG-I-like receptor signaling pathway - Homo sapiens (human)	3	68	6906	294	0.558366	0.945265	IFNW1,NFKBIA,TBKBP1_x000D_
hsa05204	Chemical carcinogenesis - Homo sapiens (human)	3	68	6906	294	0.558366	0.945265	EPHX1,GSTP1,HSD11B1_x000D_
hsa04659	Th17 cell differentiation - Homo sapiens (human)	4	94	6906	294	0.572445	0.947512	IL6ST,JAK1,NFATC3,NFKBIA_x000D_
hsa04714	Thermogenesis - Homo sapiens (human)	8	192	6906	294	0.576739	0.947512	CREB5,FGFR1,LIPE,PPARGC1A,PRDM16,RPS6,SMARCC2,SMARCD2_x000D_
hsa05323	Rheumatoid arthritis - Homo sapiens (human)	3	70	6906	294	0.578233	0.947512	TGFB2,TGFB3,TLR4_x000D_
hsa04261	Adrenergic signaling in cardiomyocytes - Homo sapiens (human)	6	145	6906	294	0.587571	0.947512	BCL2,CAMK2G,CREB5,RAPGEF3,RPS6KA5,TNNT2_x000D_
hsa03420	Nucleotide excision repair - Homo sapiens (human)	2	46	6906	294	0.589214	0.947512	ERCC5,XPC_x000D_
hsa04066	HIF-1 signaling pathway - Homo sapiens (human)	4	97	6906	294	0.597535	0.947512	BCL2,CAMK2G,RPS6,TLR4_x000D_
hsa00240	Pyrimidine metabolism - Homo sapiens (human)	4	98	6906	294	0.605702	0.947512	NT5C2,POLA1,TYMS,UPP1_x000D_
hsa04933	AGE-RAGE signaling pathway in diabetic complications - Homo sapiens (human)	4	98	6906	294	0.605702	0.947512	BCL2,COL4A5,TGFB2,TGFB3_x000D_
hsa05133	Pertussis - Homo sapiens (human)	3	73	6906	294	0.606963	0.947512	C5,SERPING1,TLR4_x000D_
hsa05218	Melanoma - Homo sapiens (human)	3	73	6906	294	0.606963	0.947512	FGF1,FGF2,FGFR1_x000D_
hsa04024	cAMP signaling pathway - Homo sapiens (human)	8	198	6906	294	0.611972	0.947512	ADCYAP1R1,CAMK2G,CREB5,LIPE,NFKBIA,PTCH1,RAPGEF3,SOX9_x000D_
hsa05110	Vibrio cholerae infection - Homo sapiens (human)	2	48	6906	294	0.612578	0.947512	TJP1,TJP2_x000D_
hsa00140	Steroid hormone biosynthesis - Homo sapiens (human)	2	50	6906	294	0.634915	0.968133	HSD11B1,PGAM2_x000D_
hsa05030	Cocaine addiction - Homo sapiens (human)	2	50	6906	294	0.634915	0.968133	CREB5,MAOB_x000D_
hsa04145	Phagosome - Homo sapiens (human)	5	128	6906	294	0.641618	0.971464	DYNC1LI2,LAMP1,LAMP2,TLR4,VAMP3_x000D_
hsa05202	Transcriptional misregulation in cancer - Homo sapiens (human)	7	181	6906	294	0.657167	0.979096	AFF1,BAIAP3,H3F3B,HDAC1,NUPR1,PTK2,ZBTB16_x000D_
hsa04068	FoxO signaling pathway - Homo sapiens (human)	5	131	6906	294	0.661861	0.979096	FOXO4,SGK1,SGK3,TGFB2,TGFB3_x000D_
hsa05169	Epstein-Barr virus infection - Homo sapiens (human)	7	182	6906	294	0.662851	0.979096	BCL2,CD44,HDAC1,HSPA2,JAK1,NFKBIA,VIM_x000D_
hsa04217	Necroptosis - Homo sapiens (human)	6	157	6906	294	0.664875	0.979096	BCL2,CAMK2G,CAPN2,JAK1,STAT4,TLR4_x000D_
hsa04923	Regulation of lipolysis in adipocytes - Homo sapiens (human)	2	54	6906	294	0.676552	0.98173	LIPE,PLA2G16_x000D_
hsa04146	Peroxisome - Homo sapiens (human)	3	82	6906	294	0.685115	0.98173	EPHX2,HSD17B4,PEX1_x000D_
hsa04640	Hematopoietic cell lineage - Homo sapiens (human)	3	82	6906	294	0.685115	0.98173	CD22,CD44,IL5_x000D_
hsa04915	Estrogen signaling pathway - Homo sapiens (human)	5	136	6906	294	0.693927	0.98173	BCL2,CREB5,FKBP5,HSPA2,OPRM1_x000D_
hsa04726	Serotonergic synapse - Homo sapiens (human)	4	111	6906	294	0.702317	0.98173	CYP2J2,GABRB1,MAOB,RAPGEF3_x000D_
hsa04370	VEGF signaling pathway - Homo sapiens (human)	2	58	6906	294	0.714252	0.98173	PTK2,PXN_x000D_
hsa04012	ErbB signaling pathway - Homo sapiens (human)	3	86	6906	294	0.715924	0.98173	CAMK2G,GAB1,PTK2_x000D_
hsa00982	Drug metabolism - cytochrome P450 - Homo sapiens (human)	2	59	6906	294	0.723083	0.98173	GSTP1,MAOB_x000D_
hsa05213	Endometrial cancer - Homo sapiens (human)	2	59	6906	294	0.723083	0.98173	CTNNA1,CTNNA3_x000D_
hsa04540	Gap junction - Homo sapiens (human)	3	87	6906	294	0.723253	0.98173	GJA1,LPAR1,TJP1_x000D_
hsa04666	Fc gamma R-mediated phagocytosis - Homo sapiens (human)	3	87	6906	294	0.723253	0.98173	DNM2,GAB2,GSN_x000D_
hsa05210	Colorectal cancer - Homo sapiens (human)	3	87	6906	294	0.723253	0.98173	BCL2,TGFB2,TGFB3_x000D_
hsa04064	NF-kappa B signaling pathway - Homo sapiens (human)	3	90	6906	294	0.744358	0.98173	BCL2,NFKBIA,TLR4_x000D_
hsa05032	Morphine addiction - Homo sapiens (human)	3	90	6906	294	0.744358	0.98173	GABRB1,OPRM1,PDE8A_x000D_
hsa04310	Wnt signaling pathway - Homo sapiens (human)	5	146	6906	294	0.751649	0.98173	CAMK2G,DAAM2,GPC4,NFATC3,TBL1X_x000D_
hsa04152	AMPK signaling pathway - Homo sapiens (human)	4	119	6906	294	0.752683	0.98173	CREB5,LIPE,PPARGC1A,SREBF1_x000D_
hsa04927	Cortisol synthesis and secretion - Homo sapiens (human)	2	64	6906	294	0.76385	0.98173	CREB5,PDE8A_x000D_
hsa05034	Alcoholism - Homo sapiens (human)	6	176	6906	294	0.767194	0.98173	CREB5,H3F3B,HAT1,HDAC1,MAOB,NTRK2_x000D_
hsa04140	Autophagy - animal - Homo sapiens (human)	4	122	6906	294	0.769802	0.98173	BCL2,DDIT4,LAMP1,LAMP2_x000D_
hsa04218	Cellular senescence - Homo sapiens (human)	5	153	6906	294	0.786996	0.98173	CAPN2,HIPK2,NFATC3,TGFB2,TGFB3_x000D_
hsa04925	Aldosterone synthesis and secretion - Homo sapiens (human)	3	97	6906	294	0.788623	0.98173	CAMK2G,CREB5,LIPE_x000D_
hsa04720	Long-term potentiation - Homo sapiens (human)	2	68	6906	294	0.792625	0.98173	CAMK2G,RAPGEF3_x000D_
hsa04380	Osteoclast differentiation - Homo sapiens (human)	4	127	6906	294	0.796261	0.98173	GAB2,JAK1,NFKBIA,TGFB2_x000D_
hsa00983	Drug metabolism - other enzymes - Homo sapiens (human)	2	69	6906	294	0.799319	0.98173	GSTP1,UPP1_x000D_
hsa04920	Adipocytokine signaling pathway - Homo sapiens (human)	2	69	6906	294	0.799319	0.98173	NFKBIA,PPARGC1A_x000D_
hsa05164	Influenza A - Homo sapiens (human)	5	157	6906	294	0.805379	0.98173	HSPA2,JAK1,MX1,NFKBIA,TLR4_x000D_
hsa04620	Toll-like receptor signaling pathway - Homo sapiens (human)	3	100	6906	294	0.805559	0.98173	NFKBIA,SPP1,TLR4_x000D_
hsa03008	Ribosome biogenesis in eukaryotes - Homo sapiens (human)	2	72	6906	294	0.818268	0.98173	RBM28,RCL1_x000D_
hsa04728	Dopaminergic synapse - Homo sapiens (human)	4	132	6906	294	0.820225	0.98173	CAMK2G,CREB5,KIF5B,MAOB_x000D_
hsa04660	T cell receptor signaling pathway - Homo sapiens (human)	3	103	6906	294	0.821343	0.98173	IL5,NFATC3,NFKBIA_x000D_
hsa01524	Platinum drug resistance - Homo sapiens (human)	2	73	6906	294	0.824221	0.98173	BCL2,GSTP1_x000D_
hsa04210	Apoptosis - Homo sapiens (human)	4	134	6906	294	0.829142	0.98173	BCL2,CAPN2,CTSH,NFKBIA_x000D_
hsa04918	Thyroid hormone synthesis - Homo sapiens (human)	2	75	6906	294	0.835604	0.98173	CREB5,LRP2_x000D_
hsa04668	TNF signaling pathway - Homo sapiens (human)	3	108	6906	294	0.845229	0.98173	CREB5,NFKBIA,RPS6KA5_x000D_
hsa04144	Endocytosis - Homo sapiens (human)	7	226	6906	294	0.854149	0.98173	DNM2,FGFR2,FGFR3,HSPA2,KIF5B,SPG21,ZFYVE16_x000D_
hsa04060	Cytokine-cytokine receptor interaction - Homo sapiens (human)	8	254	6906	294	0.854871	0.98173	BMPR1B,IFNW1,IL15RA,IL5,IL6ST,LIFR,TGFB2,TGFB3_x000D_
hsa05322	Systemic lupus erythematosus - Homo sapiens (human)	3	112	6906	294	0.862301	0.98173	C5,H3F3B,TROVE2_x000D_
hsa04725	Cholinergic synapse - Homo sapiens (human)	3	113	6906	294	0.866303	0.98173	BCL2,CAMK2G,CREB5_x000D_
hsa04150	mTOR signaling pathway - Homo sapiens (human)	4	147	6906	294	0.878544	0.98173	DDIT4,LPIN1,RPS6,SGK1_x000D_
hsa04919	Thyroid hormone signaling pathway - Homo sapiens (human)	3	117	6906	294	0.881307	0.98173	HDAC1,KAT2B,MED12_x000D_
hsa04921	Oxytocin signaling pathway - Homo sapiens (human)	4	148	6906	294	0.881777	0.98173	CAMK2G,MYLK,NFATC3,RYR1_x000D_
hsa05224	Breast cancer - Homo sapiens (human)	4	148	6906	294	0.881777	0.98173	FGF1,FGF2,FGFR1,HEY2_x000D_
hsa05167	Kaposi's sarcoma-associated herpesvirus infection - Homo sapiens (human)	5	178	6906	294	0.882128	0.98173	FGF2,IL6ST,JAK1,NFATC3,NFKBIA_x000D_
hsa04611	Platelet activation - Homo sapiens (human)	3	119	6906	294	0.888234	0.98173	MYLK,SNAP23,VWF_x000D_
hsa04211	Longevity regulating pathway - Homo sapiens (human)	2	87	6906	294	0.890955	0.98173	CREB5,PPARGC1A_x000D_
hsa04974	Protein digestion and absorption - Homo sapiens (human)	2	90	6906	294	0.901801	0.98173	COL21A1,COL4A5_x000D_
hsa04657	IL-17 signaling pathway - Homo sapiens (human)	2	91	6906	294	0.905187	0.98173	IL5,NFKBIA_x000D_
hsa04912	GnRH signaling pathway - Homo sapiens (human)	2	91	6906	294	0.905187	0.98173	CAMK2G,PTK2B_x000D_
hsa05231	Choline metabolism in cancer - Homo sapiens (human)	2	94	6906	294	0.914704	0.98173	CHKA,DGKG_x000D_
hsa01522	Endocrine resistance - Homo sapiens (human)	2	95	6906	294	0.917673	0.98173	BCL2,PTK2_x000D_
hsa03040	Spliceosome - Homo sapiens (human)	3	129	6906	294	0.917734	0.98173	HSPA2,SNRNP70,SYF2_x000D_
hsa04926	Relaxin signaling pathway - Homo sapiens (human)	3	130	6906	294	0.920257	0.98173	COL4A5,CREB5,NFKBIA_x000D_
hsa04750	Inflammatory mediator regulation of TRP channels - Homo sapiens (human)	2	96	6906	294	0.920544	0.98173	CAMK2G,CYP2J2_x000D_
hsa04972	Pancreatic secretion - Homo sapiens (human)	2	97	6906	294	0.923322	0.98173	CA2,CLCA4_x000D_
hsa03010	Ribosome - Homo sapiens (human)	3	134	6906	294	0.929659	0.98173	RPL5,RPS27L,RPS6_x000D_
hsa05016	Huntington's disease - Homo sapiens (human)	4	175	6906	294	0.944866	0.98173	CREB5,DNALI1,HDAC1,PPARGC1A_x000D_
hsa04932	Non-alcoholic fatty liver disease (NAFLD) - Homo sapiens (human)	3	143	6906	294	0.947212	0.98173	MLXIP,MLXIPL,SREBF1_x000D_
hsa04062	Chemokine signaling pathway - Homo sapiens (human)	4	179	6906	294	0.951009	0.98173	NFKBIA,PTK2,PTK2B,PXN_x000D_
hsa04080	Neuroactive ligand-receptor interaction - Homo sapiens (human)	7	275	6906	294	0.952947	0.98173	ADCYAP1R1,APLNR,GABRB1,LPAR1,NTSR2,OPRM1,P2RX7_x000D_
hsa04114	Oocyte meiosis - Homo sapiens (human)	2	115	6906	294	0.960071	0.98173	CAMK2G,SMC1A_x000D_
hsa05010	Alzheimer's disease - Homo sapiens (human)	3	152	6906	294	0.960628	0.98173	ADAM17,CAPN2,LPL_x000D_
hsa04071	Sphingolipid signaling pathway - Homo sapiens (human)	2	118	6906	294	0.964257	0.98173	BCL2,GAB2_x000D_
hsa04934	Cushing's syndrome - Homo sapiens (human)	3	155	6906	294	0.96434	0.98173	CAMK2G,CREB5,PDE8A_x000D_
hsa03013	RNA transport - Homo sapiens (human)	3	157	6906	294	0.966629	0.98173	CASC3,NUP188,SRRM1_x000D_
hsa04022	cGMP-PKG signaling pathway - Homo sapiens (human)	3	160	6906	294	0.969805	0.98173	CREB5,MYLK,NFATC3_x000D_
hsa05168	Herpes simplex infection - Homo sapiens (human)	3	160	6906	294	0.969805	0.98173	C5,JAK1,NFKBIA_x000D_
hsa05160	Hepatitis C - Homo sapiens (human)	2	128	6906	294	0.97538	0.98173	JAK1,NFKBIA_x000D_
hsa04120	Ubiquitin mediated proteolysis - Homo sapiens (human)	2	130	6906	294	0.977164	0.98173	HUWE1,UBE4B_x000D_
hsa04740	Olfactory transduction - Homo sapiens (human)	2	402	6906	294	1	1	AMPD3,CAMK2G_x000D_
