# Supplementary material for: Meta-analysis of human prefrontal cortex reveals activation of GFAP and decline of synaptic transmission in the aging brain
Source: Acta Neuropathol Commun. 2020 Mar 5;8:26. doi: 10.1186/s40478-020-00907-8 (PMC7059712; doi:10.1186/s40478-020-00907-8)
Supplement: Supplementary file 8 — Additional file 8: Supplementary Table 7. Trancription factors in the GFAP 2 k base upstream region found with a p-Match search of the public Transfac database filtering with core-d-score < 0.9 and matrix-d-score < 0.9 [file 40478_2020_907_MOESM8_ESM.xlsx]

## Sheet: Tabelle2
matrix identifier	position (strand)	core d-score	matrix d-score	sequence (always the (+)-strand is shown)	factor name	site acc
V$YY1_02	6 (-)	1	0.914	cctgggcaacATGGCaagac	YY1	R06115
V$CREL_01	9 (-)	0.929	0.932	GGGCAacatg	c-Rel	R05886
V$NFKAPPAB50_01	18 (-)	0.981	0.978	ggcaaGACCC	NF-kappaB (p50)	R05852
V$NFKAPPAB65_01	18 (-)	0.973	0.945	GGCAAgaccc	NF-kappaB (p65)	R05871
V$NFKAPPAB_01	18 (-)	0.948	0.94	ggcaaGACCC	NF-kappaB	R05915
V$CREL_01	19 (-)	0.971	0.946	GCAAGaccct	c-Rel	R05876
V$EVI1_05	25 (+)	0.96	0.969	ccctATCTCta	Evi-1	R06227
V$EVI1_05	28 (-)	0.988	0.97	taTCTCTacaa	Evi-1	R06227
V$IRF1_01	39 (+)	0.934	0.941	AAAAAgttaaaaa	IRF-1	R06072
V$HLF_01	44 (+)	0.97	0.918	GTTAAaaaat	HLF	R07807
V$CREB_02	48 (-)	0.988	0.972	aaaAATCAgcca	CREB	R06719
V$CREL_01	49 (+)	0.95	0.941	aaaatCAGCC	c-Rel	R05886
V$XBP1_01	52 (-)	1	0.966	atcagcCACGTgtggtg	XBP-1	R07734
V$XBP1_01	53 (+)	1	0.96	tcagccACGTGtggtga	XBP-1	R07739
V$AREB6_03	55 (+)	1	0.931	agcCACGTgtgg	AREB6	R09420
V$AREB6_03	55 (-)	1	0.971	agccACGTGtgg	AREB6	R09420
V$EVI1_05	58 (-)	0.968	0.927	caCGTGTggtg	Evi-1	R06227
V$CREL_01	68 (+)	0.984	0.961	gacacACACC	c-Rel	R05886
V$E47_01	69 (-)	0.934	0.949	acacacACCTGtagt	E47	R05113
V$AREB6_01	70 (+)	1	0.976	cacacACCTGtag	AREB6	R09397
V$AREB6_03	71 (+)	1	0.987	acaCACCTgtag	AREB6	R09424
V$EVI1_05	74 (-)	0.968	0.983	caCCTGTagtc	Evi-1	R06227
V$EVI1_05	77 (+)	0.963	0.958	ctgtAGTCCca	Evi-1	R06227
V$CREL_01	78 (-)	1	0.978	TGTAGtccca	c-Rel	R05884
V$EVI1_05	83 (+)	0.988	0.924	tcccAGCTAtt	Evi-1	R06227
V$NFE2_01	99 (+)	1	0.938	gGCTGAggtga	NF-E2	R05661
V$CREL_01	99 (-)	0.95	0.937	GGCTGaggtg	c-Rel	R05886
V$CREL_01	105 (-)	0.957	0.94	GGTGAgggga	c-Rel	R05886
V$HLF_01	106 (+)	0.965	0.929	GTGAGgggat	HLF	R07822
V$CREL_01	123 (-)	0.95	0.947	GGCTGggagg	c-Rel	R05886
V$ZID_01	128 (-)	0.995	0.969	ggaggttGAGGCt	ZID	R06309
V$CREL_01	137 (-)	0.95	0.94	GGCTGcagtg	c-Rel	R05886
V$EVI1_05	139 (+)	0.975	0.912	ctgcAGTGAgt	Evi-1	R06227
V$CREB_02	141 (+)	1	0.902	gcagTGAGTcgt	CREB	R06719
V$EVI1_05	143 (-)	0.968	0.902	agTGAGTcgtg	Evi-1	R06227
V$HLF_01	154 (+)	1	0.963	GTTGCgccac	HLF	R07820
V$EVI1_05	158 (-)	0.963	0.909	cgCCACTgcac	Evi-1	R06227
V$CREL_01	166 (+)	0.95	0.94	cactcCAGCC	c-Rel	R05886
V$CREL_01	177 (-)	0.929	0.917	GGGCAacagt	c-Rel	R05886
V$ARP1_01	186 (+)	1	0.901	tgagaCCCTGtctcaa	ARP-1	R07377
V$EVI1_02	198 (+)	1	0.952	tcaaAAGACaa	Evi-1	R06181
V$IRF1_01	199 (+)	0.978	0.933	CAAAAgacaaaaa	IRF-1	R06072
V$IRF1_01	206 (+)	1	0.93	CAAAAaaaaaaaa	IRF-1	R06071
V$IRF1_01	207 (+)	0.956	0.911	AAAAAaaaaaaaa	IRF-1	R06071
V$IRF1_01	208 (+)	0.956	0.911	AAAAAaaaaaaaa	IRF-1	R06071
V$IRF1_01	209 (+)	0.956	0.911	AAAAAaaaaaaaa	IRF-1	R06071
V$IRF1_01	210 (+)	0.956	0.911	AAAAAaaaaaaaa	IRF-1	R06071
V$IRF1_01	211 (+)	0.956	0.911	AAAAAaaaaaaaa	IRF-1	R06071
V$IRF1_01	212 (+)	0.956	0.911	AAAAAaaaaaaaa	IRF-1	R06071
V$IRF1_01	213 (+)	0.956	0.911	AAAAAaaaaaaaa	IRF-1	R06071
V$IRF1_01	214 (+)	0.956	0.911	AAAAAaaaaaaaa	IRF-1	R06071
V$IRF1_01	215 (+)	0.956	0.911	AAAAAaaaaaaaa	IRF-1	R06071
V$IRF1_01	216 (+)	0.956	0.911	AAAAAaaaaaaaa	IRF-1	R06071
V$IRF1_01	217 (+)	0.956	0.911	AAAAAaaaaaaaa	IRF-1	R06071
V$IRF1_01	218 (+)	0.956	0.911	AAAAAaaaaaaag	IRF-1	R06071
V$IRF1_01	219 (+)	0.956	0.924	AAAAAaaaaaaga	IRF-1	R06071
V$EVI1_05	231 (-)	0.972	0.904	aaCATATcctg	Evi-1	R06227
V$CREL_01	241 (-)	0.984	0.953	GGTGTggagt	c-Rel	R05886
V$HLF_01	259 (-)	0.965	0.936	ctgctCTGAC	HLF	R07822
V$ZID_01	271 (+)	1	0.911	aGGCTCgggggcc	ZID	R06300
V$CREL_01	272 (-)	0.95	0.938	GGCTCggggg	c-Rel	R05886
V$CREL_01	274 (+)	0.934	0.937	ctcggGGGCC	c-Rel	R05886
V$CREL_01	277 (-)	0.934	0.932	GGGGGcctga	c-Rel	R05886
V$AP4_01	278 (-)	0.915	0.902	ggggcctgAGCTGgctct	AP-4	R05147
V$CREL_01	278 (-)	0.934	0.947	GGGGCctgag	c-Rel	R05886
V$CREL_01	279 (-)	0.934	0.927	GGGCCtgagc	c-Rel	R05886
V$CREB_02	280 (+)	0.988	0.916	ggccTGAGCtgg	CREB	R06719
V$ZID_01	289 (+)	1	0.924	tGGCTCtgtgagc	ZID	R06300
V$CREL_01	290 (-)	0.95	0.944	GGCTCtgtga	c-Rel	R05886
V$EVI1_05	291 (-)	0.98	0.918	gcTCTGTgagc	Evi-1	R06227
V$CREB_02	293 (+)	0.988	0.906	tctgTGAGCtgg	CREB	R06719
V$CREL_01	303 (-)	0.929	0.933	GGGGAggagg	c-Rel	R05886
V$CREL_01	312 (+)	0.95	0.938	gcagaCAGCC	c-Rel	R05886
V$CREL_01	334 (+)	0.984	0.969	caagcAGACC	c-Rel	R05886
V$AREB6_01	336 (+)	1	0.967	agcagACCTGgca	AREB6	R09395
V$EVI1_05	347 (+)	0.948	0.904	cagcATTGGgc	Evi-1	R06227
V$CREL_01	356 (+)	0.934	0.926	gctggCCGCC	c-Rel	R05886
V$NFKAPPAB_01	359 (-)	0.965	0.939	ggccgCCCCC	NF-kappaB	R05899
V$CREL_01	360 (+)	0.934	0.918	gccgcCCCCC	c-Rel	R05886
V$CREL_01	366 (+)	0.934	0.928	ccccaGGGCC	c-Rel	R05886
V$CREL_01	370 (+)	0.955	0.936	agggcCTCCT	c-Rel	R05884
V$CREL_01	380 (+)	0.929	0.944	cttcaTGCCC	c-Rel	R05886
V$NFE2_01	393 (+)	0.917	0.9	gAATGActcac	NF-E2	R05657
V$NFE2_01	395 (-)	0.98	0.974	atgacTCACCt	NF-E2	R05657
V$CREB_02	395 (-)	1	0.962	atgACTCAcctt	CREB	R06719
V$ZID_01	406 (+)	1	0.967	tGGCACagacaca	ZID	R06313
V$R_01	412 (+)	0.952	0.905	agacacaatgttcgGGGTGgg	R	R07957
V$EVI1_05	423 (-)	0.955	0.912	tcGGGGTgggc	Evi-1	R06227
V$CREL_01	430 (-)	0.929	0.926	GGGCAcagtg	c-Rel	R05886
V$NRF2_01	442 (-)	1	0.957	tgCTTCCcgc	NRF-2	R06677
V$CREL_01	443 (+)	0.934	0.929	gcttcCCGCC	c-Rel	R05886
V$CREL_01	450 (+)	0.955	0.932	gccgcACCCC	c-Rel	R05886
V$CREL_01	454 (+)	0.95	0.938	cacccCAGCC	c-Rel	R05886
V$CREL_01	455 (+)	0.955	0.926	accccAGCCC	c-Rel	R05886
V$CREL_01	456 (+)	0.934	0.928	ccccaGCCCC	c-Rel	R05886
V$EVI1_05	456 (+)	0.963	0.912	ccccAGCCCcc	Evi-1	R06227
V$RREB1_01	456 (+)	0.972	0.91	cCCCAGcccccctc	RREB-1	R07786
V$CREL_01	457 (+)	0.934	0.936	cccagCCCCC	c-Rel	R05886
V$CREL_01	458 (+)	0.934	0.936	ccagcCCCCC	c-Rel	R05886
V$NRF2_01	474 (-)	1	0.951	gcCTTCCgag	NRF-2	R06679
V$STAT_01	477 (+)	1	0.984	TTCCGagaa	STATx	R07553; R07554
V$STAT_01	477 (-)	1	1	ttccGAGAA	STATx	R07564
V$EVI1_05	486 (+)	0.96	0.914	gcccATTGAgc	Evi-1	R06227
V$ZID_01	486 (-)	0.98	0.912	gcccattGAGCAg	ZID	R06304
V$CREL_01	498 (+)	0.971	0.97	gggggCTTGC	c-Rel	R05876
V$CREL_01	498 (-)	0.934	0.936	GGGGGcttgc	c-Rel	R05886
V$NFKAPPAB_01	498 (+)	0.965	0.962	GGGGGcttgc	NF-kappaB	R05908
V$NFKAPPAB50_01	499 (+)	1	0.983	GGGGCttgca	NF-kappaB (p50)	R05841
V$CREL_01	499 (+)	0.924	0.94	ggggcTTGCA	c-Rel	R05884
V$NFKAPPAB_01	499 (+)	0.986	0.923	GGGGCttgca	NF-kappaB	R05912
V$CREL_01	501 (-)	0.971	0.945	GGCTTgcatt	c-Rel	R05886
V$CREL_01	506 (+)	0.963	0.947	gcattGCACC	c-Rel	R05886
V$CREL_01	507 (+)	0.95	0.948	cattgCACCC	c-Rel	R05886
V$CREL_01	508 (+)	0.955	0.945	attgcACCCC	c-Rel	R05886
V$CREL_01	512 (+)	0.95	0.938	cacccCAGCC	c-Rel	R05886
V$CREL_01	520 (+)	0.95	0.947	cctgaCAGCC	c-Rel	R05886
V$EVI1_05	531 (-)	0.988	0.906	ggCATCTtggg	Evi-1	R06227
V$HLF_01	542 (+)	0.91	0.902	ATAAAagcag	HLF	R07822
V$EVI1_05	549 (+)	0.968	0.914	cagcACAGCcc	Evi-1	R06227
V$CREL_01	550 (-)	0.955	0.96	AGCACagccc	c-Rel	R05884
V$NFKAPPAB_01	550 (-)	0.92	0.916	agcacAGCCC	NF-kappaB	R05912
V$R_01	550 (-)	0.993	0.923	agCACAGccccctaggggctg	R	R07956
V$CREL_01	551 (+)	0.934	0.927	gcacaGCCCC	c-Rel	R05886
V$CREL_01	552 (+)	0.934	0.936	cacagCCCCC	c-Rel	R05886
V$NFKAPPAB50_01	564 (-)	0.981	0.989	ggggcTGCCC	NF-kappaB (p50)	R05847
V$NFKAPPAB_01	564 (+)	1	1	GGGGCtgccc	NF-kappaB	R05913
V$NFKAPPAB_01	564 (-)	0.948	0.962	ggggcTGCCC	NF-kappaB	R05899
V$R_01	568 (+)	1	0.967	ctgcccttgctgtgTGGCGcc	R	R07965
V$R_01	586 (-)	0.993	0.929	gcCACCGgcggtggagaacaa	R	R07964
V$EVI1_05	591 (-)	0.955	0.908	cgGCGGTggag	Evi-1	R06227
V$CREL_01	592 (-)	0.934	0.938	GGCGGtggag	c-Rel	R05886
V$CREL_01	595 (-)	0.963	0.955	GGTGGagaac	c-Rel	R05886
V$ZID_01	606 (+)	1	0.948	aGGCTCtattcag	ZID	R06291
V$CREL_01	607 (-)	0.95	0.94	GGCTCtattc	c-Rel	R05886
V$EVI1_05	609 (+)	0.96	0.962	ctctATTCAgc	Evi-1	R06227
V$CREB_02	610 (-)	0.988	0.93	tctATTCAgcct	CREB	R06719
V$CREL_01	611 (+)	0.95	0.959	ctattCAGCC	c-Rel	R05886
V$CREL_01	618 (+)	0.929	0.917	gcctgTGCCC	c-Rel	R05886
V$CREL_01	634 (-)	0.929	0.933	GGGGAtcagg	c-Rel	R05886
V$NFKAPPAB50_01	642 (+)	1	0.983	GGGGAtgccc	NF-kappaB (p50)	R05844; R05846; R05851; R05855; R05857
V$NFKAPPAB50_01	642 (-)	0.981	0.929	ggggaTGCCC	NF-kappaB (p50)	R05847
V$NFKAPPAB_01	642 (+)	0.986	0.992	GGGGAtgccc	NF-kappaB	R05913
V$NFKAPPAB_01	642 (-)	0.934	0.962	ggggaTGCCC	NF-kappaB	R05913
V$CREL_01	665 (-)	0.95	0.947	GGGTGgcagg	c-Rel	R05886
V$CREL_01	666 (-)	0.963	0.948	GGTGGcaggg	c-Rel	R05886
V$CREL_01	673 (-)	0.934	0.933	GGGGGggaga	c-Rel	R05886
V$CREL_01	674 (-)	0.934	0.94	GGGGGgagag	c-Rel	R05886
V$CREL_01	675 (-)	0.934	0.935	GGGGGagagg	c-Rel	R05886
V$CREL_01	676 (-)	0.929	0.923	GGGGAgagga	c-Rel	R05886
V$CREL_01	687 (-)	0.95	0.938	GGCTGtctgc	c-Rel	R05886
V$NRF2_01	694 (-)	1	0.909	tgCTTCCcag	NRF-2	R06677
V$STAT_01	697 (+)	1	1	TTCCCagaa	STATx	R07558; R07566
V$STAT_01	697 (-)	0.948	0.969	ttccCAGAA	STATx	R07564
V$COUP_01	703 (-)	0.97	0.905	gaagtccaaGGACA	COUP-TF, HNF-4	R07452
V$EVI1_05	719 (-)	0.968	0.914	aaTGGGTgagg	Evi-1	R06227
V$CREL_01	722 (-)	0.95	0.937	GGGTGagggg	c-Rel	R05886
V$CREL_01	723 (-)	0.957	0.94	GGTGAgggga	c-Rel	R05886
V$CREL_01	728 (-)	0.929	0.933	GGGGActggg	c-Rel	R05886
V$EVI1_05	728 (-)	0.963	0.916	ggGGACTgggc	Evi-1	R06227
V$CREL_01	735 (-)	0.929	0.909	GGGCAgggtt	c-Rel	R05886
V$CREL_01	740 (-)	0.971	0.962	GGGTTctgac	c-Rel	R05886
V$NFKAPPAB_01	740 (+)	0.92	0.907	GGGTTctgac	NF-kappaB	R05908
V$CREL_01	742 (+)	0.95	0.947	gttctGACCC	c-Rel	R05886
V$OLF1_01	743 (-)	0.971	0.914	ttctgaccctgTGGGAccagag	Olf-1	R07829
V$RORA1_01	745 (-)	1	0.978	cTGACCctgtggg	RORalpha1	R07382
V$ARP1_01	746 (+)	0.958	0.959	tgaccCTGTGggacca	ARP-1	R07377
V$EVI1_05	748 (-)	0.968	0.907	acCCTGTggga	Evi-1	R06227
V$CREL_01	769 (-)	0.934	0.926	GGGCGtagat	c-Rel	R05886
V$CREL_01	770 (-)	0.955	0.949	GGCGTagatg	c-Rel	R05886
V$EVI1_05	771 (+)	0.988	0.974	gcgtAGATGga	Evi-1	R06227
V$EVI1_05	772 (-)	0.972	0.92	cgTAGATggac	Evi-1	R06227
V$AREB6_01	776 (+)	1	0.967	gatggACCTGaag	AREB6	R09395
V$OLF1_01	783 (-)	1	0.906	ctgaagtctccAGGGAcaacag	Olf-1	R07824
V$ZID_01	787 (+)	1	0.926	aGTCTCcagggac	ZID	R06310
V$EVI1_05	797 (+)	0.968	0.905	gacaACAGGgc	Evi-1	R06227
V$CREL_01	799 (+)	0.934	0.936	caacaGGGCC	c-Rel	R05886
V$CREL_01	800 (+)	0.934	0.921	aacagGGCCC	c-Rel	R05886
V$CREL_01	804 (-)	0.934	0.914	GGGCCcaggt	c-Rel	R05886
V$CREL_01	805 (-)	0.934	0.918	GGCCCaggtc	c-Rel	R05886
V$AREB6_01	806 (-)	1	0.95	gccCAGGTctcag	AREB6	R09391
V$CREL_01	811 (-)	0.984	0.953	GGTCTcaggc	c-Rel	R05886
V$ZID_01	817 (+)	1	0.948	aGGCTCctagttg	ZID	R06287
V$CREL_01	818 (-)	0.95	0.941	GGCTCctagt	c-Rel	R05886
V$EVI1_05	821 (+)	0.975	0.963	tcctAGTTGgg	Evi-1	R06227
V$CREL_01	829 (-)	0.934	0.929	GGGCCcagtg	c-Rel	R05886
V$CREL_01	830 (-)	0.934	0.935	GGCCCagtgg	c-Rel	R05886
V$EVI1_05	831 (+)	0.963	0.916	gcccAGTGGct	Evi-1	R06227
V$ZID_01	837 (+)	1	0.964	tGGCTCcagcgtt	ZID	R06286
V$HFH1_01	843 (+)	0.988	0.912	cagcGTTTCcaa	HFH-1	R06937
V$HLF_01	847 (-)	0.99	0.923	gtttcCAAAC	HLF	R07810
V$CREL_01	848 (+)	1	0.987	tttccAAACC	c-Rel	R05886
V$CREL_01	849 (+)	0.971	0.96	ttccaAACCC	c-Rel	R05886
V$CREL_01	859 (+)	0.929	0.92	atccaTCCCC	c-Rel	R05886
V$E2_01	861 (+)	0.986	0.956	ccatccccagAGGTTc	E2	R06670
V$EVI1_05	865 (+)	0.975	0.925	ccccAGAGGtt	Evi-1	R06227
V$ELK1_01	871 (-)	1	0.904	aggttCTTCCcatctc	Elk-1	R05154
V$NFKAPPAB65_01	871 (+)	0.98	0.934	aggttCTTCC	NF-kappaB (p65)	R05860
V$CREL_01	871 (+)	0.979	0.956	aggttCTTCC	c-Rel	R05890
V$NFKAPPAB_01	872 (-)	1	0.966	ggttcTTCCC	NF-kappaB	R05922
V$EVI1_05	878 (+)	0.96	0.909	tcccATCTCtc	Evi-1	R06227
V$EVI1_05	881 (-)	0.988	0.906	caTCTCTccag	Evi-1	R06227
V$NFE2_01	891 (+)	1	0.923	gGCTGAtgtgt	NF-E2	R05661
V$CREL_01	891 (-)	0.95	0.947	GGCTGatgtg	c-Rel	R05886
V$EVI1_05	895 (-)	0.98	0.92	gaTGTGTggga	Evi-1	R06227
V$HLF_01	898 (-)	0.98	0.906	gtgtgGGAAC	HLF	R07820
V$EVI1_05	911 (-)	0.96	0.912	agGAAATaaat	Evi-1	R06227
V$OLF1_01	917 (-)	0.971	0.907	taaatctccagTGGGAgacgga	Olf-1	R07829
V$EVI1_05	922 (+)	0.963	0.912	ctccAGTGGga	Evi-1	R06227
V$CREL_01	941 (-)	0.963	0.954	GGTGGccagg	c-Rel	R05886
V$CREL_01	944 (-)	0.929	0.932	GGCCAgggaa	c-Rel	R05886
V$CREL_01	956 (-)	0.934	0.927	GGGGCgctgc	c-Rel	R05886
V$CREL_01	957 (+)	0.971	0.97	gggcgCTGCA	c-Rel	R05884
V$NFKAPPAB_01	957 (+)	0.912	0.901	GGGCGctgca	NF-kappaB	R05912
V$EVI1_05	957 (-)	0.963	0.906	ggGCGCTgcag	Evi-1	R06227
V$EVI1_05	965 (-)	0.948	0.956	caGGAATaaag	Evi-1	R06227
V$XFD2_01	967 (+)	0.975	0.917	ggaatAAAGAcgag	XFD-2	R07877
V$ZID_01	971 (-)	1	0.935	taaagacGAGCCa	ZID	R06287
V$EVI1_05	975 (+)	0.975	0.91	gacgAGCCAgc	Evi-1	R06227
V$EVI1_05	982 (+)	0.968	0.914	cagcACAGCca	Evi-1	R06227
V$CREL_01	983 (-)	0.955	0.948	AGCACagcca	c-Rel	R05884
V$CREB_02	990 (-)	0.988	0.923	ccaGCTCAtgtg	CREB	R06719
V$AREB6_03	993 (-)	0.985	0.965	gctcATGTGtaa	AREB6	R09420
V$CREL_01	1006 (-)	0.971	0.961	GGCTTtgtgg	c-Rel	R05886
V$EVI1_05	1012 (+)	0.975	0.903	gtggAGCTGtc	Evi-1	R06227
V$ARP1_01	1021 (+)	0.969	0.903	tcaagGCCTGgtctct	ARP-1	R07378
V$CREL_01	1030 (-)	0.984	0.969	GGTCTctggg	c-Rel	R05886
V$EVI1_05	1030 (-)	0.988	0.917	ggTCTCTggga	Evi-1	R06227
V$NRF2_01	1062 (+)	1	0.962	caaGGAAGgg	NRF-2	R06677
V$AREB6_01	1070 (+)	1	0.95	gggtgACCTGgag	AREB6	R09395
V$CREL_01	1071 (-)	0.957	0.95	GGTGAcctgg	c-Rel	R05886
V$RORA1_01	1072 (-)	1	0.988	gTGACCtggaggg	RORalpha1	R07400
V$EVI1_05	1093 (-)	0.963	0.958	agGGGCTaaag	Evi-1	R06227
V$CREL_01	1094 (-)	0.934	0.949	GGGGCtaaag	c-Rel	R05886
V$CREL_01	1095 (-)	0.955	0.936	GGGCTaaagt	c-Rel	R05886
V$CREL_01	1096 (-)	0.945	0.927	GGCTAaagtc	c-Rel	R05886
V$ZID_01	1115 (-)	1	0.922	caagagaGTGCCg	ZID	R06313
V$CREL_01	1124 (+)	0.934	0.918	gccggCCCCC	c-Rel	R05886
V$ZID_01	1126 (+)	0.993	0.919	cGGCCCcctcttg	ZID	R06313
V$CREL_01	1132 (+)	0.929	0.932	cctctTGCCC	c-Rel	R05886
V$CREL_01	1142 (+)	0.963	0.952	tatcaGGACC	c-Rel	R05886
V$CREL_01	1146 (+)	0.971	0.957	aggacCTCCA	c-Rel	R05884
V$CREL_01	1146 (-)	0.955	0.957	AGGACctcca	c-Rel	R05884
V$EVI1_05	1151 (+)	0.955	0.908	ctccACTGCca	Evi-1	R06227
V$ZID_01	1159 (-)	0.985	0.91	ccacataGAGGCc	ZID	R06310
V$CREL_01	1162 (+)	0.955	0.959	catagAGGCC	c-Rel	R05886
V$CREL_01	1168 (-)	0.929	0.918	GGCCAtgatt	c-Rel	R05886
V$PBX1_02	1169 (-)	1	0.933	gccatGATTGaccct	Pbx1b	R06842
V$RORA1_01	1176 (-)	1	0.966	tTGACCcttagac	RORalpha1	R07382
V$COUP_01	1177 (+)	0.988	0.904	TGACCcttagacaa	COUP-TF, HNF-4	R07442
V$HNF4_01_B	1183 (+)	1	0.944	ttagaCAAAGggctg	HNF-4alpha1	R09378
V$EVI1_05	1190 (-)	0.963	0.925	aaGGGCTggtg	Evi-1	R06227
V$CREL_01	1192 (-)	0.955	0.935	GGGCTggtgt	c-Rel	R05886
V$CREL_01	1193 (-)	0.95	0.939	GGCTGgtgtc	c-Rel	R05886
V$CREL_01	1197 (-)	0.984	0.963	GGTGTccaat	c-Rel	R05886
V$CREL_01	1204 (+)	0.95	0.932	aatccCAGCC	c-Rel	R05886
V$CREL_01	1205 (+)	0.955	0.937	atcccAGCCC	c-Rel	R05886
V$CREL_01	1206 (+)	0.934	0.925	tcccaGCCCC	c-Rel	R05886
V$EVI1_05	1206 (+)	0.963	0.905	tcccAGCCCcc	Evi-1	R06227
V$RREB1_01	1206 (+)	0.972	0.924	tCCCAGcccccagc	RREB-1	R07790
V$CREL_01	1207 (+)	0.934	0.936	cccagCCCCC	c-Rel	R05886
V$CREL_01	1211 (+)	0.95	0.929	gccccCAGCC	c-Rel	R05886
V$CREL_01	1212 (+)	0.955	0.941	cccccAGCCC	c-Rel	R05886
V$CREL_01	1213 (+)	0.934	0.928	ccccaGCCCC	c-Rel	R05886
V$EVI1_05	1213 (+)	0.963	0.912	ccccAGCCCca	Evi-1	R06227
V$OLF1_01	1220 (-)	1	0.937	cccagaactccAGGGAatgaat	Olf-1	R07827
V$STAT_01	1228 (-)	1	0.946	tccaGGGAA	STATx	R07556
V$EVI1_05	1235 (-)	0.96	0.92	aaTGAATgggc	Evi-1	R06227
V$CREL_01	1242 (-)	0.929	0.937	GGGCAgagag	c-Rel	R05886
V$E47_01	1260 (-)	1	0.978	tgggacATCTGtgtt	E47	R05113
V$AREB6_03	1262 (+)	1	0.986	ggaCATCTgtgt	AREB6	R09418
V$STAT_01	1274 (-)	1	0.958	tcaaGGGAA	STATx	R07556
V$OLF1_01	1289 (-)	0.971	0.901	caggagtctgcTGGGAatgagg	Olf-1	R07825
V$STAT_01	1297 (-)	1	0.972	tgctGGGAA	STATx	R07556
V$CREL_01	1303 (+)	0.955	0.942	gaatgAGGCC	c-Rel	R05886
V$CREL_01	1309 (-)	0.955	0.96	GGCCTagtag	c-Rel	R05886
V$STAT_01	1313 (-)	0.956	0.909	tagtAGGAA	STATx	R07556
V$EVI1_05	1317 (-)	0.96	0.904	agGAAATgagg	Evi-1	R06227
V$CREL_01	1329 (-)	0.934	0.948	GGCCCttgag	c-Rel	R05886
V$CREL_01	1338 (-)	0.945	0.944	GGGTAcagaa	c-Rel	R05886
V$EVI1_05	1343 (+)	0.968	0.902	cagaACAGGtt	Evi-1	R06227
V$AREB6_01	1345 (-)	1	0.973	gaaCAGGTtcatt	AREB6	R09395
V$CREL_01	1355 (+)	0.929	0.927	attctTCGCC	c-Rel	R05886
V$STAT_01	1359 (+)	0.971	0.923	TTCGCcaaa	STATx	R07561
V$E2F_02	1360 (-)	1	0.99	tcgCCAAA	E2F	R05832
V$STAT_01	1368 (+)	1	0.972	TTCCCagca	STATx	R07556
V$CREL_01	1369 (+)	0.963	0.943	tcccaGCACC	c-Rel	R05886
V$CREL_01	1383 (+)	0.971	0.947	aggcaCTTAC	c-Rel	R05876
V$ZID_01	1383 (+)	1	0.901	aGGCACttacagc	ZID	R06313
V$NFKAPPAB_01	1384 (+)	0.979	0.955	GGCACttaca	NF-kappaB	R05906
V$E47_01	1387 (-)	0.991	0.961	acttacAGCTGagtg	E47	R05113
V$EVI1_05	1387 (+)	0.968	0.922	acttACAGCtg	Evi-1	R06227
V$E47_01	1388 (+)	1	0.946	cttaCAGCTgagtga	E47	R05116
V$AREB6_03	1389 (+)	0.985	0.946	ttaCAGCTgagt	AREB6	R09418
V$AREB6_03	1389 (-)	0.985	0.943	ttacAGCTGagt	AREB6	R09418
V$CREB_02	1392 (+)	1	0.943	cagcTGAGTgag	CREB	R06719
V$EVI1_05	1394 (-)	0.968	0.9	gcTGAGTgaga	Evi-1	R06227
V$CREB_02	1396 (+)	0.988	0.916	tgagTGAGAtaa	CREB	R06719
V$HLF_01	1399 (+)	0.965	0.903	GTGAGataat	HLF	R07822
V$NFKAPPAB_01	1402 (-)	0.993	0.901	agataATGCC	NF-kappaB	R05906
V$CREL_01	1413 (-)	0.971	0.968	GGGTTatgaa	c-Rel	R05886
V$CREL_01	1414 (-)	0.973	0.97	GGTTAtgaaa	c-Rel	R05886
V$HLF_01	1415 (+)	1	0.96	GTTATgaaat	HLF	R07807
V$HLF_01	1415 (-)	0.97	0.913	gttatGAAAT	HLF	R07819
V$IRF1_01	1419 (+)	0.94	0.93	TGAAAtcaaaaag	IRF-1	R06072
V$CREB_02	1419 (-)	0.988	0.913	tgaAATCAaaaa	CREB	R06719
V$PPARA_01	1434 (+)	0.959	0.917	ggaaagcaggtCAGAGgtca	PPARalpha:RXR-a	lpha R07671
V$RORA1_01	1435 (+)	1	0.989	gaaagcaGGTCAg	RORalpha1	R07402
V$AREB6_01	1437 (-)	1	0.955	aagCAGGTcagag	AREB6	R09395
V$COUP_01	1440 (-)	1	0.926	caggtcagaGGTCA	COUP-TF, HNF-4	R07445
V$CREL_01	1442 (-)	0.957	0.93	GGTCAgaggt	c-Rel	R05886
V$RORA1_01	1442 (+)	1	0.972	ggtcagaGGTCAt	RORalpha1	R07395
V$EVI1_05	1445 (-)	0.968	0.905	caGAGGTcatc	Evi-1	R06227
V$E47_01	1447 (-)	0.991	0.914	gaggtcATCTGgtac	E47	R05116
V$CREL_01	1449 (-)	0.957	0.952	GGTCAtctgg	c-Rel	R05886
V$AREB6_03	1449 (+)	1	0.958	ggtCATCTggta	AREB6	R09418
V$NFKAPPAB50_01	1457 (-)	0.981	0.918	ggtacAGCCC	NF-kappaB (p50)	R05852
V$NRF2_01	1464 (-)	1	0.962	ccCTTCCttc	NRF-2	R06677
V$IRF1_01	1474 (-)	0.956	0.924	ccttttttTTTTT	IRF-1	R06071
V$IRF1_01	1475 (-)	0.956	0.911	ctttttttTTTTT	IRF-1	R06071
V$IRF1_01	1476 (-)	0.956	0.911	ttttttttTTTTT	IRF-1	R06071
V$IRF1_01	1477 (-)	0.956	0.911	ttttttttTTTTT	IRF-1	R06071
V$IRF1_01	1478 (-)	0.956	0.911	ttttttttTTTTT	IRF-1	R06071
V$IRF1_01	1479 (-)	0.956	0.911	ttttttttTTTTT	IRF-1	R06071
V$IRF1_01	1480 (-)	0.956	0.911	ttttttttTTTTT	IRF-1	R06071
V$IRF1_01	1481 (-)	0.956	0.911	ttttttttTTTTT	IRF-1	R06071
V$IRF1_01	1482 (-)	1	0.93	ttttttttTTTTG	IRF-1	R06071
V$CREL_01	1511 (+)	0.929	0.929	tctgtTGCCC	c-Rel	R05886
V$CREL_01	1522 (-)	0.95	0.94	GGCTGgagtg	c-Rel	R05886
V$CREB_02	1540 (-)	0.988	0.916	acaGCTCActgc	CREB	R06719
V$EVI1_05	1543 (-)	0.975	0.912	gcTCACTgcag	Evi-1	R06227
V$CREL_01	1546 (+)	0.95	0.94	cactgCAGCC	c-Rel	R05886
V$ZID_01	1552 (+)	0.995	0.934	aGCCTCaacctac	ZID	R06309
V$EVI1_05	1555 (+)	0.98	0.902	ctcaACCTAct	Evi-1	R06227
V$E2_01	1557 (-)	0.986	0.945	cAACCTactgggctca	E2	R06670
V$EVI1_05	1559 (+)	0.955	0.916	acctACTGGgc	Evi-1	R06227
V$CREB_02	1565 (-)	0.988	0.9	tggGCTCAagca	CREB	R06719
V$CREL_01	1566 (-)	0.955	0.942	GGGCTcaagc	c-Rel	R05886
V$ZID_01	1566 (+)	1	0.93	gGGCTCaagcaat	ZID	R06301
V$CREL_01	1578 (+)	0.95	0.937	tcctcCAGCC	c-Rel	R05886
V$CREL_01	1605 (+)	0.952	0.947	tgggaTTACA	c-Rel	R05884
V$HLF_01	1609 (+)	1	0.906	ATTACaagca	HLF	R07821
V$ZID_01	1613 (-)	1	0.928	caagcatGAGCCa	ZID	R06287
V$EVI1_05	1626 (+)	0.968	0.914	ccccACTCAgc	Evi-1	R06227
V$CREB_02	1627 (-)	1	0.934	cccACTCAgccc	CREB	R06719
V$CREL_01	1628 (+)	0.95	0.946	ccactCAGCC	c-Rel	R05886
V$CREL_01	1629 (+)	0.955	0.944	cactcAGCCC	c-Rel	R05886
V$CREL_01	1634 (+)	0.973	0.939	agcccTTTCC	c-Rel	R05887
V$NRF2_01	1641 (-)	1	0.906	tcCTTCCttt	NRF-2	R06679
V$XFD1_01	1644 (-)	0.959	0.9	ttccttTTTAAttg	XFD-1	R07868
V$NKX25_02	1650 (+)	1	0.977	ttTAATTg	Nkx2-5	R07664
V$NKX25_02	1661 (+)	1	0.981	caTAATAa	Nkx2-5	R07668
V$NKX25_02	1664 (+)	1	0.958	aaTAATTg	Nkx2-5	R07664
V$EVI1_05	1673 (+)	0.96	0.925	aagtATTCAtc	Evi-1	R06227
V$YY1_02	1674 (-)	1	0.944	agtattcatcATGGTccaac	YY1	R06111
V$CREB_02	1674 (-)	0.988	0.931	agtATTCAtcat	CREB	R06719
V$HLF_01	1684 (-)	0.98	0.915	atggtCCAAC	HLF	R07810
V$CREL_01	1689 (+)	0.979	0.975	ccaacCAACC	c-Rel	R05886
V$CREL_01	1690 (+)	0.971	0.96	caaccAACCC	c-Rel	R05886
V$CREL_01	1700 (+)	0.957	0.958	tttctTGACC	c-Rel	R05886
V$CREL_01	1701 (+)	0.95	0.947	ttcttGACCC	c-Rel	R05886
V$RORA1_01	1704 (-)	1	0.972	tTGACCcaccttc	RORalpha1	R07388
V$RORA2_01	1704 (-)	1	0.974	tTGACCcaccttc	RORalpha2	R07407
V$RREB1_01	1707 (+)	1	0.903	aCCCACcttcctag	RREB-1	R07790
V$NRF2_01	1711 (-)	1	0.932	acCTTCCtag	NRF-2	R06677
V$EVI1_05	1715 (+)	0.988	0.97	tcctAGAGAga	Evi-1	R06227
V$CREL_01	1727 (-)	0.963	0.955	GGTCCtcttg	c-Rel	R05886
V$EVI1_05	1737 (+)	0.963	0.912	cttcAGCGGtc	Evi-1	R06227
V$RORA1_01	1737 (+)	1	0.944	cttcagcGGTCAg	RORalpha1	R07382
V$CREL_01	1745 (+)	0.934	0.938	gtcagGGCCC	c-Rel	R05886
V$NFKAPPAB_01	1745 (-)	0.934	0.915	gtcagGGCCC	NF-kappaB	R05908
V$CREL_01	1746 (+)	0.934	0.932	tcaggGCCCC	c-Rel	R05886
V$CREL_01	1749 (-)	0.934	0.932	GGGCCccaga	c-Rel	R05886
V$CREL_01	1750 (-)	0.934	0.931	GGCCCcagac	c-Rel	R05886
V$CREL_01	1751 (+)	0.984	0.951	gccccAGACC	c-Rel	R05886
V$CREL_01	1752 (+)	0.95	0.938	ccccaGACCC	c-Rel	R05886
V$EVI1_05	1752 (+)	0.975	0.918	ccccAGACCca	Evi-1	R06227
V$ZID_01	1768 (+)	1	0.959	tGGCTCcaggtac	ZID	R06299
V$CREL_01	1769 (-)	0.95	0.925	GGCTCcaggt	c-Rel	R05886
V$AREB6_01	1771 (-)	1	0.967	ctcCAGGTaccac	AREB6	R09400
V$E47_01	1776 (-)	1	0.99	ggtaccACCTGcctc	E47	R05112
V$AREB6_01	1777 (+)	1	0.962	gtaccACCTGcct	AREB6	R09400
V$EVI1_05	1778 (+)	0.968	0.913	taccACCTGcc	Evi-1	R06227
V$AREB6_03	1778 (+)	1	0.921	tacCACCTgcct	AREB6	R09425
V$ZID_01	1798 (-)	1	0.936	agttggcGTGCCc	ZID	R06313
V$ELK1_01	1806 (+)	1	0.9	tgcccaGGAAGctctg	Elk-1	R05155
V$NRF2_01	1809 (+)	1	0.979	ccaGGAAGct	NRF-2	R06677
V$EVI1_05	1820 (-)	0.975	0.922	tgCCTCTgggc	Evi-1	R06227
V$CREL_01	1827 (-)	0.929	0.926	GGGCAcagtg	c-Rel	R05886
V$CREL_01	1830 (+)	0.957	0.952	cacagTGACC	c-Rel	R05886
V$RORA1_01	1834 (-)	1	0.985	gTGACCtcagtgg	RORalpha1	R07395
V$NFE2_01	1835 (-)	0.917	0.909	tgaccTCAGTg	NF-E2	R05661
V$EVI1_05	1838 (+)	0.963	0.906	cctcAGTGGgg	Evi-1	R06227
V$EVI1_05	1838 (-)	0.968	0.914	ccTCAGTgggg	Evi-1	R06227
V$CREL_01	1845 (-)	0.955	0.944	GGGGTgaggg	c-Rel	R05886
V$CREL_01	1846 (-)	0.95	0.937	GGGTGagggg	c-Rel	R05886
V$CREL_01	1847 (-)	0.957	0.94	GGTGAgggga	c-Rel	R05886
V$NFKAPPAB_01	1852 (+)	1	0.9	GGGGAgctct	NF-kappaB	R05912
V$NFKAPPAB_01	1853 (+)	0.965	0.962	GGGAGctctc	NF-kappaB	R05909
V$EVI1_05	1862 (+)	0.96	0.917	ccccATAGCtg	Evi-1	R06227
V$CDPCR3_01	1864 (-)	0.996	0.973	CCATAgctgggctgc	CDP CR3	R06624
V$EVI1_05	1865 (-)	0.988	0.935	caTAGCTgggc	Evi-1	R06227
V$CREL_01	1872 (-)	0.955	0.932	GGGCTgcggc	c-Rel	R05886
V$CREL_01	1874 (+)	0.934	0.927	gctgcGGCCC	c-Rel	R05886
V$NFKAPPAB_01	1879 (-)	0.92	0.916	ggcccAACCC	NF-kappaB	R05899
V$CREL_01	1880 (+)	0.955	0.933	gcccaACCCC	c-Rel	R05886
V$RREB1_01	1880 (+)	1	0.926	gCCCAAccccaccc	RREB-1	R07791
V$CREL_01	1883 (+)	0.963	0.955	caaccCCACC	c-Rel	R05886
V$CREL_01	1884 (+)	0.95	0.923	aacccCACCC	c-Rel	R05886
V$CREL_01	1885 (+)	0.955	0.926	accccACCCC	c-Rel	R05886
V$CREL_01	1886 (+)	0.934	0.928	ccccaCCCCC	c-Rel	R05886
V$EVI1_05	1886 (+)	0.955	0.908	ccccACCCCct	Evi-1	R06227
V$OCT1_01	1897 (+)	1	0.92	caggcTATGCcagggggtg	Oct-1	R07055
V$CREL_01	1909 (-)	0.934	0.936	GGGGGtgttg	c-Rel	R05886
V$CREL_01	1910 (+)	0.971	0.97	ggggtGTTGC	c-Rel	R05876
V$CREL_01	1910 (-)	0.955	0.951	GGGGTgttgc	c-Rel	R05886
V$NFKAPPAB_01	1910 (+)	0.972	0.969	GGGGTgttgc	NF-kappaB	R05908
V$NFKAPPAB50_01	1911 (+)	0.972	0.973	GGGTGttgcc	NF-kappaB (p50)	R05852
V$NFKAPPAB65_01	1911 (+)	0.973	0.945	gggtgTTGCC	NF-kappaB (p65)	R05871
V$NFKAPPAB_01	1911 (+)	0.941	0.936	GGGTGttgcc	NF-kappaB	R05895
V$PAX5_01	1918 (+)	0.988	0.92	gccaggggCACCCgggcatcgccagtct	BSAP	R07234
V$ZID_01	1923 (+)	1	0.926	gGGCACccgggca	ZID	R06313
V$NFKAPPAB_01	1931 (+)	0.934	0.932	GGGCAtcgcc	NF-kappaB	R05913
V$EVI1_05	1947 (+)	0.955	0.918	gcccACTCCtt	Evi-1	R06227
V$CREL_01	1957 (+)	0.971	0.96	tcataAAGCC	c-Rel	R05886
V$CREL_01	1958 (+)	0.955	0.96	cataaAGCCC	c-Rel	R05886
V$EVI1_05	1983 (+)	0.975	0.922	gagcAGAGCca	Evi-1	R06227
V$CREL_01	1984 (-)	0.955	0.948	AGCAGagcca	c-Rel	R05884
